# Supplementary material for: Evaluation of acidogenesis products’ effect on biogas production performed with metagenomics and isotopic approaches
Source: Biotechnol Biofuels. 2021 May 29;14:125. doi: 10.1186/s13068-021-01968-0 (PMC8164749; doi:10.1186/s13068-021-01968-0)
Supplement: Supplementary file 1 — Additional file 1. Performance of bioreactors M1–M4: pH of effluents, substrate utilization and methane production—detailed data for Fig. 2. [file 13068_2021_1968_MOESM1_ESM.xlsx]

## Sheet: pH
pH M1		pH M2		pH M3		pH M4
Week of bioreactor operation	Ph	Week of bioreactor operation	Ph	Week of bioreactor operation	Ph	Week of bioreactor operation	Ph
3	7.35	3	7.2	3	7.7	3	7.8
4	7.37	4	7.3	4	7.2	4	7.5
5	7.34	5	7.3	5	7.2	5	7.5
6	7.27	6	7.2	6	7.3	6	7.3
7	7.3	7	7.1	7	7.4	7	7.4
8	7.3	8	7.3	8	7.3	8	7.5
9	7.39	9	7.3	9	7.3	9	7.5
10	7.4	10	7.2	10	7.3	10	7.5
11	7.2	11	7.3	11	7.4	11	7.6
12	7.4	12	7.3	12	7.4	12	7.6
13	7.3	13	7.3	13	7.4	13	7.7
14	7.4	14	7.4	14	7.5	14	7.6
15	7.12	15	7	15	7.2	15	7.3
16	7.21	16	7.1	16	7.3	16	7.3
17	6.95	17	7	17	7.1	17	7.2
18	7.18	18	7.2	18	7.1	18	7.4
19	7.11	19	7.2	19	7.1	19	7.4
20	7.05	20	7	20	7.1	20	7.1
21	7.31	21	7.2	21	7.2	21	7.3
22	7.2	22	6.8	22	7.1	22	7.3
23	7.05	23	6.8	23	7.1	23	7.3
24	7.12	24	7.1	24	7.2	24	7.2
25	6.94	25	6.6	25	7.1	25	7.2
26	7.1	27	6.9	26	7.3	26	7.4
27	7.39	28	6.9	27	7.7	27	7.5
28	7.1	29	6.5	28	7.4	28	7.4
29	7.05	30	6.6	29	7.3	29	7.5
30	7.09	31	6.7	30	7.3	30	7.3
31	7.2	32	6.8	31	7.3	31	7.3
32	7.06	33	7.2	32	7.2	32	7.3
33	7.15	43	7.3	33	7.2	33	7.3
43	7.18	44	7.1	43	7.3	43	7.3
44	7.1	45	6.9	44	7.1	44	7.3
45	7.07	46	7	45	7.06	45	7.2
46	7.1	47	7.1	46	7.2	46	7.2
47	7.1	48	7.2	47	7.2	47	7.4
48	7.37	49	7.1	48	7.2	48	7.4
49	7.1	50	7.1	49	7.3	49	7.4
50	7.1	51	7.1	50	7.3	50	7.4
51	7.12	52	7.2	51	7.3	51	7.4
52	7.2	53	7.2	52	7.2	52	7.4
53	7.11	54	7.1	53	7.2	53	7.3
54	7.1	55	7	54	7.2	54	7.3
55	7.01	56	7.1	55	7.1	55	7.4
56	7.48	57	7.2	56	7.2	56	7.4
57	7.2	58	7.2	57	7.1	57	7.4
58	7.11	59	7.1	58	7.1	58	7.3
59	7.13	61	7.2	59	7.2	59	7.4
62	7.2	62	7.3	60	7.2	60	7.4
63	7.2	63	7.2	62	7.4	62	7.8
64	7.3	64	7.4	63	7.7	63	7.8
65	7.1	65	7.3	64	7.5	64	7.7
66	7.3	67	7.3	65	7.6	65	7.8
67	7.2	68	7.5	67	7.6	67	7.9
68	7.4	69	7.3	68	7.6	68	7.9
69	7.1	70	7.3	69	7.7	69	8
70	7.1	71	7.45	70	7.6	70	7.8
71	7.3	72	7.4	71	7.7	71	8.2
72	7.22	73	7.6	72	7.61	72	7.6
73	7.29	75	7.3	73	8.15	73	7.8
75	7.4	76	7.3	75	7.5	75	7.6
76	7.4	77	7.5	76	7.5	76	7.6
77	7.4	78	7.5	77	7.5	77	7.6
78	7.4	80	7.3	78	7.5	78	7.5
79	7.3	83	7.4	79	7.5	79	7.5
80	7.3	84	7.4	80	7.5	80	7.5
83	7.3	85	7.4	81	7.3	81	7.6
84	7.3	86	7.3	82	7.5	82	7.6
85	7.3	87	7.2	83	7.4	83	7.5
86	7.2	88	7.4	85	7.4	84	7.5
87	7.2	89	7.4	86	7.4	86	7.5
88	7.2	90	7.4	87	7.4	88	7.5
89	7.2	91	7.4	88	7.3	89	7.4
90	7.3	92	7.5	89	7.2	90	7.5
91	7.3	93	7.5	90	7.2	91	7.4
92	7.2	95	7.4	91	7.3	92	7.6
93	7.1	100	7.1	92	7.2	93	7.4
94	7.4	102	7.02	93	7.1	95	7.6
95	7.5	103	7.05	95	7.1	100	7.9
100	7.2	104	7.04	100	7.7	102	7.2
101	7.1	105	7.1	102	7.2	103	7.2
102	7	106	7.05	103	7.2	104	7.29
103	7	107	6.89	104	7.3	105	7.22
104	7	115	8.01	105	7.2	106	7.24
105	7	116	7.3	106	7.2	107	7.2
106	7.2	117	7.79	107	7.1	115	8.08
107	7.1	118	7.2	115	7.9	116	7.9
115	7.9	119	7.18	116	7.6	117	7.98
116	7.7	120	7.2	117	7.81	118	7.5
117	7.7	121	7	118	7.54	119	8.02
118	7.5	122	6.92	119	7.51	120	8
119	7.5	123	6.99	120	7.5	121	8.01
120	7.4	124	6.98	121	7.44	122	8.05
121	7.4	125	6.66	122	7.57	123	8.02
122	7.4	126	6.84	123	7.52	124	8
123	7.4	127	6.9	124	7.5	125	7.47
124	7.4			125	7.56	126	7.82
125	7.7			126	7.45	127	7.9
126	7.5			127	7.5
127	7.2
	Experiment 1
	Experiment 2

## Sheet: Biogas production
Biogas production [dm3/day]
Week of bioreactor operation	biogas_M1	Week of bioreactor operation	biogas_M2	Week of bioreactor operation	biogas_M3	Week of bioreactor operation	biogas_M4
3	1.152	3	2.592	3	2.016	7	0.72
4	1.728	4	2.592	4	2.016	8	0.72
5	2.736	5	3.456	6	2.16	9	0.72
6	3.024	6	3.168	7	1.872	10	0.72
7	4.032	7	2.88	8	2.016	11	0.864
8	3.7152	8	2.304	9	2.304	12	0.864
9	3.6	9	2.304	10	1.44	13	0.864
10	3.744	10	2.016	12	2.016	14	0.72
11	3.6	11	2.016	13	1.872	15	1.008
12	3.456	12	2.448	14	1.728	16	1.296
13	3.5712	13	2.304	15	2.448	17	1.152
14	3.168	14	2.304	16	2.304	18	1.296
15	2.4192	15	2.448	17	2.16	19	1.6
16	2.736	16	2.448	18	2.448	20	1.296
17	2.448	17	3.024	19	2.16	21	1.584
18	2.88	18	3.024	20	2.592	22	2.304
19	2.9952	19	2.88	21	2.592	23	2.016
21	2.592	20	3.024	22	3.024	24	2.448
22	2.376	21	4.32	23	2.736	25	2.736
23	2.88	22	4.032	24	3.024	26	2.592
24	2.88	23	4.032	25	2.592	27	2.592
25	2.736	24	3.456	26	2.736	28	2.88
26	3.456	27	2.88	27	3.024	29	1.728
27	3.6	28	3.096	28	4.032	30	1.728
28	3.6	29	2.88	29	4.32	31	2.448
29	3.744	30	2.304	30	3.6	32	2.448
30	3.096	31	3.6	31	3.168	33	2.304
31	3.312	32	3.456	32	3.456	43	2.016
32	3.456	33	3.8016	33	3.096	44	2.16
33	3.744	43	3.312	43	2.0592	45	2.304
43	3.168	44	3.312	44	2.016	46	2.16
44	3.2112	45	3.312	45	2.88	47	2.6784
45	3.024	46	3.168	46	2.736	48	2.304
46	3.168	47	4.3056	47	4.608	49	2.016
47	3.312	49	4.896	48	4.032	50	4.032
49	5.328	50	4.464	49	3.6	51	3.168
50	4.752	51	4.464	50	3.168	52	3.168
51	4.032	52	4.608	51	4.176	53	2.88
52	4.176	53	4.176	52	4.32	54	4.032
53	4.464	54	5.184	53	4.176	55	3.6
54	4.32	55	4.896	54	4.464	56	3.6
55	4.608	56	5.04	55	4.176	57	4.464
56	4.608	57	5.472	56	4.032	58	4.32
57	4.752	58	5.184	57	5.04	59	4.176
58	4.32	59	6.192	58	4.608	60	4.176
59	5.184	61	4.608	59	4.608	62	3.744
62	3.312	62	4.896	60	4.896	63	3.456
63	2.376	63	4.32	62	4.464	64	3.168
64	4.032	64	4.608	63	3.888	65	2.592
65	3.6	65	4.464	64	2.016	67	2.592
66	2.304	67	4.752	65	4.752	68	2.88
67	3.744	68	4.608	67	3.024	69	2.88
68	4.752	69	4.896	68	2.592	70	2.736
69	3.888	70	4.32	69	2.736	71	2.736
70	2.88	71	4.32	70	2.88	72	2.592
71	3.888	72	4.608	71	3.168	73	2.736
72	4.608	73	4.176	72	4.32	75	4.032
73	5.472	76	5.04	73	4.032	76	4.8096
75	5.3712	77	3.744	75	5.472	77	2.736
76	6.12	78	5.472	76	5.76	78	4.032
77	4.752	79	4.032	77	3.168	79	4.608
78	5.76	80	5.472	78	3.312	80	3.6
79	5.04	83	3.6	79	3.6	81	2.592
80	4.752	84	4.464	80	3.168	82	2.592
83	3.888	85	4.176	81	3.168	83	2.448
84	3.168	86	4.032	82	3.6	84	2.736
85	6.192	87	4.032	83	4.032	86	2.7
87	3.024	88	3.744	85	3.312	88	2.88
88	2.88	89	4.032	86	3.6	89	2.88
89	3.888	90	3.888	87	2.736	90	3.6
90	3.744	91	3.456	88	3.168	91	2.592
91	4.32	92	3.888	89	2.736	92	3.168
92	4.032	93	4.176	90	3.312	93	4.032
93	4.176	95	3.7	91	3.168	95	3.2
94	4.176	102	3.888	92	2.88	100	2.2
95	3.6	103	3.744	93	3.312	102	2.2
99	2.88	104	3.6	100	2.592	103	2.16
100	2.592	105	4.608	102	2.304	104	2.16
101	2.448	106	4.176	103	3.888	105	2.304
102	2.16	107	4.2	104	2.88	106	2.448
103	2.592	115	3.168	105	3.312	107	2.448
104	2.88	116	3.744	106	2.592	115	1.584
105	4.464	117	4.176	107	2.9	116	1.728
106	3.312	118	3.6	115	2.448	117	2.16
107	3.3	119	2.304	116	2.448	118	1.8
115	5.04	120	2.448	117	2.16	119	1.152
116	4.8	121	2.88	118	1.9152	120	1.584
117	4.5	122	2.88	119	2.592	121	1.728
118	3.6	123	2.592	120	2.736	122	1.584
119	2.7	124	3.312	121	2.448	123	1.44
120	3.2	125	3.024	122	2.592	124	1.44
121	2.6	126	2.016	123	3.024	125	1.296
122	3	127	2.592	124	2.448	126	2.16
123	3.6			125	2.736	127	2.736
124	3.3			126	3.744
125	2.3			127	2.736
126	3.2
127	2.88
	Experiment 1
	Experiment 2

## Sheet: Methane content
Methane content [%]
Week of bioreactor operation	methane_M1	Week of bioreactor operation	methane_M2	Week of bioreactor operation	methane_M3	Week of bioreactor operation	methane_M4
3	78.6	3	79	3	85	7	88.1
4	73	4	83	4	86	8	90
5	73	5	82	6	85	11	89.9
6	74	6	82	7	84	12	89.8
7	75	7	80	8	86	13	90
8	77	8	83	9	85	14	90.1
9	77	9	83	10	83	15	87.8
10	77	11	83	12	86	16	84
11	79	13	83	13	86	17	81
12	79	14	80	14	83	18	79.2
13	77	15	79	15	79.7	19	80.1
14	75	16	78.9	16	78.9	20	78.3
15	75	17	79	17	78.1	21	80.1
16	74	18	75.9	18	77	22	80.4
17	74.8	19	74.1	19	79.2	23	79.6
18	73	20	73.4	20	79.2	24	79
19	71.4	21	72.9	21	76.7	25	80
21	73	22	75.9	22	77.3	26	81
22	73	23	73.9	24	77.1	27	80
23	73	25	69	25	77.1	28	80
24	72.2	24	72.9	26	76.9	29	80
25	73.2	27	69	27	76.8	46	79.8
26	73.3	29	68	28	76.6	47	80
27	69.9	46	75.8	29	76	50	77
28	71	47	76	46	77.9	56	80
29	67	50	75	47	78	57	81.1
46	73	56	77.1	50	77	58	81.8
47	73	57	79	56	80	59	82
49	70	58	82	57	79.4	60	81
50	70.1	59	77	58	79.3	62	81.6
56	75.1	61	70.4	59	80	63	83
57	74.8	62	77	60	80	64	83
58	72.1	63	78.1	62	78.2	65	81.6
59	76.3	64	77.5	63	77.9	67	81.6
62	73.1	65	78.1	64	78.1	68	80.9
64	71.3	67	77.6	65	76.8	69	81.4
65	71	68	77	67	78.8	76	81.7
66	71.2	76	76	68	78.7	77	80.9
67	71	77	76	75	78.1	78	80.4
68	73	78	74.9	76	78.4	79	82.5
76	72.3	79	76.8	77	77.3	80	81.1
77	71	80	74.8	78	78.2	81	79.1
78	70	83	75.9	79	77.8	83	81
79	71	102	80.7	80	77.5	102	86.4
80	70	103	79.4	83	76.7	103	88.3
83	71	104	81.3	102	74.2	104	81
102	70.95	105	82.5	103	83.1	105	83.7
103	74	106	81.8	104	84.3	106	82.6
104	71.58	107	83.4	105	84.3	107	84.1
105	77.94	115	81	106	79.3	115	84
106	75.53	116	81	107	82.8	116	89
107	78.7879	117	81.5	115	83	117	92
115	75	118	79.5	116	85	118	84.5
116	68.5	119	81	117	83	119	86
117	67	120	78	118	83	120	88.5
118	74	121	79	119	85.5	121	85
119	75.7	122	82.5	120	83.5	122	92
120	75.5	123	77	121	78.5	123	90
121	72	124	77	122	85	124	90.5
122	72.5	125	78	123	84.5	125	85
123	77	126	74.5	124	83	126	85.5
124	71.5	127	78	125	85	127	90
125	81			126	86
126	76.5			127	89
127	74
	Experiment 1
	Experiment 2

## Sheet: COD reduction
COD_M1		COD_M2		COD_M3		COD_M4
Week of bioreactor operation	COD reduction [%]	Week of bioreactor operation	COD reduction [%]	Week of bioreactor operation	COD reduction [%]	Week of bioreactor operation	COD reduction [%]
5	53.5433	5	55.9748	5	26.8116	5	18.8679
6	56.6929	6	57.2327	6	42.029	6	19.8113
7	66.9291	7	57.2327	7	44.9275	7	23.5849
8	84.252	8	66.6667	8	55.7971	9	34.9057
9	76.378	9	68.5535	9	52.8986	10	35.8491
10	68.5039	10	72.327	10	53.6232	11	41.5094
11	69.2913	11	76.1006	11	55.7971	12	45.283
12	70.0787	12	76.7296	12	57.2464	13	50
13	71.6535	13	77.9874	13	62.3188	14	57.5472
14	71.6535	14	79.2453	14	62.3188	15	58.4906
15	75.8621	15	78.4091	15	68	16	59.7015
16	71.7241	16	73.8636	16	68	18	61.9403
18	68.2759	17	78.4091	17	66.6667	19	59.7015
19	73.1034	18	78.4091	18	66	20	58.9552
20	75.8621	20	78.4091	19	67.3333	21	57.4627
21	82.069	21	74.4318	20	68.6667	23	64.1791
22	77.2414	22	75	21	77.3333	24	61.9403
23	73.7931	24	69.8864	22	68	25	61.194
25	76.5517	25	66.4773	24	75.3333	26	77.6119
27	78.6207	27	85.7955	25	74	27	72.3881
29	75.1724	28	88.6364	26	74	28	71.6418
30	77.2414	29	80.6818	27	85.3333	29	82.0896
31	83.4483	30	88.0682	28	77.3333	30	77.6119
32	79.3103	31	87.5	29	74	31	76.1194
33	85.5172	32	83.5227	30	76.6667	32	67.9104
43	73.1034	33	72.1591	31	77.3333	33	84.3284
44	68.9655	43	76.1364	32	78	43	52.2388
45	71.0345	44	77.2727	33	68	44	61.9403
46	70.3448	46	68.75	43	67.3333	45	64.1791
49	97.1631	49	95.092	44	54	46	70.1493
50	97.1631	50	94.4785	46	50	49	77.2727
51	96.4539	51	94.4785	50	94.5783	50	79.0909
52	97.8723	52	96.319	51	94.5783	51	88.1818
53	64.539	53	96.319	52	95.7831	52	91.8182
54	96.4539	54	96.9325	53	96.3855	53	92.7273
55	95.0355	55	97.546	54	96.3855	54	92.7273
56	98.5816	56	96.319	55	95.7831	55	90
57	97.1631	57	96.9325	56	96.3855	56	96.3636
58	97.1631	58	95.7055	57	96.988	57	92.7273
59	97.8723	59	96.319	58	96.3855	58	93.6364
64	91.2	61	80	59	96.988	59	91.8182
65	88.8	63	91.7241	60	96.3855	60	91.8182
66	92.8	64	90.3448	62	82.8767	62	77.2358
67	93.6	65	89.6552	64	82.8767	64	83.7398
68	93.6	67	97.2414	65	84.9315	65	82.1138
69	94.4	68	96.5517	67	90.411	67	91.8699
70	92.8	69	97.2414	68	90.411	68	91.8699
71	92	70	93.7931	69	91.7808	69	93.4959
72	95.2	71	96.5517	70	91.7808	70	85.3659
73	91.2	72	92.4138	71	89.0411	71	86.9919
75	94.4828	73	93.1034	72	88.3562	72	82.9268
76	96.5517	75	92.4051	73	91.0959	73	82.9268
77	93.7931	76	92.4051	75	86.2069	75	87.069
78	94.4828	77	90.5063	76	91.7241	76	87.069
79	94.4828	78	86.7089	77	87.5862	77	83.6207
80	88.9655	79	83.5443	78	91.0345	78	80.1724
83	86.8966	80	82.9114	79	88.2759	79	82.7586
84	87.5862	83	85.443	80	88.9655	80	81.8966
85	93.1034	84	84.8101	81	81.3793	81	84.4828
86	77.931	85	81.6456	82	89.6552	82	83.6207
87	93.7931	86	82.2785	83	75.8621	83	85.3448
88	90.7801	87	82.2785	85	87.5862	84	87.069
89	89.3617	88	82.2086	86	83.4483	86	81.0345
90	87.234	89	79.7546	87	86.2069	88	89.0909
91	89.3617	90	82.8221	88	83.1325	89	75.4545
93	85.8156	91	82.2086	89	80.7229	90	72.7273
95	96.4539	92	87.1166	90	78.3133	91	75.4545
99	97.8723	93	86.5031	91	80.1205	92	78.1818
100	84.3972	95	92.0245	92	77.7108	93	76.3636
101	80.1418	100	80.3681	93	73.494	100	83.6364
102	75.8865	102	69.3252	100	89.1566	102	82.7273
103	68.0851	103	68.0982	102	70.4819	103	75.4545
104	67.3759	104	65.6442	103	69.8795	104	73.6364
105	75.8865	105	68.0982	104	68.6747	105	78.1818
106	80.1418	106	61.3497	105	74.6988	106	71.8182
107	75.1773	107	68.7117	106	66.2651	107	71.8182
115	99.1803	115	95.8084	107	68.0723	115	97.8947
116	76.2295	116	76.0479	115	92.6174	116	83.1579
117	77.8689	117	73.6527	116	69.7987	117	78.9474
118	78.6885	118	64.6707	117	69.1275	118	83.1579
119	85.2459	119	62.8743	118	63.7584	119	76.8421
120	82.7869	120	62.8743	119	67.1141	120	85.2632
121	86.0656	121	61.0778	120	71.8121	121	82.1053
122	80.3279	122	62.8743	121	74.4966	122	82.1053
123	76.2295	123	59.8802	122	66.443	123	76.8421
124	73.7705	124	55.0898	123	66.443	124	75.7895
125	83.6066	125	54.491	124	62.4161	125	66.3158
126	79.5082	126	44.3114	125	71.8121	126	84.2105
127	89.0164	127	55.0898	126	69.7987	127	73.6842
				127	68.4564
	Experiment 1
	Experiment 2

## Sheet: Methan_cod red.
M1		M2		M3		M4
Week of bioreactor operation	Methane production [dm3/ g COD reduced]	Week of bioreactor operation	Methane production [dm3/ g COD reduced]	Week of bioreactor operation	Methane production [dm3/ g COD reduced]	Week of bioreactor operation	Methane production [dm3/ g COD reduced]
5	0.587435	5	0.636836	6	0.633103	7	0.507456
6	0.6216	6	0.570936	7	0.507252	11	0.353062
7	0.711529	7	0.506374	8	0.450327	12	0.32328
8	0.534711	8	0.360815	9	0.536548	13	0.293434
9	0.571546	9	0.350884	10	0.323027	14	0.212695
10	0.662731	11	0.276575	12	0.438927	15	0.285492
11	0.646364	13	0.308439	13	0.3744	16	0.27216
12	0.613537	14	0.292571	14	0.333544	18	0.247333
13	0.604357	15	0.280278	15	0.38256	19	0.3204
14	0.522198	16	0.29715	16	0.356442	20	0.256903
15	0.329891	17	0.346226	17	0.337392	21	0.329554
16	0.389354	18	0.33264	18	0.3808	23	0.373194
18	0.424727	20	0.321683	19	0.338756	24	0.466005
19	0.403504	21	0.480806	20	0.398614	25	0.533854
21	0.31801	22	0.46368	21	0.34277	26	0.403754
22	0.309729	24	0.409662	22	0.458344	27	0.427546
23	0.392972	27	0.263205	24	0.412656	28	0.48
25	0.360856	29	0.275831	25	0.360078	29	0.251345
27	0.441474	46	0.396916	26	0.379096	46	0.36674
29	0.460272	50	0.434805	27	0.36288	50	0.71371
46	0.453459	56	0.495011	28	0.532502	56	0.543396
49	0.544467	57	0.5472	29	0.591568	57	0.709864
50	0.4863	58	0.544985	46	0.568358	58	0.686167
56	0.497929	59	0.607368	50	0.310746	59	0.678083
57	0.518905	61	0.611752	56	0.4032	60	0.669814
58	0.454704	63	0.503459	57	0.497113	62	0.64318
59	0.573245	64	0.549442	58	0.456768	64	0.510571
64	0.504354	65	0.53568	59	0.457938	65	0.418826
65	0.460541	67	0.523057	60	0.4896	67	0.374349
66	0.282836	68	0.50688	62	0.577	68	0.412375
67	0.4544	76	0.524712	64	0.260247	69	0.407708
68	0.592985	77	0.397964	65	0.588635	76	0.778108
76	0.632109	78	0.598325	67	0.361047	77	0.456376
77	0.496165	79	0.469178	68	0.309076	78	0.697146
78	0.588613	80	0.624894	75	0.683781	79	0.792
79	0.522394	83	0.4048	76	0.679074	80	0.614653
80	0.515721	102	0.55533	77	0.385648	81	0.418423
83	0.438171	103	0.535628	78	0.392422	83	0.400582
102	0.286452	104	0.547065	79	0.437625	102	0.417758
103	0.3996	105	0.684973	80	0.380651	103	0.459586
104	0.434001	106	0.683194	83	0.562281	104	0.432
105	0.650326	107	0.621926	102	0.292234	105	0.448476
106	0.442753	115	0.32076	103	0.557057	106	0.511911
107	0.5	116	0.477581	104	0.425937	107	0.521207
115	0.624793	117	0.553405	105	0.450325	115	0.286142
116	0.707097	118	0.53	106	0.373719	116	0.389347
117	0.634737	119	0.355474	107	0.424991	117	0.52992
118	0.555	120	0.363703	115	0.29447	118	0.385063
119	0.393058	121	0.446118	116	0.400154	119	0.27143
120	0.478416	122	0.452571	117	0.348117	120	0.346133
121	0.356571	123	0.399168	118	0.334656	121	0.376615
122	0.443878	124	0.5544	119	0.443232	122	0.373662
123	0.596129	125	0.495138	120	0.427021	123	0.355068
124	0.524333	126	0.424995	121	0.346249	124	0.362
125	0.365294	127	0.4	122	0.445091	125	0.349714
126	0.504742			123	0.516218	126	0.4617
127	0.4			124	0.436955	127	0.703543
				125	0.434692
				126	0.6192
				127	0.477459
	Experiment 1
	Experiment 2
