# Supplementary material for: Evaluation of acidogenesis products’ effect on biogas production performed with metagenomics and isotopic approaches
Source: Biotechnol Biofuels. 2021 May 29;14:125. doi: 10.1186/s13068-021-01968-0 (PMC8164749; doi:10.1186/s13068-021-01968-0)
Supplement: Supplementary file 3 — Additional file 3. Experimental data from individual measurements: δ 13C(CH4), δ 13C(CO2) and δ 13Ccalc. [file 13068_2021_1968_MOESM3_ESM.xlsx]

## Sheet: M1 Lactate
Culture	Experiment	Time [days]	Time [week]	δ13C(CH4)	δ13C(CO2)	α13CCO2-CH4
M1	1	709	101.286	-39.93	1.68	1.04334
		711	101.571	-39.37	1.17	1.0422
		714	102	-39.3	0.4	1.04132
		716	102.286	-40.56	0.42	1.04271
		718	102.571	-40.16	0.12	1.04197
		721	103	-39.61	0.17	1.04142
		723	103.286	-39.65	0.54	1.04185
		725	103.571	-39.94	0.7	1.04233
		728	104	-39.94	0.83	1.04247
		730	104.286	-39.08	0.49	1.04118
		732	104.571	-39.97	1.35	1.04304
		735	105	-40.62	2.14	1.04457
		738	105.429	-41.68	2.07	1.04565
		742	106	-42.21	2.54	1.04672
		744	106.286	n.a.	n.a.	n.a.
		746	106.571	-41.11	1.62	1.04456
		749	107	-41.17	1.92	1.04494
MEAN				-40.2687	1.135	1.04314
MIN				-42.21	0.12	1.04118
MAX				-39.08	2.54	1.04672
SD				0.890557	0.779718	0.00166976
M1	2	799	114.143	-33.94	1.63	1.03682
		803	114.714	-35.61	3.19	1.04023
		806	115.143	-35.21	4.02	1.04066
		810	115.714	-35.57	4.03	1.04106
		813	116.143	-34.9	3.67	1.03996
		817	116.714	-35.88	3.31	1.04065
		820	117.143	-34.83	3.42	1.03963
		824	117.714	-35.8	4	1.04128
		827	118.143	-35.41	3.92	1.04077
		831	118.714	-36.7	4.12	1.04238
		834	119.143	-35.44	3.95	1.04084
		839	119.857	-36	3.78	1.04127
		841	120.143	-36.15	3.99	1.04165
		845	120.714	-36.8	4.05	1.04241
		848	121.143	-37.21	4.92	1.04376
		852	121.714	-37.11	4.94	1.04367
		855	122.143	-37.69	4.82	1.04417
		859	122.714	-38.25	5.3	1.04528
		862	123.143	-39.13	5.56	1.04651
		866	123.714	-36.04	5.94	1.04355
		869	124.143	-49.4	1.66	1.05371
		873	124.714	-40.48	2.57	1.04487
		876	125.143	-36.8	4.41	1.04278
		881	125.857	-40.3	6.46	1.04872
MEAN				-37.1104	4.06917	1.04278
MIN				-49.4	1.63	1.03682
MAX				-33.94	6.46	1.05371
SD				3.08737	1.16442	0.00342283
n.a.-not analysed

## Sheet: M2 Butyrate
Culture	Experiment	Time [days]	Time [week]	δ13C(CH4)	δ13C(CO2)	α13CCO2-CH4
M2	1	709	101.286	-49.17	-3.52	1.04801
		711	101.571	-47.65	-1.22	1.04875
		714	102	-46.32	0.2	1.04878
		716	102.286	-46.28	0.23	1.04877
		718	102.571	-45.87	0.24	1.04833
		721	103	-45.74	0.36	1.04831
		723	103.286	-46.06	0.14	1.04843
		725	103.571	-46.39	0.16	1.04881
		728	104	-46.24	0.81	1.04933
		730	104.286	-46.54	1.29	1.05016
		732	104.571	-46.04	1.74	1.05009
		735	105	-45.54	1.23	1.049
		738	105.429	-46.78	1.4	1.05054
		742	106	-46.84	2.24	1.05149
		744	106.286	n.a.	n.a.	n.a.
		746	106.571	-47.23	2.42	1.05211
		749	107	-46.72	2.33	1.05145
MEAN				-46.5881	0.628125	1.04952
MIN				-49.17	-3.52	1.04801
MAX				-45.54	2.42	1.05211
SD				0.878098	1.48358	0.00129066
M2	2	799	114.143	-47.89	0.18	1.05049
		803	114.714	-46.21	3.24	1.05185
		806	115.143	-45.84	2.99	1.05118
		810	115.714	-46.11	3.38	1.05188
		813	116.143	-45.44	2.51	1.05023
		817	116.714	-46.87	4.78	1.05419
		820	117.143	-45.65	6.64	1.05479
		824	117.714	-46.47	3.95	1.05288
		827	118.143	-46.08	7.38	1.05604
		831	118.714	-46.54	6.15	1.05526
		834	119.143	-47.1	4.49	1.05414
		839	119.857	-46.56	7.81	1.05703
		841	120.143	-46.12	8.21	1.05696
		845	120.714	-46.48	8.86	1.05804
		848	121.143	-47.05	9.06	1.05888
		852	121.714	-45.78	10.11	1.05857
		855	122.143	-45.4	9.21	1.05721
		859	122.714	-44.81	8.48	1.05579
		862	123.143	-44.92	9.61	1.05709
		866	123.714	-45.17	9.14	1.05688
		869	124.143	-44.83	10.06	1.05747
		873	124.714	-47.77	5.01	1.05543
		876	125.143	-46.98	9.15	1.0589
		881	125.857	-49.28	3.06	1.05505
MEAN				-46.3062	6.39417	1.05526
MIN				-49.28	0.18	1.05023
MAX				-44.81	10.11	1.0589
SD				1.06089	2.90535	0.00265978
n.a.-not analysed

## Sheet: M3 Propionate
Culture	Experiment	Time [days]	Time [week]	δ13C(CH4)	δ13C(CO2)	α13CCO2-CH4
M3	1	709	101.286	-50.85	-7.1	1.04609
		711	101.571	-50.03	-7.86	1.04439
		714	102	-50.37	-8.77	1.04381
		716	102.286	-50.03	-8.52	1.0437
		718	102.571	-50.17	-8.63	1.04373
		721	103	-50.29	-8.05	1.04448
		723	103.286	-50.06	-7.85	1.04443
		725	103.571	-50.44	-7.68	1.04503
		728	104	-51.06	-6.63	1.04682
		730	104.286	-50.62	-6.25	1.04674
		732	104.571	-51.32	-5.9	1.04788
		735	105	-51.43	-5.37	1.04856
		738	105.429	-51.7	-5.92	1.04828
		742	106	-52.1	-4.75	1.04995
		744	106.286	n.a.	n.a.	n.a.
		746	106.571	-52.72	-5.1	1.05027
		749	107	-52.5	-4.4	1.05077
MEAN				-50.9806	-6.79875	1.04656
MIN				-52.72	-8.77	1.0437
MAX				-50.03	-4.4	1.05077
SD				0.895511	1.45268	0.00247132
M3	2	799	114.143	-53.78	-6.96	1.04948
		803	114.714	-54.93	-8.95	1.04865
		806	115.143	-55.56	-9.28	1.049
		810	115.714	-56.36	-7.7	1.05157
		813	116.143	-55.98	-7.12	1.05176
		817	116.714	-56.16	-7.33	1.05174
		820	117.143	-55.95	-7.41	1.05142
		824	117.714	-56.76	-5.91	1.05391
		827	118.143	-56.91	-5.77	1.05423
		831	118.714	-57.28	-5.41	1.05502
		834	119.143	-57.2	-4.75	1.05563
		839	119.857	-57.35	-5.75	1.05474
		841	120.143	-57.09	-4.17	1.05612
		845	120.714	-57.31	-4.31	1.05622
		848	121.143	-57.77	-4.18	1.05688
		852	121.714	-58.25	-3.81	1.05781
		855	122.143	-58.59	-3.34	1.05869
		859	122.714	-58.78	-2.7	1.05958
		862	123.143	-58.28	-2.62	1.0591
		866	123.714	-56.27	-3.46	1.05596
		869	124.143	-57.96	-2.92	1.05843
		873	124.714	-60.56	-6.77	1.05726
		876	125.143	-58.38	-5.96	1.05567
		881	125.857	-58.3	-3.43	1.05827
MEAN				-57.1567	-5.41708	1.05488
MIN				-60.56	-9.28	1.04865
MAX				-53.78	-2.62	1.05958
SD				1.4298	1.96716	0.00328974
n.a.-not analysed

## Sheet: M4 Acetate
Culture	Experiment	Time [days]	Time [week]	δ13C(CH4)	δ13C(CO2)	α13CCO2-CH4
M4	1	709	101.286	-54.59	-22.44	1.03401
		711	101.571	-52.84	-22.53	1.032
		714	102	-53.51	-22.88	1.03236
		716	102.286	-53.31	-22.33	1.03272
		718	102.571	-53.05	-21.86	1.03294
		721	103	-53.17	-21.5	1.03345
		723	103.286	-52.94	-20.67	1.03407
		725	103.571	-53.18	-20.88	1.03411
		728	104	-53.65	-20.88	1.03463
		730	104.286	-53.14	-20.73	1.03423
		732	104.571	-53.85	-19.7	1.03609
		735	105	-53.27	-20.12	1.03502
		738	105.429	-52.88	-19.27	1.03549
		742	106	-53.17	-18.82	1.03628
		744	106.286	n.a.	n.a.	n.a.
		746	106.571	-53.14	-19.43	1.0356
		749	107	-53.14	-20.01	1.03499
MEAN				-53.3019	-20.8781	1.03425
MIN				-54.59	-22.88	1.032
MAX				-52.84	-18.82	1.03628
SD				0.435067	1.27371	0.00130571
M4	2	799	114.143	-56.83	-25.18	1.03356
		803	114.714	-57.42	-30.2	1.02888
		806	115.143	-57.05	-32.28	1.02627
		810	115.714	-57.91	-33.17	1.02626
		813	116.143	-57.74	-33.11	1.02614
		817	116.714	-58.22	-34.27	1.02543
		820	117.143	-58.05	-33.84	1.0257
		824	117.714	-57.56	-33.38	1.02566
		827	118.143	-58.16	-32.58	1.02716
		831	118.714	-58.44	-33.92	1.02604
		834	119.143	-57.89	-34.08	1.02527
		839	119.857	-58.41	-34.54	1.02535
		841	120.143	-58.19	-33.96	1.02573
		845	120.714	-56.54	-33.45	1.02447
		848	121.143	-58.39	-33.91	1.026
		852	121.714	-58.33	-34	1.02584
		855	122.143	-58.42	-34.24	1.02568
		859	122.714	-58.4	-34.37	1.02552
		862	123.143	-58.41	-33.59	1.02636
		866	123.714	-57.32	-32.43	1.0264
		869	124.143	-44.77	-25.64	1.02003
		873	124.714	-54.38	-21.59	1.03468
		876	125.143	-57.55	-22.95	1.03671
		881	125.857	-59.03	-27.12	1.03391
MEAN				-57.2254	-31.575	1.02721
MIN				-59.03	-34.54	1.02003
MAX				-44.77	-21.59	1.03671
SD				2.81088	3.92769	0.0037567
n.a.-not analysed
