# Supplementary material for: Evaluation of acidogenesis products’ effect on biogas production performed with metagenomics and isotopic approaches
Source: Biotechnol Biofuels. 2021 May 29;14:125. doi: 10.1186/s13068-021-01968-0 (PMC8164749; doi:10.1186/s13068-021-01968-0)
Supplement: Supplementary file 4 — Additional file 4. Evaluation of microbial composition based on analysis of unassembled reads performed independently from binning, using MetaPhlAn3. [file 13068_2021_1968_MOESM4_ESM.xlsx]

## Sheet: relative_abundances
	#mpa_v30_CHOCOPhlAn_201901		relative abundance in community
	clade_name	NCBI_tax_id	M1-1_lactate	M2-1_butyrate	M1-2_lactate	M2-2_butyrate	M3-1_propionate	M3-2_propionate	M4-1_acetate	M4-3_acetate
1	k__Archaea	2157	80.4176	72.2266	80.9518	76.1339	77.5574	79.6947	78.7121	87.7566
2	k__Archaea|p__Euryarchaeota	2157|28890	80.4176	72.2266	80.9518	76.1339	77.5574	79.6947	78.7121	87.7566
3	k__Archaea|p__Euryarchaeota|c__Methanobacteria	2157|28890|183925	0.27051	0.56624	0.39653	0.91162	0.64301	0.59862	0.32244	0.24961
4	k__Archaea|p__Euryarchaeota|c__Methanobacteria|o__Methanobacteriales	2157|28890|183925|2158	0.27051	0.56624	0.39653	0.91162	0.64301	0.59862	0.32244	0.24961
5	k__Archaea|p__Euryarchaeota|c__Methanobacteria|o__Methanobacteriales|f__Methanobacteriaceae	2157|28890|183925|2158|2159	0.27051	0.56624	0.39653	0.91162	0.64301	0.59862	0.32244	0.24961
6	k__Archaea|p__Euryarchaeota|c__Methanobacteria|o__Methanobacteriales|f__Methanobacteriaceae|g__Methanobacterium	2157|28890|183925|2158|2159|2160	0.27051	0.56624	0.39653	0.91162	0.64301	0.59862	0.32244	0.24961
7	k__Archaea|p__Euryarchaeota|c__Methanobacteria|o__Methanobacteriales|f__Methanobacteriaceae|g__Methanobacterium|s__Methanobacterium_formicicum	2157|28890|183925|2158|2159|2160|2162	0.12712	0.27982	0.17854	0.57625	0.308	0.20046	0.12194	0.08651
8	k__Archaea|p__Euryarchaeota|c__Methanobacteria|o__Methanobacteriales|f__Methanobacteriaceae|g__Methanobacterium|s__Methanobacterium_subterraneum	2157|28890|183925|2158|2159|2160|59277	0.14339	0.28642	0.21799	0.33537	0.33502	0.39816	0.20049	0.1631
9	k__Archaea|p__Euryarchaeota|c__Methanomicrobia	2157|28890|224756	79.6043	71.5468	79.9513	74.8526	76.26	78.2671	77.5977	86.198
10	k__Archaea|p__Euryarchaeota|c__Methanomicrobia|o__Methanomicrobiales	2157|28890|224756|2191	30.4947	15.2647	27.8625	11.0932	7.14663	4.56476	3.5258	5.6318
11	k__Archaea|p__Euryarchaeota|c__Methanomicrobia|o__Methanomicrobiales|f__Methanocorpusculaceae	2157|28890|224756|2191|88404	4.13765	1.55397	0.78001	1.46795	1.29562	0.72737	0.23159	0.04337
12	k__Archaea|p__Euryarchaeota|c__Methanomicrobia|o__Methanomicrobiales|f__Methanocorpusculaceae|g__Methanocorpusculum	2157|28890|224756|2191|88404|2192	4.13765	1.55397	0.78001	1.46795	1.29562	0.72737	0.23159	0.04337
13	k__Archaea|p__Euryarchaeota|c__Methanomicrobia|o__Methanomicrobiales|f__Methanocorpusculaceae|g__Methanocorpusculum|s__Methanocorpusculum_labreanum	2157|28890|224756|2191|88404|2192|83984	4.13765	1.55397	0.78001	1.46795	1.29562	0.72737	0.23159	0.04337
14	k__Archaea|p__Euryarchaeota|c__Methanomicrobia|o__Methanomicrobiales|f__Methanomicrobiaceae	2157|28890|224756|2191|2194	25.4628	13.0642	26.5824	9.16399	4.25309	3.40121	2.77302	5.30868
15	k__Archaea|p__Euryarchaeota|c__Methanomicrobia|o__Methanomicrobiales|f__Methanomicrobiaceae|g__Methanoculleus	2157|28890|224756|2191|2194|45989	0.70998	0.72696	0.36485	0.32681	1.76766	0.74875	0.47341	0.30424
16	k__Archaea|p__Euryarchaeota|c__Methanomicrobia|o__Methanomicrobiales|f__Methanomicrobiaceae|g__Methanoculleus|s__Methanoculleus_bourgensis	2157|28890|224756|2191|2194|45989|83986	0.57395	0.71988	0.30547	0.29548	1.55869	0.51844	0.42818	0.30424
17	k__Archaea|p__Euryarchaeota|c__Methanomicrobia|o__Methanomicrobiales|f__Methanomicrobiaceae|g__Methanoculleus|s__Methanoculleus_chikugoensis	2157|28890|224756|2191|2194|45989|118126	0.05273	0.00708	0	0.03134	0.07953	0.16985	0.0214	0
18	k__Archaea|p__Euryarchaeota|c__Methanomicrobia|o__Methanomicrobiales|f__Methanomicrobiaceae|g__Methanoculleus|s__Methanoculleus_sediminis	2157|28890|224756|2191|2194|45989|1550566	0.08331	0	0.05938	0	0.12944	0.06045	0.02383	0
19	k__Archaea|p__Euryarchaeota|c__Methanomicrobia|o__Methanomicrobiales|f__Methanomicrobiaceae|g__Methanofollis	2157|28890|224756|2191|2194|81416	24.7528	12.3373	26.2176	8.83718	2.48543	2.65247	2.29961	5.00444
20	k__Archaea|p__Euryarchaeota|c__Methanomicrobia|o__Methanomicrobiales|f__Methanomicrobiaceae|g__Methanofollis|s__Methanofollis_liminatans	2157|28890|224756|2191|2194|81416|2201	24.7528	12.3373	26.2176	8.83718	2.48543	2.65247	2.29961	5.00444
21	k__Archaea|p__Euryarchaeota|c__Methanomicrobia|o__Methanomicrobiales|f__Methanomicrobiales_unclassified	2157|28890|224756|2191|	0.88561	0.64655	0.50004	0.46131	1.58781	0.43618	0.52119	0.27975
22	k__Archaea|p__Euryarchaeota|c__Methanomicrobia|o__Methanomicrobiales|f__Methanomicrobiales_unclassified|g__Methanomicrobiales_unclassified	2157|28890|224756|2191||	0.88561	0.64655	0.50004	0.46131	1.58781	0.43618	0.52119	0.27975
23	k__Archaea|p__Euryarchaeota|c__Methanomicrobia|o__Methanomicrobiales|f__Methanomicrobiales_unclassified|g__Methanomicrobiales_unclassified|s__Methanomicrobiales_archaeon_HGW_Methanomicrobiales_2	2157|28890|224756|2191|||2013818	0.32187	0.2261	0.16459	0.20735	0.43646	0.09897	0.17937	0.09888
24	k__Archaea|p__Euryarchaeota|c__Methanomicrobia|o__Methanomicrobiales|f__Methanomicrobiales_unclassified|g__Methanomicrobiales_unclassified|s__Methanomicrobiales_archaeon_HGW_Methanomicrobiales_6	2157|28890|224756|2191|||2013822	0.56374	0.42045	0.33545	0.25396	1.15135	0.33721	0.34182	0.18087
25	k__Archaea|p__Euryarchaeota|c__Methanomicrobia|o__Methanomicrobiales|f__Methanospirillaceae	2157|28890|224756|2191|196137	0.00864	0	0	0	0.01011	0	0	0
26	k__Archaea|p__Euryarchaeota|c__Methanomicrobia|o__Methanomicrobiales|f__Methanospirillaceae|g__Methanospirillum	2157|28890|224756|2191|196137|2202	0.00864	0	0	0	0.01011	0	0	0
27	k__Archaea|p__Euryarchaeota|c__Methanomicrobia|o__Methanomicrobiales|f__Methanospirillaceae|g__Methanospirillum|s__Methanospirillum_hungatei	2157|28890|224756|2191|196137|2202|2203	0.00864	0	0	0	0.01011	0	0	0
28	k__Archaea|p__Euryarchaeota|c__Methanomicrobia|o__Methanosarcinales	2157|28890|224756|94695	49.1096	56.2821	52.0888	63.7594	69.1134	73.7024	74.0719	80.5662
29	k__Archaea|p__Euryarchaeota|c__Methanomicrobia|o__Methanosarcinales|f__Methanosaetaceae	2157|28890|224756|94695|143067	49.0295	55.8582	52.0888	63.44	69.0775	73.7024	73.1136	78.6894
30	k__Archaea|p__Euryarchaeota|c__Methanomicrobia|o__Methanosarcinales|f__Methanosaetaceae|g__Methanothrix	2157|28890|224756|94695|143067|2222	49.0295	55.8582	52.0888	63.44	69.0775	73.7024	73.1136	78.6894
31	k__Archaea|p__Euryarchaeota|c__Methanomicrobia|o__Methanosarcinales|f__Methanosaetaceae|g__Methanothrix|s__Methanothrix_soehngenii	2157|28890|224756|94695|143067|2222|2223	49.0295	55.8582	52.0888	63.44	69.0775	73.7024	73.1136	78.6894
32	k__Archaea|p__Euryarchaeota|c__Methanomicrobia|o__Methanosarcinales|f__Methanosarcinaceae	2157|28890|224756|94695|2206	0.08016	0.42386	0	0.3194	0.03586	0	0.95829	1.87681
33	k__Archaea|p__Euryarchaeota|c__Methanomicrobia|o__Methanosarcinales|f__Methanosarcinaceae|g__Methanosarcina	2157|28890|224756|94695|2206|2207	0.08016	0.42386	0	0.3194	0.03586	0	0.95829	1.87681
34	k__Archaea|p__Euryarchaeota|c__Methanomicrobia|o__Methanosarcinales|f__Methanosarcinaceae|g__Methanosarcina|s__Methanosarcina_barkeri	2157|28890|224756|94695|2206|2207|2208	0.07234	0.3799	0	0.11837	0.01811	0	0	0
35	k__Archaea|p__Euryarchaeota|c__Methanomicrobia|o__Methanosarcinales|f__Methanosarcinaceae|g__Methanosarcina|s__Methanosarcina_mazei	2157|28890|224756|94695|2206|2207|2209	0.00782	0.04395	0	0.20103	0.01775	0	0.95829	1.87681
36	k__Archaea|p__Euryarchaeota|c__Thermoplasmata	2157|28890|183967	0.5427	0.11351	0.60399	0.36966	0.65435	0.82895	0.79194	1.30892
37	k__Archaea|p__Euryarchaeota|c__Thermoplasmata|o__Methanomassiliicoccales	2157|28890|183967|1235850	0.5427	0.11351	0.60399	0.36966	0.65435	0.82895	0.79194	1.30892
38	k__Archaea|p__Euryarchaeota|c__Thermoplasmata|o__Methanomassiliicoccales|f__Methanomassiliicoccales_unclassified	2157|28890|183967|1235850|	0.5427	0.11351	0.60399	0.36966	0.65435	0.82895	0.79194	1.30892
39	k__Archaea|p__Euryarchaeota|c__Thermoplasmata|o__Methanomassiliicoccales|f__Methanomassiliicoccales_unclassified|g__Methanomassiliicoccales_unclassified	2157|28890|183967|1235850||	0.5427	0.11351	0.60399	0.36966	0.65435	0.82895	0.79194	1.30892
40	k__Archaea|p__Euryarchaeota|c__Thermoplasmata|o__Methanomassiliicoccales|f__Methanomassiliicoccales_unclassified|g__Methanomassiliicoccales_unclassified|s__Methanomassiliicoccales_archaeon_RumEn_M2	2157|28890|183967|1235850|||1713725	0.5427	0.11351	0.60399	0.36966	0.65435	0.82895	0.79194	1.30892
41	k__Bacteria	2	19.5824	27.7734	19.0481	23.8661	22.4426	20.3053	21.2879	12.2434
42	k__Bacteria|p__Acidobacteria	2|57723	2.03883	5.25144	2.12779	1.9437	4.93848	2.94333	0.74528	0.89173
43	k__Bacteria|p__Acidobacteria|c__Blastocatellia	2|57723|1562566	2.03883	5.25144	2.12779	1.9437	4.93848	2.94333	0.74528	0.89173
44	k__Bacteria|p__Acidobacteria|c__Blastocatellia|o__Blastocatellia_unclassified	2|57723|1562566|	2.03883	5.25144	2.12779	1.9437	4.93848	2.94333	0.74528	0.89173
45	k__Bacteria|p__Acidobacteria|c__Blastocatellia|o__Blastocatellia_unclassified|f__Blastocatellia_unclassified	2|57723|1562566||	2.03883	5.25144	2.12779	1.9437	4.93848	2.94333	0.74528	0.89173
46	k__Bacteria|p__Acidobacteria|c__Blastocatellia|o__Blastocatellia_unclassified|f__Blastocatellia_unclassified|g__Chloracidobacterium	2|57723|1562566|||458032	2.03883	5.25144	2.12779	1.9437	4.93848	2.94333	0.74528	0.89173
47	k__Bacteria|p__Acidobacteria|c__Blastocatellia|o__Blastocatellia_unclassified|f__Blastocatellia_unclassified|g__Chloracidobacterium|s__Chloracidobacterium_thermophilum	2|57723|1562566|||458032|458033	2.03883	5.25144	2.12779	1.9437	4.93848	2.94333	0.74528	0.89173
48	k__Bacteria|p__Actinobacteria	2|201174	1.09958	7.46649	1.84014	0	0.81631	0.24026	2.15162	0
49	k__Bacteria|p__Actinobacteria|c__Actinobacteria	2|201174|1760	1.09958	7.46649	1.84014	0	0.81631	0.24026	2.15162	0
50	k__Bacteria|p__Actinobacteria|c__Actinobacteria|o__Micrococcales	2|201174|1760|85006	0	0.00862	0	0	0	0	0	0
51	k__Bacteria|p__Actinobacteria|c__Actinobacteria|o__Micrococcales|f__Intrasporangiaceae	2|201174|1760|85006|85021	0	0.00862	0	0	0	0	0	0
52	k__Bacteria|p__Actinobacteria|c__Actinobacteria|o__Micrococcales|f__Intrasporangiaceae|g__Tetrasphaera	2|201174|1760|85006|85021|99479	0	0.00862	0	0	0	0	0	0
53	k__Bacteria|p__Actinobacteria|c__Actinobacteria|o__Micrococcales|f__Intrasporangiaceae|g__Tetrasphaera|s__Tetrasphaera_elongata	2|201174|1760|85006|85021|99479|101689	0	0.00862	0	0	0	0	0	0
54	k__Bacteria|p__Actinobacteria|c__Actinobacteria|o__Propionibacteriales	2|201174|1760|85009	1.09958	7.45787	1.84014	0	0.81631	0.24026	2.15162	0
55	k__Bacteria|p__Actinobacteria|c__Actinobacteria|o__Propionibacteriales|f__Propionibacteriaceae	2|201174|1760|85009|31957	1.09958	7.45787	1.84014	0	0.81631	0.24026	2.15162	0
56	k__Bacteria|p__Actinobacteria|c__Actinobacteria|o__Propionibacteriales|f__Propionibacteriaceae|g__Cutibacterium	2|201174|1760|85009|31957|1912216	0	0	0	0	0	0	0.05115	0
57	k__Bacteria|p__Actinobacteria|c__Actinobacteria|o__Propionibacteriales|f__Propionibacteriaceae|g__Cutibacterium|s__Cutibacterium_acnes	2|201174|1760|85009|31957|1912216|1747	0	0	0	0	0	0	0.05115	0
58	k__Bacteria|p__Actinobacteria|c__Actinobacteria|o__Propionibacteriales|f__Propionibacteriaceae|g__Propionibacterium	2|201174|1760|85009|31957|1743	1.09958	7.45787	1.84014	0	0.81631	0.24026	2.10047	0
59	k__Bacteria|p__Actinobacteria|c__Actinobacteria|o__Propionibacteriales|f__Propionibacteriaceae|g__Propionibacterium|s__Propionibacterium_freudenreichii	2|201174|1760|85009|31957|1743|1744	1.09958	7.45787	1.84014	0	0.81631	0.24026	2.10047	0
60	k__Bacteria|p__Bacteroidetes	2|976	4.97399	3.30256	6.97376	2.92077	5.31126	2.95856	6.67498	3.1779
61	k__Bacteria|p__Bacteroidetes|c__Bacteroidetes_unclassified	2|976|	0	0.04169	0	0	0	0	0.04753	0
62	k__Bacteria|p__Bacteroidetes|c__Bacteroidetes_unclassified|o__Bacteroidetes_unclassified	2|976||	0	0.04169	0	0	0	0	0.04753	0
63	k__Bacteria|p__Bacteroidetes|c__Bacteroidetes_unclassified|o__Bacteroidetes_unclassified|f__Bacteroidetes_unclassified	2|976|||	0	0.04169	0	0	0	0	0.04753	0
64	k__Bacteria|p__Bacteroidetes|c__Bacteroidetes_unclassified|o__Bacteroidetes_unclassified|f__Bacteroidetes_unclassified|g__Bacteroidetes_unclassified	2|976||||	0	0.04169	0	0	0	0	0.04753	0
65	k__Bacteria|p__Bacteroidetes|c__Bacteroidetes_unclassified|o__Bacteroidetes_unclassified|f__Bacteroidetes_unclassified|g__Bacteroidetes_unclassified|s__Bacteroidetes_bacterium_47_18	2|976|||||1895926	0	0.04169	0	0	0	0	0.04753	0
66	k__Bacteria|p__Bacteroidetes|c__Bacteroidia	2|976|200643	4.97399	3.26088	6.97376	2.92077	5.31126	2.95856	6.62745	3.1779
67	k__Bacteria|p__Bacteroidetes|c__Bacteroidia|o__Bacteroidales	2|976|200643|171549	4.93272	3.24838	6.87964	2.37405	5.31126	2.93161	6.57289	3.11763
68	k__Bacteria|p__Bacteroidetes|c__Bacteroidia|o__Bacteroidales|f__Bacteroidaceae	2|976|200643|171549|815	0.30431	0.12633	0	0	0.00299	0.04719	0.44786	0.02833
69	k__Bacteria|p__Bacteroidetes|c__Bacteroidia|o__Bacteroidales|f__Bacteroidaceae|g__Bacteroides	2|976|200643|171549|815|816	0.30431	0.12633	0	0	0.00299	0.04719	0.44786	0.02833
70	k__Bacteria|p__Bacteroidetes|c__Bacteroidia|o__Bacteroidales|f__Bacteroidaceae|g__Bacteroides|s__Bacteroides_cellulosilyticus	2|976|200643|171549|815|816|246787	0.01263	0	0	0	0	0	0	0
71	k__Bacteria|p__Bacteroidetes|c__Bacteroidia|o__Bacteroidales|f__Bacteroidaceae|g__Bacteroides|s__Bacteroides_ovatus	2|976|200643|171549|815|816|28116	0.16351	0.05727	0	0	0	0.02038	0.02611	0
72	k__Bacteria|p__Bacteroidetes|c__Bacteroidia|o__Bacteroidales|f__Bacteroidaceae|g__Bacteroides|s__Bacteroides_salyersiae	2|976|200643|171549|815|816|291644	0.00321	0	0	0	0	0	0	0
73	k__Bacteria|p__Bacteroidetes|c__Bacteroidia|o__Bacteroidales|f__Bacteroidaceae|g__Bacteroides|s__Bacteroides_thetaiotaomicron	2|976|200643|171549|815|816|818	0.12495	0.06906	0	0	0.00299	0.02681	0.42001	0.02833
74	k__Bacteria|p__Bacteroidetes|c__Bacteroidia|o__Bacteroidales|f__Bacteroidaceae|g__Bacteroides|s__Bacteroides_xylanisolvens	2|976|200643|171549|815|816|371601	0	0	0	0	0	0	0.00174	0
75	k__Bacteria|p__Bacteroidetes|c__Bacteroidia|o__Bacteroidales|f__Bacteroidales_unclassified	2|976|200643|171549|	0.69049	0.38239	1.44592	0	0.00573	0.17935	2.31567	0.64938
76	k__Bacteria|p__Bacteroidetes|c__Bacteroidia|o__Bacteroidales|f__Bacteroidales_unclassified|g__Bacteroidales_unclassified	2|976|200643|171549||	0.69049	0.38239	1.44592	0	0.00573	0.17935	2.31567	0.64938
77	k__Bacteria|p__Bacteroidetes|c__Bacteroidia|o__Bacteroidales|f__Bacteroidales_unclassified|g__Bacteroidales_unclassified|s__Bacteroidales_bacterium_36_12	2|976|200643|171549|||1895718	0.69049	0.38239	1.44592	0	0.00573	0.17935	2.31567	0.64938
78	k__Bacteria|p__Bacteroidetes|c__Bacteroidia|o__Bacteroidales|f__Dysgonamonadaceae	2|976|200643|171549|2005520	0.00958	0	0	0.0076	0	0.05123	0.03372	0.07159
79	k__Bacteria|p__Bacteroidetes|c__Bacteroidia|o__Bacteroidales|f__Dysgonamonadaceae|g__Proteiniphilum	2|976|200643|171549|2005520|294702	0.00958	0	0	0.0076	0	0.05123	0.03372	0.07159
80	k__Bacteria|p__Bacteroidetes|c__Bacteroidia|o__Bacteroidales|f__Dysgonamonadaceae|g__Proteiniphilum|s__Proteiniphilum_saccharofermentans	2|976|200643|171549|2005520|294702|1642647	0.00958	0	0	0.0076	0	0.05123	0.03372	0.07159
81	k__Bacteria|p__Bacteroidetes|c__Bacteroidia|o__Bacteroidales|f__Lentimicrobiaceae	2|976|200643|171549|1840213	3.75163	2.63491	5.42519	2.3532	5.30254	2.65385	3.08779	2.13495
82	k__Bacteria|p__Bacteroidetes|c__Bacteroidia|o__Bacteroidales|f__Lentimicrobiaceae|g__Lentimicrobium	2|976|200643|171549|1840213|1840214	3.75163	2.63491	5.42519	2.3532	5.30254	2.65385	3.08779	2.13495
83	k__Bacteria|p__Bacteroidetes|c__Bacteroidia|o__Bacteroidales|f__Lentimicrobiaceae|g__Lentimicrobium|s__Lentimicrobium_saccharophilum	2|976|200643|171549|1840213|1840214|1678841	3.75163	2.63491	5.42519	2.3532	5.30254	2.65385	3.08779	2.13495
84	k__Bacteria|p__Bacteroidetes|c__Bacteroidia|o__Bacteroidales|f__Paludibacteraceae	2|976|200643|171549|2005523	0.04777	0.03039	0.00853	0	0	0	0.32007	0.0941
85	k__Bacteria|p__Bacteroidetes|c__Bacteroidia|o__Bacteroidales|f__Paludibacteraceae|g__Paludibacter	2|976|200643|171549|2005523|346096	0.04777	0.03039	0.00853	0	0	0	0.32007	0.0941
86	k__Bacteria|p__Bacteroidetes|c__Bacteroidia|o__Bacteroidales|f__Paludibacteraceae|g__Paludibacter|s__Paludibacter_sp_47_17	2|976|200643|171549|2005523|346096|1895899	0.04777	0.03039	0.00853	0	0	0	0.32007	0.0941
87	k__Bacteria|p__Bacteroidetes|c__Bacteroidia|o__Bacteroidales|f__Porphyromonadaceae	2|976|200643|171549|171551	0	0	0	0.01325	0	0	0	0
88	k__Bacteria|p__Bacteroidetes|c__Bacteroidia|o__Bacteroidales|f__Porphyromonadaceae|g__Petrimonas	2|976|200643|171549|171551|307628	0	0	0	0.01325	0	0	0	0
89	k__Bacteria|p__Bacteroidetes|c__Bacteroidia|o__Bacteroidales|f__Porphyromonadaceae|g__Petrimonas|s__Petrimonas_mucosa	2|976|200643|171549|171551|307628|1642646	0	0	0	0.01325	0	0	0	0
90	k__Bacteria|p__Bacteroidetes|c__Bacteroidia|o__Bacteroidales|f__Tannerellaceae	2|976|200643|171549|2005525	0.12895	0.07437	0	0	0	0	0.36778	0.13927
91	k__Bacteria|p__Bacteroidetes|c__Bacteroidia|o__Bacteroidales|f__Tannerellaceae|g__Parabacteroides	2|976|200643|171549|2005525|375288	0.12895	0.07437	0	0	0	0	0.36778	0.13927
92	k__Bacteria|p__Bacteroidetes|c__Bacteroidia|o__Bacteroidales|f__Tannerellaceae|g__Parabacteroides|s__Parabacteroides_chartae	2|976|200643|171549|2005525|375288|1037355	0.01073	0.07437	0	0	0	0	0	0
93	k__Bacteria|p__Bacteroidetes|c__Bacteroidia|o__Bacteroidales|f__Tannerellaceae|g__Parabacteroides|s__Parabacteroides_distasonis	2|976|200643|171549|2005525|375288|823	0.11822	0	0	0	0	0	0.36778	0.13927
94	k__Bacteria|p__Bacteroidetes|c__Bacteroidia|o__Bacteroidia_unclassified	2|976|200643|	0.04127	0.01249	0.09412	0.54672	0	0.02695	0.05456	0.06027
95	k__Bacteria|p__Bacteroidetes|c__Bacteroidia|o__Bacteroidia_unclassified|f__Bacteroidia_unclassified	2|976|200643||	0.04127	0.01249	0.09412	0.54672	0	0.02695	0.05456	0.06027
96	k__Bacteria|p__Bacteroidetes|c__Bacteroidia|o__Bacteroidia_unclassified|f__Bacteroidia_unclassified|g__Bacteroidia_unclassified	2|976|200643|||	0.04127	0.01249	0.09412	0.54672	0	0.02695	0.05456	0.06027
97	k__Bacteria|p__Bacteroidetes|c__Bacteroidia|o__Bacteroidia_unclassified|f__Bacteroidia_unclassified|g__Bacteroidia_unclassified|s__Bacteroidia_bacterium_43_41	2|976|200643||||1895720	0.04127	0.01249	0.09412	0.54672	0	0.02695	0.05456	0.06027
98	k__Bacteria|p__Candidatus_Cloacimonetes	2|456828	0	0.05368	0	0	0.36778	0.04389	0	0
99	k__Bacteria|p__Candidatus_Cloacimonetes|c__Candidatus_Cloacimonetes_unclassified	2|456828|	0	0.05368	0	0	0.36778	0.04389	0	0
100	k__Bacteria|p__Candidatus_Cloacimonetes|c__Candidatus_Cloacimonetes_unclassified|o__Candidatus_Cloacimonetes_unclassified	2|456828||	0	0.05368	0	0	0.36778	0.04389	0	0
101	k__Bacteria|p__Candidatus_Cloacimonetes|c__Candidatus_Cloacimonetes_unclassified|o__Candidatus_Cloacimonetes_unclassified|f__Candidatus_Cloacimonetes_unclassified	2|456828|||	0	0.05368	0	0	0.36778	0.04389	0	0
102	k__Bacteria|p__Candidatus_Cloacimonetes|c__Candidatus_Cloacimonetes_unclassified|o__Candidatus_Cloacimonetes_unclassified|f__Candidatus_Cloacimonetes_unclassified|g__Candidatus_Cloacimonas	2|456828||||456826	0	0.05368	0	0	0.36778	0.04389	0	0
103	k__Bacteria|p__Candidatus_Cloacimonetes|c__Candidatus_Cloacimonetes_unclassified|o__Candidatus_Cloacimonetes_unclassified|f__Candidatus_Cloacimonetes_unclassified|g__Candidatus_Cloacimonas|s__Candidatus_Cloacimonas_acidaminovorans	2|456828||||456826|456827	0	0.05368	0	0	0.36778	0.04389	0	0
104	k__Bacteria|p__Firmicutes	2|1239	7.86836	8.15621	3.99258	7.79047	4.47337	5.71799	5.91706	1.60657
105	k__Bacteria|p__Firmicutes|c__Bacilli	2|1239|91061	0	0.04643	0	0.00805	0	0	0.00606	0.02961
106	k__Bacteria|p__Firmicutes|c__Bacilli|o__Bacillales	2|1239|91061|1385	0	0	0	0.00805	0	0	0	0
107	k__Bacteria|p__Firmicutes|c__Bacilli|o__Bacillales|f__Bacillaceae	2|1239|91061|1385|186817	0	0	0	0.00805	0	0	0	0
108	k__Bacteria|p__Firmicutes|c__Bacilli|o__Bacillales|f__Bacillaceae|g__Bacillus	2|1239|91061|1385|186817|1386	0	0	0	0.00805	0	0	0	0
109	k__Bacteria|p__Firmicutes|c__Bacilli|o__Bacillales|f__Bacillaceae|g__Bacillus|s__Bacillus_cereus_group	2|1239|91061|1385|186817|1386|86661	0	0	0	0.00805	0	0	0	0
110	k__Bacteria|p__Firmicutes|c__Bacilli|o__Lactobacillales	2|1239|91061|186826	0	0.04643	0	0	0	0	0.00606	0.02961
111	k__Bacteria|p__Firmicutes|c__Bacilli|o__Lactobacillales|f__Lactobacillaceae	2|1239|91061|186826|33958	0	0.04643	0	0	0	0	0	0
112	k__Bacteria|p__Firmicutes|c__Bacilli|o__Lactobacillales|f__Lactobacillaceae|g__Lactobacillus	2|1239|91061|186826|33958|1578	0	0.04643	0	0	0	0	0	0
113	k__Bacteria|p__Firmicutes|c__Bacilli|o__Lactobacillales|f__Lactobacillaceae|g__Lactobacillus|s__Lactobacillus_nagelii	2|1239|91061|186826|33958|1578|82688	0	0.04643	0	0	0	0	0	0
114	k__Bacteria|p__Firmicutes|c__Bacilli|o__Lactobacillales|f__Leuconostocaceae	2|1239|91061|186826|81850	0	0	0	0	0	0	0.00606	0
115	k__Bacteria|p__Firmicutes|c__Bacilli|o__Lactobacillales|f__Leuconostocaceae|g__Leuconostoc	2|1239|91061|186826|81850|1243	0	0	0	0	0	0	0.00606	0
116	k__Bacteria|p__Firmicutes|c__Bacilli|o__Lactobacillales|f__Leuconostocaceae|g__Leuconostoc|s__Leuconostoc_mesenteroides	2|1239|91061|186826|81850|1243|1245	0	0	0	0	0	0	0.00606	0
117	k__Bacteria|p__Firmicutes|c__Bacilli|o__Lactobacillales|f__Streptococcaceae	2|1239|91061|186826|1300	0	0	0	0	0	0	0	0.02961
118	k__Bacteria|p__Firmicutes|c__Bacilli|o__Lactobacillales|f__Streptococcaceae|g__Lactococcus	2|1239|91061|186826|1300|1357	0	0	0	0	0	0	0	0.02961
119	k__Bacteria|p__Firmicutes|c__Bacilli|o__Lactobacillales|f__Streptococcaceae|g__Lactococcus|s__Lactococcus_lactis	2|1239|91061|186826|1300|1357|1358	0	0	0	0	0	0	0	0.02961
120	k__Bacteria|p__Firmicutes|c__Clostridia	2|1239|186801	0.55555	4.61316	0.95595	6.97344	1.64949	2.59031	1.54755	0.90848
121	k__Bacteria|p__Firmicutes|c__Clostridia|o__Clostridiales	2|1239|186801|186802	0.55555	4.61316	0.95595	6.941	1.64949	2.59031	1.54755	0.90848
122	k__Bacteria|p__Firmicutes|c__Clostridia|o__Clostridiales|f__Clostridiaceae	2|1239|186801|186802|31979	0	0	0	0	0	0	0	0.0529
123	k__Bacteria|p__Firmicutes|c__Clostridia|o__Clostridiales|f__Clostridiaceae|g__Hungatella	2|1239|186801|186802|31979|1649459	0	0	0	0	0	0	0	0.0529
124	k__Bacteria|p__Firmicutes|c__Clostridia|o__Clostridiales|f__Clostridiaceae|g__Hungatella|s__Hungatella_hathewayi	2|1239|186801|186802|31979|1649459|154046	0	0	0	0	0	0	0	0.0529
125	k__Bacteria|p__Firmicutes|c__Clostridia|o__Clostridiales|f__Lachnospiraceae	2|1239|186801|186802|186803	0.12825	0	0	0.04756	0	0.10691	0	0.24975
126	k__Bacteria|p__Firmicutes|c__Clostridia|o__Clostridiales|f__Lachnospiraceae|g__Lachnoclostridium	2|1239|186801|186802|186803|1506553	0.12825	0	0	0.04756	0	0.10691	0	0.24975
127	k__Bacteria|p__Firmicutes|c__Clostridia|o__Clostridiales|f__Lachnospiraceae|g__Lachnoclostridium|s__Clostridium_symbiosum	2|1239|186801|186802|186803|1506553|1512	0.12825	0	0	0.04756	0	0.10691	0	0.24975
128	k__Bacteria|p__Firmicutes|c__Clostridia|o__Clostridiales|f__Peptostreptococcaceae	2|1239|186801|186802|186804	0	0	0	0	0	0	0.06327	0.10251
129	k__Bacteria|p__Firmicutes|c__Clostridia|o__Clostridiales|f__Peptostreptococcaceae|g__Acetoanaerobium	2|1239|186801|186802|186804|186831	0	0	0	0	0	0	0.06327	0.10251
130	k__Bacteria|p__Firmicutes|c__Clostridia|o__Clostridiales|f__Peptostreptococcaceae|g__Acetoanaerobium|s__Acetoanaerobium_noterae	2|1239|186801|186802|186804|186831|745369	0	0	0	0	0	0	0.04758	0.08711
131	k__Bacteria|p__Firmicutes|c__Clostridia|o__Clostridiales|f__Peptostreptococcaceae|g__Acetoanaerobium|s__Acetoanaerobium_sticklandii	2|1239|186801|186802|186804|186831|1511	0	0	0	0	0	0	0.01569	0.01541
132	k__Bacteria|p__Firmicutes|c__Clostridia|o__Clostridiales|f__Syntrophomonadaceae	2|1239|186801|186802|68298	0.4273	4.61316	0.95595	6.89344	1.64949	2.4834	1.48428	0.50332
133	k__Bacteria|p__Firmicutes|c__Clostridia|o__Clostridiales|f__Syntrophomonadaceae|g__Syntrophomonas	2|1239|186801|186802|68298|862	0.4273	4.61316	0.95595	6.89344	1.64949	2.4834	1.48428	0.50332
134	k__Bacteria|p__Firmicutes|c__Clostridia|o__Clostridiales|f__Syntrophomonadaceae|g__Syntrophomonas|s__Syntrophomonas_wolfei	2|1239|186801|186802|68298|862|863	0.4273	4.61316	0.95595	6.89344	1.64949	2.4834	1.48428	0.50332
135	k__Bacteria|p__Firmicutes|c__Clostridia|o__Thermoanaerobacterales	2|1239|186801|68295	0	0	0	0.03244	0	0	0	0
136	k__Bacteria|p__Firmicutes|c__Clostridia|o__Thermoanaerobacterales|f__Thermoanaerobacterales_Family_III__Incertae_Sedis	2|1239|186801|68295|543371	0	0	0	0.03244	0	0	0	0
137	k__Bacteria|p__Firmicutes|c__Clostridia|o__Thermoanaerobacterales|f__Thermoanaerobacterales_Family_III__Incertae_Sedis|g__Syntrophaceticus	2|1239|186801|68295|543371|862071	0	0	0	0.03244	0	0	0	0
138	k__Bacteria|p__Firmicutes|c__Clostridia|o__Thermoanaerobacterales|f__Thermoanaerobacterales_Family_III__Incertae_Sedis|g__Syntrophaceticus|s__Syntrophaceticus_schinkii	2|1239|186801|68295|543371|862071|499207	0	0	0	0.03244	0	0	0	0
139	k__Bacteria|p__Firmicutes|c__Erysipelotrichia	2|1239|526524	0.68336	0.21396	0.5561	0.72401	0.16273	0.42678	0.29477	0.34135
140	k__Bacteria|p__Firmicutes|c__Erysipelotrichia|o__Erysipelotrichales	2|1239|526524|526525	0.68336	0.21396	0.5561	0.72401	0.16273	0.42678	0.29477	0.34135
141	k__Bacteria|p__Firmicutes|c__Erysipelotrichia|o__Erysipelotrichales|f__Erysipelotrichaceae	2|1239|526524|526525|128827	0.68336	0.21396	0.5561	0.72401	0.16273	0.42678	0.29477	0.34135
142	k__Bacteria|p__Firmicutes|c__Erysipelotrichia|o__Erysipelotrichales|f__Erysipelotrichaceae|g__Erysipelothrix	2|1239|526524|526525|128827|1647	0.68336	0.21396	0.5561	0.72401	0.16273	0.42678	0.29477	0.34135
143	k__Bacteria|p__Firmicutes|c__Erysipelotrichia|o__Erysipelotrichales|f__Erysipelotrichaceae|g__Erysipelothrix|s__Erysipelothrix_larvae	2|1239|526524|526525|128827|1647|1514105	0.68336	0.21396	0.5561	0.72401	0.16273	0.42678	0.29477	0.34135
144	k__Bacteria|p__Firmicutes|c__Firmicutes_unclassified	2|1239|	0	0	0	0	0	0.02217	0.02691	0
145	k__Bacteria|p__Firmicutes|c__Firmicutes_unclassified|o__Firmicutes_unclassified	2|1239||	0	0	0	0	0	0.02217	0.02691	0
146	k__Bacteria|p__Firmicutes|c__Firmicutes_unclassified|o__Firmicutes_unclassified|f__Firmicutes_unclassified	2|1239|||	0	0	0	0	0	0.02217	0.02691	0
147	k__Bacteria|p__Firmicutes|c__Firmicutes_unclassified|o__Firmicutes_unclassified|f__Firmicutes_unclassified|g__Firmicutes_unclassified	2|1239||||	0	0	0	0	0	0.02217	0.02691	0
148	k__Bacteria|p__Firmicutes|c__Firmicutes_unclassified|o__Firmicutes_unclassified|f__Firmicutes_unclassified|g__Firmicutes_unclassified|s__Firmicutes_bacterium_HGW_Firmicutes_12	2|1239|||||2013773	0	0	0	0	0	0.02217	0.02691	0
149	k__Bacteria|p__Firmicutes|c__Negativicutes	2|1239|909932	6.62944	3.28266	2.48053	0.08497	2.66116	2.67873	4.04177	0.32713
150	k__Bacteria|p__Firmicutes|c__Negativicutes|o__Acidaminococcales	2|1239|909932|1843488	0	0	0	0	0	0	0	0.0171
151	k__Bacteria|p__Firmicutes|c__Negativicutes|o__Acidaminococcales|f__Acidaminococcaceae	2|1239|909932|1843488|909930	0	0	0	0	0	0	0	0.0171
152	k__Bacteria|p__Firmicutes|c__Negativicutes|o__Acidaminococcales|f__Acidaminococcaceae|g__Phascolarctobacterium	2|1239|909932|1843488|909930|33024	0	0	0	0	0	0	0	0.0171
153	k__Bacteria|p__Firmicutes|c__Negativicutes|o__Acidaminococcales|f__Acidaminococcaceae|g__Phascolarctobacterium|s__Phascolarctobacterium_faecium	2|1239|909932|1843488|909930|33024|33025	0	0	0	0	0	0	0	0.0171
154	k__Bacteria|p__Firmicutes|c__Negativicutes|o__Veillonellales	2|1239|909932|1843489	6.62944	3.28266	2.48053	0.08497	2.66116	2.67873	4.04177	0.31003
155	k__Bacteria|p__Firmicutes|c__Negativicutes|o__Veillonellales|f__Veillonellaceae	2|1239|909932|1843489|31977	6.62944	3.28266	2.48053	0.08497	2.66116	2.67873	4.04177	0.31003
156	k__Bacteria|p__Firmicutes|c__Negativicutes|o__Veillonellales|f__Veillonellaceae|g__Dialister	2|1239|909932|1843489|31977|39948	0	0.13057	0	0	0	0	0.03798	0
157	k__Bacteria|p__Firmicutes|c__Negativicutes|o__Veillonellales|f__Veillonellaceae|g__Dialister|s__Dialister_sp_CAG_357	2|1239|909932|1843489|31977|39948|1262869	0	0.13057	0	0	0	0	0.03798	0
158	k__Bacteria|p__Firmicutes|c__Negativicutes|o__Veillonellales|f__Veillonellaceae|g__Megasphaera	2|1239|909932|1843489|31977|906	6.62944	3.15209	2.48053	0.08497	2.66116	2.67873	4.0038	0.31003
159	k__Bacteria|p__Firmicutes|c__Negativicutes|o__Veillonellales|f__Veillonellaceae|g__Megasphaera|s__Megasphaera_cerevisiae	2|1239|909932|1843489|31977|906|39029	6.62944	3.15209	2.48053	0.08497	2.66116	2.67873	4.0038	0.31003
160	k__Bacteria|p__Proteobacteria	2|1224	1.38745	0.6652	0.6703	1.39988	2.11107	2.50705	1.10571	1.28894
161	k__Bacteria|p__Proteobacteria|c__Alphaproteobacteria	2|1224|28211	0	0.21497	0	0	0	0	0.44272	0
162	k__Bacteria|p__Proteobacteria|c__Alphaproteobacteria|o__Caulobacterales	2|1224|28211|204458	0	0.20812	0	0	0	0	0	0
163	k__Bacteria|p__Proteobacteria|c__Alphaproteobacteria|o__Caulobacterales|f__Caulobacteraceae	2|1224|28211|204458|76892	0	0.20812	0	0	0	0	0	0
164	k__Bacteria|p__Proteobacteria|c__Alphaproteobacteria|o__Caulobacterales|f__Caulobacteraceae|g__Brevundimonas	2|1224|28211|204458|76892|41275	0	0.20812	0	0	0	0	0	0
165	k__Bacteria|p__Proteobacteria|c__Alphaproteobacteria|o__Caulobacterales|f__Caulobacteraceae|g__Brevundimonas|s__Brevundimonas_diminuta	2|1224|28211|204458|76892|41275|293	0	0.20812	0	0	0	0	0	0
166	k__Bacteria|p__Proteobacteria|c__Alphaproteobacteria|o__Rhodospirillales	2|1224|28211|204441	0	0.00686	0	0	0	0	0.047	0
167	k__Bacteria|p__Proteobacteria|c__Alphaproteobacteria|o__Rhodospirillales|f__Acetobacteraceae	2|1224|28211|204441|433	0	0.00686	0	0	0	0	0.047	0
168	k__Bacteria|p__Proteobacteria|c__Alphaproteobacteria|o__Rhodospirillales|f__Acetobacteraceae|g__Acetobacter	2|1224|28211|204441|433|434	0	0.00686	0	0	0	0	0.047	0
169	k__Bacteria|p__Proteobacteria|c__Alphaproteobacteria|o__Rhodospirillales|f__Acetobacteraceae|g__Acetobacter|s__Acetobacter_pasteurianus	2|1224|28211|204441|433|434|438	0	0.00686	0	0	0	0	0	0
170	k__Bacteria|p__Proteobacteria|c__Alphaproteobacteria|o__Rhodospirillales|f__Acetobacteraceae|g__Acetobacter|s__Acetobacter_syzygii	2|1224|28211|204441|433|434|146476	0	0	0	0	0	0	0.047	0
171	k__Bacteria|p__Proteobacteria|c__Alphaproteobacteria|o__Sphingomonadales	2|1224|28211|204457	0	0	0	0	0	0	0.39572	0
172	k__Bacteria|p__Proteobacteria|c__Alphaproteobacteria|o__Sphingomonadales|f__Sphingomonadaceae	2|1224|28211|204457|41297	0	0	0	0	0	0	0.39572	0
173	k__Bacteria|p__Proteobacteria|c__Alphaproteobacteria|o__Sphingomonadales|f__Sphingomonadaceae|g__Sphingopyxis	2|1224|28211|204457|41297|165697	0	0	0	0	0	0	0.39572	0
174	k__Bacteria|p__Proteobacteria|c__Alphaproteobacteria|o__Sphingomonadales|f__Sphingomonadaceae|g__Sphingopyxis|s__Sphingopyxis_granuli	2|1224|28211|204457|41297|165697|267128	0	0	0	0	0	0	0.39572	0
175	k__Bacteria|p__Proteobacteria|c__Betaproteobacteria	2|1224|28216	0	0	0	0.03749	0	0.07548	0	0
176	k__Bacteria|p__Proteobacteria|c__Betaproteobacteria|o__Burkholderiales	2|1224|28216|80840	0	0	0	0.03749	0	0.07548	0	0
177	k__Bacteria|p__Proteobacteria|c__Betaproteobacteria|o__Burkholderiales|f__Alcaligenaceae	2|1224|28216|80840|506	0	0	0	0.03749	0	0.07548	0	0
178	k__Bacteria|p__Proteobacteria|c__Betaproteobacteria|o__Burkholderiales|f__Alcaligenaceae|g__Alcaligenes	2|1224|28216|80840|506|507	0	0	0	0.03749	0	0.07548	0	0
179	k__Bacteria|p__Proteobacteria|c__Betaproteobacteria|o__Burkholderiales|f__Alcaligenaceae|g__Alcaligenes|s__Alcaligenes_faecalis	2|1224|28216|80840|506|507|511	0	0	0	0.03749	0	0.07548	0	0
180	k__Bacteria|p__Proteobacteria|c__Deltaproteobacteria	2|1224|28221	0.05216	0.09339	0.02545	0	0.09182	0	0.00325	0.01847
181	k__Bacteria|p__Proteobacteria|c__Deltaproteobacteria|o__Deltaproteobacteria_unclassified	2|1224|28221|	0.0443	0.06279	0.00605	0	0.02419	0	0	0.00452
182	k__Bacteria|p__Proteobacteria|c__Deltaproteobacteria|o__Deltaproteobacteria_unclassified|f__Deltaproteobacteria_unclassified	2|1224|28221||	0.0443	0.06279	0.00605	0	0.02419	0	0	0.00452
183	k__Bacteria|p__Proteobacteria|c__Deltaproteobacteria|o__Deltaproteobacteria_unclassified|f__Deltaproteobacteria_unclassified|g__Deltaproteobacteria_unclassified	2|1224|28221|||	0.0443	0.06279	0.00605	0	0.02419	0	0	0.00452
184	k__Bacteria|p__Proteobacteria|c__Deltaproteobacteria|o__Deltaproteobacteria_unclassified|f__Deltaproteobacteria_unclassified|g__Deltaproteobacteria_unclassified|s__Deltaproteobacteria_bacterium_HGW_Deltaproteobacteria_19	2|1224|28221||||2013746	0.0443	0.06279	0.00605	0	0.02419	0	0	0.00452
185	k__Bacteria|p__Proteobacteria|c__Deltaproteobacteria|o__Syntrophobacterales	2|1224|28221|213462	0.00786	0.0306	0.01941	0	0.06763	0	0.00325	0.01395
186	k__Bacteria|p__Proteobacteria|c__Deltaproteobacteria|o__Syntrophobacterales|f__Syntrophaceae	2|1224|28221|213462|213468	0.00786	0	0.01941	0	0.02644	0	0.00325	0.01395
187	k__Bacteria|p__Proteobacteria|c__Deltaproteobacteria|o__Syntrophobacterales|f__Syntrophaceae|g__Syntrophus	2|1224|28221|213462|213468|43773	0.00786	0	0.01941	0	0.02644	0	0.00325	0.01395
188	k__Bacteria|p__Proteobacteria|c__Deltaproteobacteria|o__Syntrophobacterales|f__Syntrophaceae|g__Syntrophus|s__Syntrophus_aciditrophicus	2|1224|28221|213462|213468|43773|316277	0.00786	0	0.01941	0	0.02644	0	0.00325	0.01395
189	k__Bacteria|p__Proteobacteria|c__Deltaproteobacteria|o__Syntrophobacterales|f__Syntrophobacteraceae	2|1224|28221|213462|213465	0	0.0306	0	0	0.04119	0	0	0
190	k__Bacteria|p__Proteobacteria|c__Deltaproteobacteria|o__Syntrophobacterales|f__Syntrophobacteraceae|g__Syntrophobacter	2|1224|28221|213462|213465|29526	0	0.0306	0	0	0.04119	0	0	0
191	k__Bacteria|p__Proteobacteria|c__Deltaproteobacteria|o__Syntrophobacterales|f__Syntrophobacteraceae|g__Syntrophobacter|s__Syntrophobacter_fumaroxidans	2|1224|28221|213462|213465|29526|119484	0	0.0306	0	0	0.04119	0	0	0
192	k__Bacteria|p__Proteobacteria|c__Epsilonproteobacteria	2|1224|29547	1.33529	0.11568	0	0	2.00345	0	0.65975	0
193	k__Bacteria|p__Proteobacteria|c__Epsilonproteobacteria|o__Campylobacterales	2|1224|29547|213849	1.33529	0.11568	0	0	2.00345	0	0.65975	0
194	k__Bacteria|p__Proteobacteria|c__Epsilonproteobacteria|o__Campylobacterales|f__Campylobacteraceae	2|1224|29547|213849|72294	1.33529	0.11568	0	0	2.00345	0	0.65975	0
195	k__Bacteria|p__Proteobacteria|c__Epsilonproteobacteria|o__Campylobacterales|f__Campylobacteraceae|g__Arcobacter	2|1224|29547|213849|72294|28196	1.33529	0.11568	0	0	2.00345	0	0.65975	0
196	k__Bacteria|p__Proteobacteria|c__Epsilonproteobacteria|o__Campylobacterales|f__Campylobacteraceae|g__Arcobacter|s__Arcobacter_butzleri	2|1224|29547|213849|72294|28196|28197	1.1749	0	0	0	1.60142	0	0.32012	0
197	k__Bacteria|p__Proteobacteria|c__Epsilonproteobacteria|o__Campylobacterales|f__Campylobacteraceae|g__Arcobacter|s__Arcobacter_cryaerophilus	2|1224|29547|213849|72294|28196|28198	0.14116	0.11568	0	0	0.40204	0	0.3082	0
198	k__Bacteria|p__Proteobacteria|c__Epsilonproteobacteria|o__Campylobacterales|f__Campylobacteraceae|g__Arcobacter|s__Arcobacter_skirrowii	2|1224|29547|213849|72294|28196|28200	0.01923	0	0	0	0	0	0.03142	0
199	k__Bacteria|p__Proteobacteria|c__Gammaproteobacteria	2|1224|1236	0	0.24115	0.64485	1.36239	0.0158	2.43156	0	1.27047
200	k__Bacteria|p__Proteobacteria|c__Gammaproteobacteria|o__Enterobacterales	2|1224|1236|91347	0	0	0.64485	1.36239	0	2.43156	0	1.27047
201	k__Bacteria|p__Proteobacteria|c__Gammaproteobacteria|o__Enterobacterales|f__Enterobacteriaceae	2|1224|1236|91347|543	0	0	0.23141	0	0	0	0	0
202	k__Bacteria|p__Proteobacteria|c__Gammaproteobacteria|o__Enterobacterales|f__Enterobacteriaceae|g__Citrobacter	2|1224|1236|91347|543|544	0	0	0.05422	0	0	0	0	0
203	k__Bacteria|p__Proteobacteria|c__Gammaproteobacteria|o__Enterobacterales|f__Enterobacteriaceae|g__Citrobacter|s__Citrobacter_freundii	2|1224|1236|91347|543|544|546	0	0	0.05422	0	0	0	0	0
204	k__Bacteria|p__Proteobacteria|c__Gammaproteobacteria|o__Enterobacterales|f__Enterobacteriaceae|g__Enterobacter	2|1224|1236|91347|543|547	0	0	0.17719	0	0	0	0	0
205	k__Bacteria|p__Proteobacteria|c__Gammaproteobacteria|o__Enterobacterales|f__Enterobacteriaceae|g__Enterobacter|s__Enterobacter_cloacae_complex	2|1224|1236|91347|543|547|354276	0	0	0.17719	0	0	0	0	0
206	k__Bacteria|p__Proteobacteria|c__Gammaproteobacteria|o__Enterobacterales|f__Morganellaceae	2|1224|1236|91347|1903414	0	0	0.41344	1.36239	0	2.43156	0	1.27047
207	k__Bacteria|p__Proteobacteria|c__Gammaproteobacteria|o__Enterobacterales|f__Morganellaceae|g__Proteus	2|1224|1236|91347|1903414|583	0	0	0.41344	1.36239	0	2.43156	0	1.27047
208	k__Bacteria|p__Proteobacteria|c__Gammaproteobacteria|o__Enterobacterales|f__Morganellaceae|g__Proteus|s__Proteus_hauseri	2|1224|1236|91347|1903414|583|183417	0	0	0.07719	0.2072	0	0.20814	0	0.05814
209	k__Bacteria|p__Proteobacteria|c__Gammaproteobacteria|o__Enterobacterales|f__Morganellaceae|g__Proteus|s__Proteus_vulgaris	2|1224|1236|91347|1903414|583|585	0	0	0.33625	1.15519	0	2.22342	0	1.21233
210	k__Bacteria|p__Proteobacteria|c__Gammaproteobacteria|o__Pseudomonadales	2|1224|1236|72274	0	0	0	0	0.0158	0	0	0
211	k__Bacteria|p__Proteobacteria|c__Gammaproteobacteria|o__Pseudomonadales|f__Pseudomonadaceae	2|1224|1236|72274|135621	0	0	0	0	0.0158	0	0	0
212	k__Bacteria|p__Proteobacteria|c__Gammaproteobacteria|o__Pseudomonadales|f__Pseudomonadaceae|g__Pseudomonas	2|1224|1236|72274|135621|286	0	0	0	0	0.0158	0	0	0
213	k__Bacteria|p__Proteobacteria|c__Gammaproteobacteria|o__Pseudomonadales|f__Pseudomonadaceae|g__Pseudomonas|s__Pseudomonas_guangdongensis	2|1224|1236|72274|135621|286|1245526	0	0	0	0	0.0158	0	0	0
214	k__Bacteria|p__Proteobacteria|c__Gammaproteobacteria|o__Xanthomonadales	2|1224|1236|135614	0	0.24115	0	0	0	0	0	0
215	k__Bacteria|p__Proteobacteria|c__Gammaproteobacteria|o__Xanthomonadales|f__Xanthomonadaceae	2|1224|1236|135614|32033	0	0.24115	0	0	0	0	0	0
216	k__Bacteria|p__Proteobacteria|c__Gammaproteobacteria|o__Xanthomonadales|f__Xanthomonadaceae|g__Stenotrophomonas	2|1224|1236|135614|32033|40323	0	0.24115	0	0	0	0	0	0
217	k__Bacteria|p__Proteobacteria|c__Gammaproteobacteria|o__Xanthomonadales|f__Xanthomonadaceae|g__Stenotrophomonas|s__Stenotrophomonas_acidaminiphila	2|1224|1236|135614|32033|40323|128780	0	0.24115	0	0	0	0	0	0
218	k__Bacteria|p__Synergistetes	2|508458	2.15176	2.83218	3.35947	9.75475	4.25383	5.82767	4.62003	5.22573
219	k__Bacteria|p__Synergistetes|c__Synergistetes_unclassified	2|508458|	0.14888	0.13996	0.10784	0.05683	0.21078	0.15202	0.32796	0.09597
220	k__Bacteria|p__Synergistetes|c__Synergistetes_unclassified|o__Synergistetes_unclassified	2|508458||	0.14888	0.13996	0.10784	0.05683	0.21078	0.15202	0.32796	0.09597
221	k__Bacteria|p__Synergistetes|c__Synergistetes_unclassified|o__Synergistetes_unclassified|f__Synergistetes_unclassified	2|508458|||	0.14888	0.13996	0.10784	0.05683	0.21078	0.15202	0.32796	0.09597
222	k__Bacteria|p__Synergistetes|c__Synergistetes_unclassified|o__Synergistetes_unclassified|f__Synergistetes_unclassified|g__Synergistetes_unclassified	2|508458||||	0.14888	0.13996	0.10784	0.05683	0.21078	0.15202	0.32796	0.09597
223	k__Bacteria|p__Synergistetes|c__Synergistetes_unclassified|o__Synergistetes_unclassified|f__Synergistetes_unclassified|g__Synergistetes_unclassified|s__Synergistetes_bacterium_HGW_Synergistetes_1	2|508458|||||2013842	0.14888	0.13996	0.10784	0.05683	0.21078	0.15202	0.32796	0.09597
224	k__Bacteria|p__Synergistetes|c__Synergistia	2|508458|649775	2.00288	2.69221	3.25163	9.69792	4.04306	5.67565	4.29207	5.12976
225	k__Bacteria|p__Synergistetes|c__Synergistia|o__Synergistales	2|508458|649775|649776	2.00288	2.69221	3.25163	9.69792	4.04306	5.67565	4.29207	5.12976
226	k__Bacteria|p__Synergistetes|c__Synergistia|o__Synergistales|f__Synergistaceae	2|508458|649775|649776|649777	0.19414	0.13616	0.42813	0.93911	0.24764	0.56725	0.46188	0.56942
227	k__Bacteria|p__Synergistetes|c__Synergistia|o__Synergistales|f__Synergistaceae|g__Aminobacterium	2|508458|649775|649776|649777|81466	0.01627	0.10431	0.25165	0.80931	0.24764	0.56725	0.43223	0.45802
228	k__Bacteria|p__Synergistetes|c__Synergistia|o__Synergistales|f__Synergistaceae|g__Aminobacterium|s__Aminobacterium_colombiense	2|508458|649775|649776|649777|81466|81468	0.01627	0.10431	0.25165	0.80931	0.24764	0.56725	0.43223	0.45802
229	k__Bacteria|p__Synergistetes|c__Synergistia|o__Synergistales|f__Synergistaceae|g__Cloacibacillus	2|508458|649775|649776|649777|508459	0.17786	0.03186	0.17648	0.1298	0	0	0.02964	0.1114
230	k__Bacteria|p__Synergistetes|c__Synergistia|o__Synergistales|f__Synergistaceae|g__Cloacibacillus|s__Cloacibacillus_evryensis	2|508458|649775|649776|649777|508459|508460	0.17786	0.03186	0.17648	0.1298	0	0	0.02964	0.1114
231	k__Bacteria|p__Synergistetes|c__Synergistia|o__Synergistales|f__Synergistales_unclassified	2|508458|649775|649776|	1.80875	2.55605	2.8235	8.75882	3.79542	5.10839	3.83019	4.56034
232	k__Bacteria|p__Synergistetes|c__Synergistia|o__Synergistales|f__Synergistales_unclassified|g__Synergistales_unclassified	2|508458|649775|649776||	1.80875	2.55605	2.8235	8.75882	3.79542	5.10839	3.83019	4.56034
233	k__Bacteria|p__Synergistetes|c__Synergistia|o__Synergistales|f__Synergistales_unclassified|g__Synergistales_unclassified|s__Synergistales_bacterium_58_81	2|508458|649775|649776|||1635274	1.80875	2.55605	2.8235	8.75882	3.79542	5.10839	3.83019	4.56034
234	k__Bacteria|p__Thermotogae	2|200918	0.06247	0.04565	0.08411	0.0565	0.1705	0.06656	0.07326	0.05259
235	k__Bacteria|p__Thermotogae|c__Thermotogae	2|200918|188708	0.06247	0.04565	0.08411	0.0565	0.1705	0.06656	0.07326	0.05259
236	k__Bacteria|p__Thermotogae|c__Thermotogae|o__Kosmotogales	2|200918|188708|1643946	0.06247	0.04565	0.08411	0.0565	0.1705	0.06656	0.07326	0.05259
237	k__Bacteria|p__Thermotogae|c__Thermotogae|o__Kosmotogales|f__Kosmotogaceae	2|200918|188708|1643946|1643948	0.06247	0.04565	0.08411	0.0565	0.1705	0.06656	0.07326	0.05259
238	k__Bacteria|p__Thermotogae|c__Thermotogae|o__Kosmotogales|f__Kosmotogaceae|g__Mesotoga	2|200918|188708|1643946|1643948|1184396	0.06247	0.04565	0.08411	0.0565	0.1705	0.06656	0.07326	0.05259
239	k__Bacteria|p__Thermotogae|c__Thermotogae|o__Kosmotogales|f__Kosmotogaceae|g__Mesotoga|s__Mesotoga_infera	2|200918|188708|1643946|1643948|1184396|1236046	0.06247	0.01687	0.06539	0.0565	0.09639	0.06656	0.06145	0.03908
240	k__Bacteria|p__Thermotogae|c__Thermotogae|o__Kosmotogales|f__Kosmotogaceae|g__Mesotoga|s__Mesotoga_prima	2|200918|188708|1643946|1643948|1184396|1184387	0	0.02878	0.01872	0	0.07412	0	0.01181	0.01351

## Sheet: caption1
Relative abundance of all the taxa calculated from shotgun reads using metaphlan (v3.0.7-0)
Column “A” clade_name
Column “B” NCBI_tax_id
Columns “C-J” relative abundance

## Sheet: unifrac
	M4-2_acetate	M3-2_propionate	M2-2_butyrate	M2-1_butyrate	M4-1_acetate	M3-1_propionate	M1-2_lactate	M1-1_lactate
M4-2_acetate	0	0.0798896	0.137154	0.198333	0.107791	0.128682	0.218727	0.225197	0.136972
M3-2_propionate	0.0798896	0	0.0950195	0.167255	0.0670353	0.0728452	0.16546	0.191734	0.104905
M2-2_butyrate	0.137154	0.0950195	0	0.159731	0.137304	0.110101	0.128417	0.180073	0.118475
M2-1_butyrate	0.198333	0.167255	0.159731	0	0.155349	0.149376	0.139228	0.0605919	0.128733
M4-1_acetate	0.107791	0.0670353	0.137304	0.155349	0	0.0714099	0.16814	0.180495	0.110941
M3-1_propionate	0.128682	0.0728452	0.110101	0.149376	0.0714099	0	0.142427	0.164563	0.104926
M1-2_lactate	0.218727	0.16546	0.128417	0.139228	0.16814	0.142427	0	0.154498	0.139612
M1-1_lactate	0.225197	0.191734	0.180073	0.0605919	0.180495	0.164563	0.154498	0	0.144644

## Sheet: caption2
Weighted UniFrac distances calculated from the MetaPhlAn taxonomic profiles.
