# Supplementary material for: Evaluation of acidogenesis products’ effect on biogas production performed with metagenomics and isotopic approaches
Source: Biotechnol Biofuels. 2021 May 29;14:125. doi: 10.1186/s13068-021-01968-0 (PMC8164749; doi:10.1186/s13068-021-01968-0)
Supplement: Supplementary file 5 — Additional file 5. Quality of recovered MAGs according to results obtained from ckeckM software. Main parameters calculated for MAG genomes are also included. [file 13068_2021_1968_MOESM5_ESM.xlsx]

## Sheet: supplementary file
MAG ID	Final MAG name	Genome size	Longest contig	GC	GC std	Scaffolds	Completeness	Contamination	Coding density	Mean contig length	N50 (contigs)	predicted genes
MAG_1	Geobacter_AS29adLBPA_1	2544066	28764	0.615424	0.0238271	474	71.9298	0	0.881931	5367.23	6938	2710
MAG_10	Proteiniphilum saccharofermentans_AS29adLBPA_10	2479661	15512	0.435625	0.0330702	861	63.9593	1.0929	0.890343	2879.98	2957	2864
MAG_100	Unclassified bacteria_AS29adLBPA_100	5558189	176637	0.600013	0.0198709	171	98.9011	4.94505	0.880547	32504	55050	3973
MAG_101	Eubacteriaceae_AS29adLBPA_101	2606970	59587	0.521397	0.0320078	287	93.5446	0.938967	0.888954	9083.52	14810	2706
MAG_102	Unclassified bacteria_AS29adLBPA_102	772248	85408	0.294049	0.0216976	62	75.9927	0	0.92527	12455.6	20377	853
MAG_103	Methanocorpusculum_AS29adLBPA_103	1636421	63730	0.505925	0.0322078	154	97.4614	4.92715	0.893685	10626.1	16254	1784
MAG_104	Candidatus Saccharibacteria_AS29adLBPA_104	866947	121776	0.418692	0.017919	28	64.6724	0	0.899552	30962.4	45777	881
MAG_105	Bacteroidales_AS29adLBPA_105	2732079	142110	0.494712	0.0188579	123	89.8942	3.85714	0.916208	22212	56286	2300
MAG_106	Armatimonadetes_AS29adLBPA_106	2846327	73550	0.528484	0.0124507	194	95.3704	1.23457	0.919642	14671.8	21584	2598
MAG_107	Rikenellaceae_AS29adLBPA_107	2231143	198259	0.49172	0.0409065	108	90.381	3.52381	0.95362	20658.7	50394	1990
MAG_108	Myxococcaceae_AS29adLBPA_108	1447348	60264	0.403913	0.0184249	131	93.3468	3.83065	0.882159	11048.5	18330	1473
MAG_109	Syntrophomonadaceae_AS29adLBPA_109	1858712	18434	0.409035	0.0172277	467	67.2948	2.10034	0.840103	3980.11	4930	2221
MAG_11	Bacteroidetes_AS29adLBPA_11	2109153	46691	0.401878	0.028921	281	91.6402	4.07407	0.940879	7505.88	12287	2141
MAG_110	Deltaproteobacteria_AS29adLBPA_110	2103504	60357	0.467125	0.0244048	303	74.2806	5.6129	0.878966	6942.26	10328	2194
MAG_111	Aminobacterium colombiense_AS29adLBPA_111	1800413	141383	0.452519	0.018862	62	80.2773	0	0.9173	29038.9	53771	1783
MAG_112	Candidatus Cloacimonetes_AS29adLBPA_112	2915232	238348	0.476259	0.0183878	51	98.9011	0	0.908085	57161.4	86701	2262
MAG_113	Elusimicrobia_AS29adLBPA_113	1748241	275038	0.369127	0.0263071	44	94.0075	1.1236	0.943366	39732.8	139631	1556
MAG_114	Peptococcaceae_AS29adLBPA_114	2173546	15690	0.555167	0.0317779	540	79.27	4.58857	0.877502	4025.09	4835	2505
MAG_115	Deltaproteobacteria_AS29adLBPA_115	3026653	389102	0.577658	0.0172734	44	96.129	1.93548	0.878354	68787.6	108944	2807
MAG_116	Anaeromusa_AS29adLBPA_116	2419983	54541	0.509011	0.0254213	412	94.899	1.68776	0.876798	5873.75	8283	2625
MAG_117	Ignavibacteria_AS29adLBPA_117	3649170	37537	0.315328	0.0265284	595	92.2404	4.18944	0.825756	6133.06	8776	3359
MAG_118	Methanomassiliicoccaceae_AS29adLBPA_118	1122117	55064	0.561752	0.0197015	146	80.409	1.6129	0.924127	7685.73	10211	1305
MAG_119	Bacteroidales_AS29adLBPA_119	3143905	434393	0.430378	0.0118528	53	99.5238	2.14286	0.915606	59319	92721	2702
MAG_12	Spirochaetia_AS29adLBPA_12	3743224	121095	0.596154	0.0254392	190	85.3933	1.1236	0.898543	19701.2	35972	3427
MAG_120	Anaerostipes_AS29adLBPA_120	1609887	22650	0.350294	0.023029	618	52.373	1.34228	0.901894	2605	2600	2231
MAG_121	Methanomassiliicoccaceae_AS29adLBPA_121	1332671	85579	0.530242	0.0505672	91	90.1882	6.09083	0.909895	14644.7	31657	1435
MAG_122	Methanomassiliicoccus_AS29adLBPA_122	1274372	5882	0.621833	0.0192871	570	53.5169	7.43492	0.906054	2235.74	2235	1817
MAG_123	Sphaerochaeta_AS29adLBPA_123	3495140	97526	0.519115	0.0223757	162	88.5734	2.29885	0.86993	21574.9	33637	3157
MAG_124	Paludibacter_AS29adLBPA_124	2404544	22849	0.4027	0.0246417	506	68.5989	1.34409	0.913651	4752.06	5836	2403
MAG_125	Synergistales_AS29adLBPA_125	1481768	11808	0.600463	0.0523324	460	83.9753	0.847458	0.908224	3221.23	3494	1803
MAG_126	Bacteroidales_AS29adLBPA_126	2269991	186463	0.428653	0.025682	54	95.2381	1.19048	0.931727	42036.9	95204	2010
MAG_127	Bacillales_AS29adLBPA_127	904150	24497	0.297526	0.0169299	168	83.4978	6.74157	0.925966	5381.85	6471	1012
MAG_128	Unclassified bacteria_AS29adLBPA_128	2763755	301555	0.367999	0.0567737	62	95.5128	1.28205	0.898656	44576.7	104022	2383
MAG_129	Candidatus Omnitrophica_AS29adLBPA_129	887231	59583	0.543618	0.0157238	60	63.2109	2.15054	0.93287	14787.2	24978	865
MAG_13	Methanobacterium_AS29adLBPA_13	1838858	255583	0.376299	0.0181046	67	94.4	8	0.86198	27445.6	72986	1953
MAG_130	Syntrophaceae_AS29adLBPA_130	2413168	21532	0.549701	0.0289596	556	82.2028	8.07476	0.865338	4340.23	5211	2741
MAG_131	Candidatus Cloacimonetes_AS29adLBPA_131	2168025	57693	0.483477	0.0230646	276	95.3419	2.38095	0.915343	7855.16	11500	1980
MAG_132	Candidatus Shapirobacteria_AS29adLBPA_132	705682	102791	0.354903	0.021608	50	79.1536	1.88088	0.944179	14113.6	28658	799
MAG_133	Synergistales_AS29adLBPA_133	2198504	34484	0.596955	0.0321716	452	94.6071	5.23883	0.915275	4863.95	6323	2468
MAG_134	Petrotoga_AS29adLBPA_134	2753660	120193	0.373813	0.0197873	147	94.8276	5.51724	0.929446	18732.4	30604	2630
MAG_135	Peptococcaceae_AS29adLBPA_135	2127906	125934	0.384009	0.0173301	68	95.5782	1.70068	0.880968	31292.7	45439	2181
MAG_136	Methanoculleus_AS29adLBPA_136	1951339	61631	0.624161	0.0252905	147	62.7401	1.29462	0.879165	13274.4	23499	2076
MAG_137	Methanofollis liminatans_AS29adLBPA_137	2249595	89093	0.615833	0.0425674	218	96.7974	2.61438	0.892105	10319.2	23252	2441
MAG_138	Methanothrix soehngenii_AS29adLBPA_138	2188936	34732	0.526226	0.0261301	272	91.5033	3.59477	0.87672	8047.56	11703	2352
MAG_139	Firmicutes_AS29adLBPA_139	3301103	178022	0.601756	0.0265981	124	95.098	9.80392	0.877057	26621.8	49317	3137
MAG_14	Megasphaera cerevisiae_AS29adLBPA_14	2928720	132093	0.450026	0.0324186	105	100	1.87126	0.875397	27892.6	39643	2743
MAG_140	Caldiserica_AS29adLBPA_140	2136543	124859	0.407739	0.0283623	118	96.4286	1.78571	0.935584	18106.3	47401	1970
MAG_141	Pyramidobacter_AS29adLBPA_141	3400017	75632	0.577316	0.0312944	204	94.9153	0.154083	0.854694	16666.8	24983	3062
MAG_142	Bacteroidales_AS29adLBPA_142	2201588	57193	0.319833	0.0166537	268	97.5806	2.68817	0.903252	8214.88	12415	2094
MAG_143	Bacteroidales_AS29adLBPA_143	1861045	139520	0.489801	0.0217137	101	79.7302	1.8254	0.954111	18426.2	39203	1683
MAG_144	Methanomicrobia_AS29adLBPA_144	1799665	189520	0.351609	0.0216139	61	92.4605	3.71287	0.919094	29502.7	65125	2023
MAG_145	Candidatus Hydrogenedentes_AS29adLBPA_145	5487283	207843	0.592402	0.0238639	143	100	0	0.88785	38372.6	71309	4273
MAG_146	Methanobacterium_AS29adLBPA_146	2345458	70124	0.406377	0.0265945	194	94.4	5.85263	0.868884	12090	25278	2580
MAG_147	Elusimicrobia_AS29adLBPA_147	1649660	126139	0.348019	0.0301629	90	95.4395	2.24719	0.948581	18329.6	35309	1542
MAG_148	Syntrophaceae_AS29adLBPA_148	2690910	16601	0.579042	0.0313547	791	73.4537	6.29391	0.868252	3401.91	3725	3209
MAG_149	Synergistales_AS29adLBPA_149	2039257	218470	0.555269	0.0178243	33	91.5254	0	0.90524	61795.7	103770	1941
MAG_15	Bacteroidales_AS29adLBPA_15	2370587	36324	0.461793	0.0149521	347	83.0952	4.25926	0.906179	6831.66	9874	2266
MAG_150	Burkholderiales_AS29adLBPA_150	3880472	109839	0.686913	0.0257497	306	98.0432	6.33178	0.900614	12681.3	24301	3844
MAG_151	Spirochaetaceae_AS29adLBPA_151	1846701	27934	0.382191	0.0228824	314	87.3106	1.8648	0.928915	5881.21	8350	1937
MAG_152	Paludibacter_AS29adLBPA_152	2903055	73919	0.349198	0.0191968	192	98.9247	1.07527	0.917456	15120.1	27264	2441
MAG_153	Methanomassiliicoccaceae_AS29adLBPA_153	1765002	29175	0.599509	0.0211493	296	89.1951	4.19355	0.922547	5962.84	9969	2018
MAG_154	Candidatus Cloacimonetes_AS29adLBPA_154	2446830	91928	0.351168	0.0211065	239	99.4505	3.84615	0.895275	10237.8	16751	2189
MAG_155	Bacteroidetes_AS29adLBPA_155	2625178	220844	0.357885	0.0151097	79	93.0108	0.537634	0.916612	33230.1	62263	2225
MAG_156	Bacteroidetes_AS29adLBPA_156	4089543	129333	0.473456	0.0266215	228	96.2366	0.537634	0.883272	17936.6	34707	3422
MAG_157	Candidatus Methanomethylicus mesodigestum_AS29adLBPA_157	1525876	69451	0.58453	0.0362462	170	97.1963	0.934579	0.899582	8975.74	23107	1791
MAG_158	Propionibacterium freudenreichii_AS29adLBPA_158	2594265	119226	0.673853	0.0269429	183	98.7939	0.657895	0.881639	14176.3	34037	2392
MAG_159	Syntrophomonas wolfei_AS29adLBPA_159	2605999	44841	0.454517	0.0274845	297	79.8433	2.50486	0.854551	8774.41	13145	2652
MAG_16	Spirochaetes_AS29adLBPA_16	2214197	29698	0.468194	0.019858	464	89.0344	0.445633	0.918883	4771.98	5757	2483
MAG_160	Clostridiales_AS29adLBPA_160	4748621	149188	0.378294	0.0266202	224	99.3007	4.21766	0.811315	21199.2	42328	4110
MAG_161	Peptococcaceae_AS29adLBPA_161	2467817	183932	0.468647	0.0213362	58	94.2602	4.70117	0.903932	42548.6	74799	2439
MAG_162	Armatimonadetes_AS29adLBPA_162	3085042	629986	0.530221	0.00876565	46	95.3704	0	0.907091	67066.1	106631	2651
MAG_163	Phascolarctobacterium_AS29adLBPA_163	1935130	60924	0.478841	0.0285154	208	96.947	0.424152	0.896257	9303.51	14472	2052
MAG_164	Phycisphaerales_AS29adLBPA_164	5077663	127737	0.576933	0.0206782	250	94.3182	0.568182	0.905237	20310.7	37957	4143
MAG_165	Syntrophaceae_AS29adLBPA_165	2252552	18247	0.548672	0.0669783	858	59.9514	5.69124	0.876709	2625.35	2587	2746
MAG_166	Sphaerochaeta_AS29adLBPA_166	3863861	35327	0.505292	0.0359773	817	94.3182	5.71625	0.918897	4729.33	5913	4218
MAG_167	Methanomicrobiales_AS29adLBPA_167	3281057	36184	0.450666	0.0429216	993	75.4897	6.87381	0.882524	3304.19	3562	4066
MAG_168	Phycisphaerales_AS29adLBPA_168	5670080	119230	0.634794	0.0190144	270	96.5909	1.23967	0.847966	21000.3	38488	4433
MAG_169	Acidaminococcaceae_AS29adLBPA_169	1210867	8563	0.404612	0.0260945	477	60.2683	1.44555	0.894941	2538.51	2632	1564
MAG_17	Ruminococcaceae_AS29adLBPA_17	5526394	31122	0.355487	0.0169847	1245	73.176	2.81906	0.86077	4438.87	5343	5594
MAG_170	Alphaproteobacteria_AS29adLBPA_170	1920599	17858	0.568903	0.0274505	376	88.6172	5.58971	0.890128	5107.98	6580	2139
MAG_171	Lachnospiraceae_AS29adLBPA_171	2531430	156286	0.352848	0.0173796	113	98.6577	1.51007	0.890282	22402	60439	2523
MAG_172	Bacteroidales_AS29adLBPA_172	2394696	102104	0.465029	0.0224388	188	93.3492	4.20635	0.95706	12737.7	23855	2152
MAG_173	Bacteroidales_AS29adLBPA_173	2575607	106915	0.354783	0.0238043	148	97.8495	0.537634	0.89176	17402.8	36236	2215
MAG_174	Paludibacter_AS29adLBPA_174	3629739	111254	0.401119	0.0335357	605	82.4853	7.52688	0.91402	5999.57	7799	3403
MAG_175	Methanocorpusculum parvum_AS29adLBPA_175	1309729	48311	0.521427	0.0219158	138	80.3355	0.662252	0.892378	9490.79	14475	1425
MAG_176	Synergistaceae_AS29adLBPA_176	1812247	98763	0.540457	0.0215315	208	93.2203	1.69492	0.905146	8712.73	14685	1939
MAG_177	Bacteroidales_AS29adLBPA_177	2229195	21156	0.357343	0.0191368	516	79.4062	2.15054	0.911462	4320.15	5391	2412
MAG_178	Methanobacteriaceae_AS29adLBPA_178	1703198	74776	0.367295	0.0215794	149	88.6154	3.2	0.870623	11430.9	18948	1866
MAG_179	Proteiniphilum_AS29adLBPA_179	2875271	15297	0.433613	0.0341406	900	69.9687	3.44828	0.886894	3194.75	3376	3326
MAG_18	Deltaproteobacteria_AS29adLBPA_18	3520740	126768	0.617109	0.024604	166	96.7742	3.87097	0.8939	21209.3	37639	3270
MAG_180	Unclassified bacteria_AS29adLBPA_180	4461649	205185	0.585421	0.0264257	140	98.9247	5.37634	0.836404	31868.9	53123	3634
MAG_181	Bacillales_AS29adLBPA_181	1457236	224175	0.41969	0.0468017	29	98.8764	0	0.917855	50249.5	112115	1407
MAG_182	Firmicutes_AS29adLBPA_182	1752632	67941	0.425768	0.0283016	277	95.0355	2.9669	0.915921	6327.19	8899	1909
MAG_183	Firmicutes_AS29adLBPA_183	1569812	13832	0.390919	0.0337867	499	72.2222	1.32979	0.891276	3145.92	3350	1849
MAG_184	Desulfovibrio_AS29adLBPA_184	2856161	20639	0.587872	0.032074	624	85.4317	2.64863	0.831362	4577.18	5438	2800
MAG_185	Anaerovibrio_AS29adLBPA_185	1554424	15696	0.505225	0.0258767	614	77.5694	3.4019	0.892322	2531.64	2844	2026
MAG_186	Syntrophorhabdus aromaticivorans_AS29adLBPA_186	2690105	64901	0.520124	0.0142741	269	89.8459	3.78151	0.87965	10000.4	15403	2816
MAG_187	Firmicutes_AS29adLBPA_187	1755487	211690	0.299001	0.012939	55	97.9394	1.33333	0.90211	31917.9	48518	1731
MAG_188	Mariniphaga_AS29adLBPA_188	2795279	19877	0.417454	0.0261383	705	88.1655	1.89964	0.893402	3964.93	4771	3094
MAG_189	Unclassified bacteria_AS29adLBPA_189	961480	45704	0.473219	0.0353631	126	61.8482	1.08011	0.878781	7630.79	9838	1089
MAG_19	Arcobacter butzleri_AS29adLBPA_19	2184867	26263	0.268814	0.0219675	417	93.1315	2.64228	0.929782	5239.49	6659	2592
MAG_190	Peptococcaceae_AS29adLBPA_190	1936216	26934	0.496875	0.0268879	464	75.8958	4.6131	0.878403	4172.88	5108	2313
MAG_191	Firmicutes_AS29adLBPA_191	2465623	108191	0.514015	0.0445073	161	82.5255	5.28061	0.855714	15314.4	32476	2504
MAG_192	Proteiniphilum_AS29adLBPA_192	3819596	243415	0.449171	0.0260789	118	99.4536	2.47723	0.916983	32369.5	70359	3126
MAG_193	Methanomassiliicoccaceae_AS29adLBPA_193	853854	9407	0.569421	0.0287764	315	50.4995	0.806452	0.892135	2710.65	2761	1156
MAG_194	Firmicutes_AS29adLBPA_194	1824874	41888	0.403214	0.0449205	629	54.2987	3.57386	0.888795	2901.23	2964	2319
MAG_195	Oscillibacter_AS29adLBPA_195	1497774	11107	0.589685	0.0254898	504	67.3851	0.671141	0.871262	2971.77	3185	1809
MAG_196	Syntrophaceae_AS29adLBPA_196	3758230	36522	0.525884	0.0329975	683	89.2949	3.22581	0.874175	5502.53	7180	4218
MAG_197	Syntrophaceae_AS29adLBPA_197	2811968	160553	0.589625	0.0243261	128	97.4194	5.80645	0.89352	21968.5	37491	2721
MAG_198	Sphaerochaeta_AS29adLBPA_198	3598938	192448	0.5308	0.019232	84	96.8222	0	0.874876	42844.5	71059	3099
MAG_199	Kosmotogaceae_AS29adLBPA_199	2668109	187966	0.503746	0.0234117	94	99.8433	0	0.91617	28384.1	62649	2502
MAG_2	Clostridiaceae_AS29adLBPA_2	2669883	24627	0.544414	0.0267947	471	89.321	2.08944	0.889546	5668.54	6969	2792
MAG_20	Methanosaeta harundinacea_AS29adLBPA_20	2633240	113182	0.597372	0.0317619	223	98.6842	0	0.861346	11808.3	22455	2804
MAG_200	Rhodocyclales_AS29adLBPA_200	2804704	28966	0.665396	0.0296678	730	86.5188	7.20003	0.935462	3842.06	4454	3421
MAG_201	Anaerolineaceae_AS29adLBPA_201	1424189	16198	0.453048	0.0236412	498	52.1497	4.06795	0.880575	2859.82	2978	1734
MAG_202	Phycisphaerales_AS29adLBPA_202	2666012	12247	0.706941	0.0314682	946	53.324	1.70455	0.891219	2818.19	2952	2883
MAG_203	Syntrophomonadaceae_AS29adLBPA_203	3267848	64997	0.48152	0.0368821	345	91.7553	2.45748	0.86036	9472.02	16721	3387
MAG_204	Desulfobacteraceae_AS29adLBPA_204	3062488	147757	0.537082	0.0337408	179	98.8172	2.58065	0.869019	17108.9	39576	2917
MAG_205	Paludibacteraceae_AS29adLBPA_205	3382761	24585	0.400058	0.0244264	695	89.8257	2.41935	0.878778	4867.28	6149	3342
MAG_206	Proteus vulgaris_AS29adLBPA_206	3944789	354482	0.378479	0.0153199	43	100	0	0.856088	91739.3	148238	3616
MAG_207	Anaerolineaceae_AS29adLBPA_207	2146212	96764	0.554895	0.0215097	182	92.7273	6.54545	0.896583	11792.4	20424	1960
MAG_208	Actinobacteria_AS29adLBPA_208	2304642	64195	0.340186	0.0214626	178	95.2273	2.12121	0.856087	12947.4	21126	2242
MAG_209	Synergistaceae_AS29adLBPA_209	1525742	19587	0.509039	0.0223359	308	86.718	3.38983	0.903035	4953.71	6380	1711
MAG_21	Methanospirillum_AS29adLBPA_21	3040597	436299	0.421922	0.0231213	35	97.3856	0	0.874943	86874.2	139316	3020
MAG_210	Firmicutes_AS29adLBPA_210	1724554	74078	0.290109	0.0193758	154	96	1.45455	0.905869	11198.4	16768	1704
MAG_211	Bacteroidales_AS29adLBPA_211	3777345	304718	0.453311	0.0144584	42	97.8571	2.77778	0.898514	89936.8	153493	3050
MAG_212	Methanomassiliicoccaceae_AS29adLBPA_212	1200101	58488	0.544904	0.0405672	102	84.543	2.38834	0.924143	11765.7	25355	1350
MAG_213	Clostridium_AS29adLBPA_213	2806372	15730	0.302543	0.024019	1077	88.3748	4.20881	0.868073	2605.73	3081	3671
MAG_214	Syntrophomonadaceae_AS29adLBPA_214	3698625	34436	0.421985	0.0427672	1371	53.3851	9.76134	0.831553	2697.76	2709	4801
MAG_215	Methanomassiliicoccaceae_AS29adLBPA_215	1356426	34131	0.604906	0.0180509	299	76.983	4.83871	0.92499	4536.54	5525	1696
MAG_216	Bacteroides ovatus_AS29adLBPA_216	3920967	16977	0.418424	0.030288	1253	58.7931	5.17241	0.903156	3129.26	3392	4314
MAG_217	Syntrophorhabdus_AS29adLBPA_217	1820862	12150	0.434288	0.018117	623	63.4147	1.77419	0.857339	2922.73	3035	2360
MAG_218	Spirochaetaceae_AS29adLBPA_218	2723505	228270	0.564895	0.0195647	73	97.7011	0	0.924027	37308.3	63368	2454
MAG_219	Candidatus Atribacteria_AS29adLBPA_219	826750	9641	0.364435	0.0509424	343	58.5516	0	0.856657	2410.35	2355	1043
MAG_22	Propionibacterium_AS29adLBPA_22	2876133	168052	0.65859	0.0162655	225	98.4547	3.31126	0.91156	12782.8	23004	2821
MAG_220	Syntrophaceae_AS29adLBPA_220	1884677	15687	0.645005	0.0237186	684	61.9867	3.29749	0.878922	2755.38	2835	2376
MAG_221	Aminobacterium_AS29adLBPA_221	2101361	22629	0.415249	0.0234504	447	90.0154	0.154083	0.925752	4701.03	6039	2411
MAG_222	Lachnospiraceae_AS29adLBPA_222	3066175	184074	0.409858	0.0238504	146	92.2819	0	0.909965	21001.2	53918	3143
MAG_223	Desulfovibrio_AS29adLBPA_223	2307745	29061	0.634844	0.0287401	450	87.6616	2.72847	0.88479	5128.32	6196	2373
MAG_224	Betaproteobacteria_AS29adLBPA_224	1897715	32707	0.594519	0.0258347	395	89.2282	3.3368	0.915001	4804.34	5701	2209
MAG_225	Methanomassiliicoccus_AS29adLBPA_225	1917749	26414	0.581818	0.0224305	349	84.1398	2.05857	0.889905	5494.98	7310	2200
MAG_226	Planctomycetales_AS29adLBPA_226	4795693	15883	0.624178	0.0194911	1925	55.4558	4.0906	0.873518	2491.27	2535	5253
MAG_227	Anaerorhabdus_AS29adLBPA_227	1242140	8740	0.33388	0.0485386	540	50.6046	1.99134	0.896403	2300.26	2299	1710
MAG_228	Ruminiclostridium_AS29adLBPA_228	5865410	193088	0.407381	0.0212049	157	96.4206	5.36913	0.866566	37359.3	69776	5237
MAG_229	Alistipes_AS29adLBPA_229	2294514	95890	0.515638	0.0225233	101	97.5962	2.01923	0.920334	22718	35030	2037
MAG_23	Bacteroidales_AS29adLBPA_23	3346837	331651	0.387496	0.0175646	36	98.5714	2.38095	0.89722	92967.7	202050	2768
MAG_230	Deltaproteobacteria_AS29adLBPA_230	1979231	15860	0.50698	0.0313963	513	74.8249	4.48179	0.895264	3858.15	4377	2466
MAG_231	Phycisphaerales_AS29adLBPA_231	5580728	300341	0.612857	0.00809788	88	98.8636	6.40496	0.883266	63417.4	111395	4499
MAG_232	Mesotoga_AS29adLBPA_232	3111721	46963	0.455274	0.0200558	331	99.6865	0.626959	0.869157	9400.97	15939	3069
MAG_235	Candidatus Hydrogenedentes_AS29adLBPA_235	3907097	8755	0.647739	0.0194301	2273	60.0823	5.9845	0.890425	1718.92	1737	4983
MAG_236	Bacteroidales_AS29adLBPA_236	1337854	7996	0.391142	0.0184257	647	60.5714	3.80952	0.908519	2067.78	2237	1767
MAG_24	Geobacter_AS29adLBPA_24	3620417	59917	0.557637	0.0371503	382	95.023	1.29032	0.873991	9477.53	14392	3652
MAG_25	Anaerolineaceae_AS29adLBPA_25	2338553	292158	0.467608	0.0231646	81	90.9091	2.90909	0.894628	28871	77016	2084
MAG_26	Bacteroidales_AS29adLBPA_26	2669603	25198	0.409251	0.0235991	885	50.5747	6.89655	0.892236	3016.5	3106	3078
MAG_27	Firmicutes_AS29adLBPA_27	3834089	88191	0.592509	0.0231713	353	88.2353	3.8473	0.870519	10861.4	18318	3768
MAG_28	Syntrophomonadaceae_AS29adLBPA_28	3590276	124874	0.449928	0.0204066	244	92.432	2.76361	0.854197	14714.2	21865	3444
MAG_29	Bacteroidales_AS29adLBPA_29	2107471	194029	0.463212	0.0176402	25	93.2381	6.31746	0.948986	84298.8	114003	1860
MAG_3	Chloroflexi_AS29adLBPA_3	2109676	28324	0.615396	0.0174075	452	83.1353	7.28823	0.886288	4667.42	5730	2376
MAG_30	Methanosarcina mazei_AS29adLBPA_30	3395679	44208	0.421234	0.0261891	475	93.633	1.63399	0.755978	7148.8	9634	3250
MAG_31	Desulfovibrio desulfuricans_AS29adLBPA_31	3381093	33222	0.57739	0.0333719	548	94.4773	2.42165	0.868357	6169.88	8267	3410
MAG_32	Clostridia_AS29adLBPA_32	2374684	76270	0.363535	0.0177709	357	83.3333	3.56643	0.926883	6651.78	9871	2499
MAG_33	Bacteroidales_AS29adLBPA_33	4355387	125948	0.466665	0.0261572	282	93.7724	3.40502	0.878104	15444.6	29703	3612
MAG_34	Spirochaetes_AS29adLBPA_34	2654572	119685	0.433769	0.0127486	75	97.7273	1.32576	0.906739	35394.3	54823	2486
MAG_35	Syntrophomonas_AS29adLBPA_35	2997300	114923	0.503103	0.0184437	164	92.9118	4.15452	0.869063	18276.2	33968	2949
MAG_36	Methanomassiliicoccaceae_AS29adLBPA_36	1014092	80195	0.565012	0.01495	54	82.9301	0	0.932775	18779.5	32924	1077
MAG_37	Methanomassiliicoccaceae_AS29adLBPA_37	1110043	228632	0.623771	0.0217481	8	98.6559	0	0.917581	138755	166752	1136
MAG_38	Phycisphaerales_AS29adLBPA_38	5378965	220840	0.675675	0.013653	137	97.7273	1.23967	0.893975	39262.5	94629	4433
MAG_39	Firmicutes_AS29adLBPA_39	2470967	176714	0.388222	0.0177867	76	92.6471	2.94118	0.858048	32512.7	56801	2367
MAG_4	Candidatus Cloacimonetes_AS29adLBPA_4	2534440	179727	0.418569	0.0170828	82	95.6044	2.331	0.914801	30907.8	50384	2117
MAG_40	Spirochaetes_AS29adLBPA_40	1224351	10766	0.371221	0.0224472	417	62.693	5.55746	0.915827	2936.09	3043	1592
MAG_41	Hydrogenophaga_AS29adLBPA_41	2453854	19340	0.67778	0.0250579	813	69.4903	3.51369	0.91815	3018.27	3239	3019
MAG_42	Unclassified bacteria_AS29adLBPA_42	1178879	355942	0.403445	0.0137361	10	94.2916	0	0.930364	117888	291397	1180
MAG_43	Sphaerochaeta_AS29adLBPA_43	2787695	35767	0.51231	0.0349651	615	85.4329	1.13636	0.915709	4532.84	5949	3132
MAG_44	Anaerolineaceae_AS29adLBPA_44	1711429	43952	0.521858	0.0170519	176	78.9256	2	0.901208	9724.03	15136	1640
MAG_45	Bacteroidales_AS29adLBPA_45	2472148	165191	0.31187	0.0206934	91	98.3871	1.34409	0.893769	27166.5	55747	2093
MAG_46	Clostridiales_AS29adLBPA_46	1974965	36001	0.353179	0.0229296	253	93.6844	2.05128	0.876168	7806.19	11297	2130
MAG_47	Synergistetes_AS29adLBPA_47	1279069	35582	0.476232	0.0214708	264	82.5758	8.93417	0.906201	4844.96	6029	1370
MAG_48	Candidatus Caldatribacteirum_AS29adLBPA_48	2374104	97095	0.384807	0.0170585	258	98.3051	1.69492	0.847053	9201.95	13440	2329
MAG_49	Clostridiales_AS29adLBPA_49	1901396	23962	0.464243	0.0245599	413	84.3793	0.302013	0.897978	4603.86	5420	2068
MAG_5	Syntrophaceae_AS29adLBPA_5	3990959	466982	0.540262	0.0492678	69	93.5484	2.58065	0.880271	57840	131465	3761
MAG_50	Bacteroidales_AS29adLBPA_50	2392476	64268	0.446497	0.023894	322	93.5714	4.7619	0.940438	7430.05	11921	2310
MAG_51	Methanoculleus_AS29adLBPA_51	1784130	22102	0.638697	0.0260179	410	55.1207	3.92157	0.854731	4351.54	5119	2205
MAG_52	Unclassified bacteria_AS29adLBPA_52	3306416	35727	0.402681	0.024667	512	91.7367	6.72269	0.936437	6457.84	9056	3318
MAG_53	Deltaproteobacteria_AS29adLBPA_53	2755688	27288	0.524554	0.0262182	484	87.8315	3.22581	0.893196	5693.57	8065	3022
MAG_54	Firmicutes_AS29adLBPA_54	1875341	8798	0.651757	0.017687	719	59.7481	2.61438	0.898979	2608.26	2671	2404
MAG_55	Bacteroidales_AS29adLBPA_55	3185646	107790	0.504746	0.0195491	207	87.7513	7.1746	0.92867	15389.6	32878	2821
MAG_56	Acetoanaerobium noterae_AS29adLBPA_56	2535855	79221	0.333619	0.0199709	422	97.2028	3.84615	0.899777	6009.14	8589	2826
MAG_57	Methanomassiliicoccaceae_AS29adLBPA_57	1034708	42369	0.538541	0.0168972	129	81.961	4.43548	0.933251	8020.99	11705	1177
MAG_58	Erysipelotrichaceae_AS29adLBPA_58	909825	12254	0.339027	0.019226	356	63.1289	2.45283	0.923392	2555.69	2616	1227
MAG_59	Bacteroidales_AS29adLBPA_59	4622152	267699	0.422833	0.0346156	358	95.1613	1.34409	0.871394	12911	40100	4015
MAG_6	Clostridiales_AS29adLBPA_6	3313484	161216	0.383345	0.0301024	143	98.6014	0.699301	0.827548	23171.2	60274	2946
MAG_60	Deltaproteobacteria_AS29adLBPA_60	3233137	225883	0.46036	0.0361683	77	85.8065	1.93548	0.889309	41988.8	72421	2994
MAG_61	Anaerolineales_AS29adLBPA_61	4299845	112693	0.651787	0.027993	236	93.6364	3.0101	0.867805	18219.7	32944	3655
MAG_62	Methanoculleus_AS29adLBPA_62	1719173	18305	0.626559	0.0247574	426	60.8835	7.32026	0.875964	4035.62	4716	2007
MAG_63	Prolixibacteraceae_AS29adLBPA_63	3432566	155952	0.498406	0.031665	182	94.3548	0.537634	0.910419	18860.3	33086	2939
MAG_64	Candidatus Cloacimonetes_AS29adLBPA_64	2632622	160213	0.479364	0.0549913	155	94.5055	2.1978	0.893647	16984.7	53491	2151
MAG_65	Unclassified bacteria_AS29adLBPA_65	455443	86569	0.309762	0.0172761	28	69.4658	0	0.903195	16265.8	30413	473
MAG_66	Bacteroidales_AS29adLBPA_66	2387042	69743	0.337613	0.0259851	217	93.5484	2.70609	0.896027	11000.2	19467	2207
MAG_67	Planctomycetaceae_AS29adLBPA_67	2558743	8978	0.600846	0.0305192	965	52.4633	1.41988	0.856658	2651.55	2717	2905
MAG_68	Spirochaetales_AS29adLBPA_68	2534490	123389	0.377453	0.0282184	153	97.9021	1.98135	0.899125	16565.3	27388	2313
MAG_69	Unclassified bacteria_AS29adLBPA_69	2757373	89178	0.605448	0.024101	174	88.1356	5.70108	0.915047	15847	27178	2657
MAG_7	Methanolinea_AS29adLBPA_7	1673665	46933	0.538918	0.0314686	187	89.819	1.96078	0.878965	8950.08	11426	1882
MAG_70	Bacteroidales_AS29adLBPA_70	2561470	99803	0.448487	0.0261614	191	94.5355	1.00182	0.927024	13410.8	21717	2328
MAG_71	Verrucomicrobia_AS29adLBPA_71	2850011	400464	0.500997	0.0547614	85	93.9189	2.02703	0.909652	33529.5	124262	2339
MAG_72	Methanomassiliicoccaceae_AS29adLBPA_72	1988293	78677	0.616441	0.0229919	145	99.4003	4.12531	0.919607	13712.4	27818	2109
MAG_73	Planctomycetales_AS29adLBPA_73	3751080	14442	0.64178	0.0110341	1114	57.6541	2.36646	0.854447	3367.22	3741	3706
MAG_74	Phycisphaerales_AS29adLBPA_74	6890561	283954	0.62228	0.0164309	155	98.8636	2.27273	0.883187	44455.2	77535	5454
MAG_75	Unclassified bacteria_AS29adLBPA_75	7464177	131445	0.479207	0.0267587	526	91.0185	6.0751	0.880097	14190.5	26449	6651
MAG_76	Clostridiales_AS29adLBPA_76	2286010	83270	0.376348	0.0335726	161	95.7401	2.41935	0.908744	14198.8	23582	2057
MAG_77	Clostridiales_AS29adLBPA_77	1972055	48038	0.620841	0.0336989	271	92.6174	0.0209732	0.883339	7276.96	9852	2065
MAG_78	Bacteroidales_AS29adLBPA_78	4241142	80024	0.399728	0.0258168	425	96.4481	2.36794	0.882913	9979.16	16439	3849
MAG_79	Spirochaetes_AS29adLBPA_79	2361908	20366	0.511974	0.0258113	509	79.2089	2.49042	0.925832	4640.29	5433	2557
MAG_8	Unclassified bacteria_AS29adLBPA_8	656853	81944	0.34169	0.0194627	33	76.4107	0	0.931409	19904.6	42753	656
MAG_80	Betaproteobacteria_AS29adLBPA_80	2068870	20992	0.528589	0.0240302	416	83.9654	2.49427	0.914502	4973.25	6176	2407
MAG_81	Syntrophomonas_AS29adLBPA_81	1868487	24655	0.448339	0.0216427	465	85.458	3.86905	0.860929	4018.25	4657	2132
MAG_82	Candidatus Cloacimonetes_AS29adLBPA_82	2309906	118733	0.473586	0.0197508	84	100	2.2977	0.901674	27498.9	43492	1943
MAG_83	Verrucomicrobia_AS29adLBPA_83	2929660	76599	0.590917	0.0176631	259	90.0338	2.1359	0.879226	11311.4	17208	2514
MAG_84	Firmicutes_AS29adLBPA_84	2516247	70702	0.451169	0.0218125	274	86.182	2.47449	0.864213	9183.38	12923	2663
MAG_85	Methanomassiliicoccaceae_AS29adLBPA_85	1348580	130606	0.519756	0.0219039	44	97.1774	5.95642	0.910424	30649.5	48538	1355
MAG_86	Syntrophomonas_AS29adLBPA_86	3876571	144321	0.496592	0.0276687	145	95.051	4.84694	0.865142	26735	53396	3761
MAG_87	Syntrophus_AS29adLBPA_87	3406419	134848	0.548831	0.0435072	305	85.4839	9.70046	0.868592	11168.6	24629	3333
MAG_88	Bacillales_AS29adLBPA_88	1703165	277252	0.475137	0.0156251	16	97.3333	0	0.918211	106448	152750	1491
MAG_89	Syntrophomonas_AS29adLBPA_89	1780565	22051	0.465869	0.0319751	567	64.3883	1.47959	0.854318	3140.33	3363	2158
MAG_9	Peptococcaceae_AS29adLBPA_9	1724792	13646	0.527983	0.0281842	580	57.7526	0.940233	0.912892	2973.78	3018	2158
MAG_90	Bacteroidales_AS29adLBPA_90	2089006	14636	0.311526	0.0443921	694	69.4444	1.07527	0.903327	3010.1	3160	2333
MAG_91	Bacteroides_AS29adLBPA_91	7541186	44669	0.432587	0.0404152	1346	94.1107	7.41501	0.899075	5602.66	7742	7167
MAG_92	Clostridiales_AS29adLBPA_92	3174404	83738	0.520561	0.0349501	270	94.5058	2.34899	0.885655	11757.1	28172	3268
MAG_93	Candidatus Bathyarchaeota_AS29adLBPA_93	2156590	37469	0.377003	0.0182363	375	97.1244	8.8785	0.843382	5750.91	8058	2503
MAG_94	Anaerolineaceae_AS29adLBPA_94	2827170	234891	0.457838	0.029494	67	91.8182	8.63636	0.916405	42196.6	71617	2700
MAG_95	Alistipes_AS29adLBPA_95	1828609	24373	0.539899	0.0230347	483	89.6448	3.32799	0.922993	3785.94	5549	2011
MAG_96	Unclassified bacteria_AS29adLBPA_96	562258	26538	0.296563	0.0207013	107	73.093	0	0.917677	5254.75	6405	675
MAG_97	Anaerolineaceae_AS29adLBPA_97	2576304	85833	0.481403	0.0271004	127	89.0909	7.27273	0.91709	20285.9	37901	2541
MAG_98	Phycisphaerales_AS29adLBPA_98	1644830	11698	0.417611	0.0159647	519	62.3605	1.13636	0.889588	3169.23	3348	1838
MAG_99	Deltaproteobacteria_AS29adLBPA_99	1844145	114608	0.480696	0.0202311	130	72.5806	0.645161	0.890582	14185.7	22205	1793

## Sheet: caption
Quality of the recovered MAGs obtained from checkM software
MAG ID	Initial ID assigned to the MAG
Final MAG name	Final MAG name obtained from the taxonomy assignment (CAT software)
Genome size	Total genome size of the MAG (bp)
Longest contig	Size (bp) of the largest contig
GC	GC content
GC std	Standard deviation of the GC content
Scaffolds	Number of scaffolds composing the MAG
Completeness	Completeness of the MAG
Contamination	Contamination of the MAG
Coding density
Mean contig length
N50 (contigs)
predicted genes	Number of predicted genes identified in the MAG
