# Supplementary material for: Evaluation of acidogenesis products’ effect on biogas production performed with metagenomics and isotopic approaches
Source: Biotechnol Biofuels. 2021 May 29;14:125. doi: 10.1186/s13068-021-01968-0 (PMC8164749; doi:10.1186/s13068-021-01968-0)
Supplement: Supplementary file 6 — Additional file 6. Taxonomic results obtained for recovered MAGs. Results obtained using CAT/BAT and GTDB-Tk software are reported. [file 13068_2021_1968_MOESM6_ESM.xlsx]

## Sheet: supplementary file
MAG ID	Final MAG name	BAT lineage	BAT lineage	BAT lineage scores	pplacer taxonomy	gtdbtk converted NCBI classification	fastANI taxonomy	fastani ani	fastani af
MAG_1	Geobacter_AS29adLBPA_1	1;131567;2;1224;68525;28221;69541;213422;28231	root,cellular organisms,Bacteria,Proteobacteria,delta/epsilon subdivisions,Deltaproteobacteria,Desulfuromonadales,Geobacteraceae,Geobacter	1.00;1.00;0.99;0.94;0.93;0.93;0.89;0.78;0.76	d__Bacteria;p__Desulfuromonadota;c__Desulfuromonadia;o__Geobacterales;f__Geobacteraceae;g__;s__	d__Bacteria;p__Proteobacteria;c__Deltaproteobacteria;o__Desulfuromonadales;f__Geobacteraceae;g__Geobacter;s__	N/A	N/A	N/A
MAG_10	Proteiniphilum saccharofermentans_AS29adLBPA_10	1;131567;2;1783270;68336;976;200643;171549	root,cellular organisms,Bacteria,FCB group,Bacteroidetes/Chlorobi group,Bacteroidetes,Bacteroidia,Bacteroidales	1.00;1.00;0.99;0.96;0.96;0.96;0.93;0.72	d__Bacteria;p__Bacteroidota;c__Bacteroidia;o__Bacteroidales;f__Dysgonomonadaceae;g__Proteiniphilum;s__	d__Bacteria;p__Bacteroidetes;c__Bacteroidia;o__Bacteroidales;f__Porphyromonadaceae;g__;s__	d__Bacteria;p__Bacteroidota;c__Bacteroidia;o__Bacteroidales;f__Dysgonomonadaceae;g__Proteiniphilum;s__Proteiniphilum saccharofermentans	95.43	0.89
MAG_100	Unclassified bacteria_AS29adLBPA_100	1;131567;2	root,cellular organisms,Bacteria	1.00;1.00;0.95	d__Bacteria;p__Sumerlaeota;c__Sumerlaeia;o__;f__;g__;s__	d__Bacteria;p__;c__;o__;f__;g__;s__	N/A	N/A	N/A
MAG_101	Eubacteriaceae_AS29adLBPA_101	1;131567;2;1783272;1239;186801;186802	root,cellular organisms,Bacteria,Terrabacteria group,Firmicutes,Clostridia,Clostridiales	1.00;1.00;0.99;0.84;0.81;0.59;0.59	d__Bacteria;p__Firmicutes_A;c__Clostridia;o__Eubacteriales;f__Eubacteriaceae;g__;s__	d__Bacteria;p__Firmicutes;c__Clostridia;o__Clostridiales;f__Eubacteriaceae;g__;s__	N/A	N/A	N/A
MAG_102	Unclassified bacteria_AS29adLBPA_102	1;131567;2;2323;1783234;1783273;1794811	root,cellular organisms,Bacteria,unclassified Bacteria,Bacteria candidate phyla,Patescibacteria group,Parcubacteria group	1.00;1.00;0.96;0.81;0.71;0.68;0.66	d__Bacteria;p__Patescibacteria;c__Paceibacteria;o__Paceibacterales;f__UBA5633;g__;s__	d__Bacteria;p__;c__;o__;f__;g__;s__	N/A	N/A	N/A
MAG_103	Methanocorpusculum_AS29adLBPA_103	1;131567;2157;28890;2290931;224756;2191;88404;2192*	root,cellular organisms,Archaea,Euryarchaeota,Stenosarchaea group,Methanomicrobia,Methanomicrobiales,Methanocorpusculaceae,Methanocorpusculum	1.00;1.00;0.98;0.98;0.98;0.98;0.98;0.97;0.97	d__Archaea;p__Halobacterota;c__Methanomicrobia;o__Methanomicrobiales;f__Methanocorpusculaceae;g__Methanocorpusculum;s__	d__Archaea;p__Euryarchaeota;c__Methanomicrobia;o__Methanomicrobiales;f__Methanocorpusculaceae;g__Methanocorpusculum;s__	N/A	N/A	N/A
MAG_104	Candidatus Saccharibacteria_AS29adLBPA_104	1;131567;2;2323;1783234;95818;1895827	root,cellular organisms,Bacteria,unclassified Bacteria,Bacteria candidate phyla,Candidatus Saccharibacteria,unclassified Saccharibacteria	1.00;1.00;0.99;0.92;0.91;0.87;0.79	d__Bacteria;p__Patescibacteria;c__Saccharimonadia;o__Saccharimonadales;f__Saccharimonadaceae;g__UBA1547;s__	d__Bacteria;p__Candidatus Saccharibacteria;c__;o__;f__;g__;s__	N/A	N/A	N/A
MAG_105	Bacteroidales_AS29adLBPA_105	1;131567;2;1783270;68336;976;171558;37452	root,cellular organisms,Bacteria,FCB group,Bacteroidetes/Chlorobi group,Bacteroidetes,unclassified Bacteroidetes,unclassified Bacteroidetes (miscellaneous)	1.00;1.00;0.99;0.86;0.86;0.85;0.55;0.55	d__Bacteria;p__Bacteroidota;c__Bacteroidia;o__Bacteroidales;f__vadinHA17;g__SR-FBR-E99;s__	d__Bacteria;p__Bacteroidetes;c__Bacteroidia;o__Bacteroidales;f__;g__;s__	N/A	N/A	N/A
MAG_106	Armatimonadetes_AS29adLBPA_106	1;131567;2;1783272;67819	root,cellular organisms,Bacteria,Terrabacteria group,Armatimonadetes	1.00;0.99;0.94;0.44;0.32	d__Bacteria;p__Armatimonadota;c__;o__;f__;g__;s__	d__Bacteria;p__Armatimonadetes;c__;o__;f__;g__;s__	N/A	N/A	N/A
MAG_107	Rikenellaceae_AS29adLBPA_107	1;131567;2;1783270;68336;976	root,cellular organisms,Bacteria,FCB group,Bacteroidetes/Chlorobi group,Bacteroidetes	1.00;0.99;0.98;0.56;0.56;0.56	d__Bacteria;p__Bacteroidota;c__Bacteroidia;o__Bacteroidales;f__UBA932;g__DMER64;s__	d__Bacteria;p__Bacteroidetes;c__Bacteroidia;o__Bacteroidales;f__Rikenellaceae;g__;s__	d__Bacteria;p__Bacteroidota;c__Bacteroidia;o__Bacteroidales;f__UBA932;g__DMER64;s__DMER64 sp001512865	99.57	0.92
MAG_108	Myxococcaceae_AS29adLBPA_108	1;131567;2;1783272;1239;186801;186802	root,cellular organisms,Bacteria,Terrabacteria group,Firmicutes,Clostridia,Clostridiales	1.00;1.00;0.99;0.56;0.53;0.36;0.33	d__Bacteria;p__Firmicutes_A;c__Clostridia;o__4C28d-15;f__CAG-314;g__;s__	d__Bacteria;p__Proteobacteria;c__Deltaproteobacteria;o__Myxococcales;f__Myxococcaceae;g__;s__	N/A	N/A	N/A
MAG_109	Syntrophomonadaceae_AS29adLBPA_109	1;131567;2;1783272;1239;186801;186802;68298;862;863	root,cellular organisms,Bacteria,Terrabacteria group,Firmicutes,Clostridia,Clostridiales,Syntrophomonadaceae,Syntrophomonas,Syntrophomonas wolfei	1.00;1.00;0.99;0.94;0.93;0.57;0.56;0.48;0.42;0.34	d__Bacteria;p__Firmicutes_B;c__Syntrophomonadia;o__Syntrophomonadales;f__Syntrophomonadaceae;g__;s__	d__Bacteria;p__Firmicutes;c__Clostridia;o__Clostridiales;f__Syntrophomonadaceae;g__;s__	N/A	N/A	N/A
MAG_11	Bacteroidetes_AS29adLBPA_11	1;131567;2;1783270;68336;976;171558;37452;1895922	root,cellular organisms,Bacteria,FCB group,Bacteroidetes/Chlorobi group,Bacteroidetes,unclassified Bacteroidetes,unclassified Bacteroidetes (miscellaneous),Bacteroidetes bacterium 41-46	1.00;1.00;1.00;0.91;0.91;0.91;0.86;0.86;0.55	d__Bacteria;p__Bacteroidota;c__Bacteroidia;o__Bacteroidales;f__UBA932;g__Bact-08;s__	d__Bacteria;p__Bacteroidetes;c__;o__;f__;g__;s__	N/A	N/A	N/A
MAG_110	Deltaproteobacteria_AS29adLBPA_110	1;131567;2;1224;68525;28221;45456;122706	root,cellular organisms,Bacteria,Proteobacteria,delta/epsilon subdivisions,Deltaproteobacteria,unclassified Deltaproteobacteria,unclassified Deltaproteobacteria (miscellaneous)	1.00;1.00;0.99;0.89;0.86;0.86;0.52;0.52	d__Bacteria;p__Desulfobacterota;c__Syntrophia;o__Syntrophales;f__Smithellaceae;g__Fen-1166;s__	d__Bacteria;p__Proteobacteria;c__Deltaproteobacteria;o__;f__;g__;s__	N/A	N/A	N/A
MAG_111	Aminobacterium colombiense_AS29adLBPA_111	1;131567;2;508458;649775;649776;649777;81466;81468	root,cellular organisms,Bacteria,Synergistetes,Synergistia,Synergistales,Synergistaceae,Aminobacterium,Aminobacterium colombiense	1.00;1.00;1.00;0.98;0.98;0.98;0.98;0.98;0.95	d__Bacteria;p__Synergistota;c__Synergistia;o__Synergistales;f__Aminobacteriaceae;g__Aminobacterium;s__	d__Bacteria;p__Synergistetes;c__Synergistia;o__Synergistales;f__Synergistaceae;g__Aminobacterium;s__	d__Bacteria;p__Synergistota;c__Synergistia;o__Synergistales;f__Aminobacteriaceae;g__Aminobacterium;s__Aminobacterium colombiense	99.19	0.95
MAG_112	Candidatus Cloacimonetes_AS29adLBPA_112	1;131567;2;1783270;456828;1047068	root,cellular organisms,Bacteria,FCB group,Candidatus Cloacimonetes,unclassified Candidatus Cloacimonetes	1.00;1.00;0.99;0.95;0.93;0.49	d__Bacteria;p__Cloacimonadota;c__Cloacimonadia;o__Cloacimonadales;f__Cloacimonadaceae;g__;s__	d__Bacteria;p__Candidatus Cloacimonetes;c__;o__;f__;g__;s__	N/A	N/A	N/A
MAG_113	Elusimicrobia_AS29adLBPA_113	1;131567;2;74152	root,cellular organisms,Bacteria,Elusimicrobia	1.00;1.00;0.97;0.71	d__Bacteria;p__Elusimicrobiota;c__Endomicrobia;o__Endomicrobiales;f__Endomicrobiaceae;g__;s__	d__Bacteria;p__Elusimicrobia;c__;o__;f__;g__;s__	N/A	N/A	N/A
MAG_114	Peptococcaceae_AS29adLBPA_114	1;131567;2;1783272;1239;186801;186802	root,cellular organisms,Bacteria,Terrabacteria group,Firmicutes,Clostridia,Clostridiales	1.00;0.99;0.97;0.79;0.77;0.50;0.42	d__Bacteria;p__Firmicutes_B;c__Dehalobacteriia;o__;f__;g__;s__	d__Bacteria;p__Firmicutes;c__Clostridia;o__Clostridiales;f__Peptococcaceae;g__;s__	N/A	N/A	N/A
MAG_115	Deltaproteobacteria_AS29adLBPA_115	1;131567;2;1224;68525;28221;45456;122706;2026735	root,cellular organisms,Bacteria,Proteobacteria,delta/epsilon subdivisions,Deltaproteobacteria,unclassified Deltaproteobacteria,unclassified Deltaproteobacteria (miscellaneous),Deltaproteobacteria bacterium	1.00;1.00;0.95;0.62;0.60;0.60;0.39;0.39;0.31	d__Bacteria;p__Desulfobacterota;c__Desulfomonilia;o__UBA1062;f__UBA1062;g__UBA1062;s__	d__Bacteria;p__Proteobacteria;c__Deltaproteobacteria;o__;f__;g__;s__	N/A	N/A	N/A
MAG_116	Anaeromusa_AS29adLBPA_116	1;131567;2;1783272;1239;909932;909929;1843490	root,cellular organisms,Bacteria,Terrabacteria group,Firmicutes,Negativicutes,Selenomonadales,Sporomusaceae	1.00;1.00;1.00;0.99;0.99;0.98;0.98;0.98	d__Bacteria;p__Firmicutes_C;c__Negativicutes;o__;f__;g__;s__	d__Bacteria;p__Firmicutes;c__Negativicutes;o__Selenomonadales;f__Sporomusaceae;g__Anaeromusa;s__	N/A	N/A	N/A
MAG_117	Ignavibacteria_AS29adLBPA_117	1;131567;2;1783270;68336	root,cellular organisms,Bacteria,FCB group,Bacteroidetes/Chlorobi group	1.00;1.00;0.97;0.78;0.76	d__Bacteria;p__Bacteroidota;c__Kapabacteria;o__Kapabacteriales;f__;g__;s__	d__Bacteria;p__Ignavibacteriae;c__Ignavibacteria;o__;f__;g__;s__	N/A	N/A	N/A
MAG_118	Methanomassiliicoccaceae_AS29adLBPA_118	1;131567;2157;28890;2283796;183967;1235850;1577790;1713725	root,cellular organisms,Archaea,Euryarchaeota,Diaforarchaea group,Thermoplasmata,Methanomassiliicoccales,unclassified Methanomassiliicoccales,Methanomassiliicoccales archaeon RumEn M2	1.00;1.00;0.97;0.97;0.84;0.84;0.83;0.78;0.78	d__Archaea;p__Thermoplasmatota;c__Thermoplasmata;o__Methanomassiliicoccales;f__Methanomethylophilaceae;g__;s__	d__Archaea;p__Euryarchaeota;c__Thermoplasmata;o__Methanomassiliicoccales;f__Methanomassiliicoccaceae;g__;s__	N/A	N/A	N/A
MAG_119	Bacteroidales_AS29adLBPA_119	1;131567;2;1783270;68336;976;171558;37452	root,cellular organisms,Bacteria,FCB group,Bacteroidetes/Chlorobi group,Bacteroidetes,unclassified Bacteroidetes,unclassified Bacteroidetes (miscellaneous)	1.00;1.00;1.00;0.93;0.92;0.92;0.70;0.70	d__Bacteria;p__Bacteroidota;c__Bacteroidia;o__Bacteroidales;f__vadinHA17;g__LD21;s__	d__Bacteria;p__Bacteroidetes;c__Bacteroidia;o__Bacteroidales;f__;g__;s__	N/A	N/A	N/A
MAG_12	Spirochaetia_AS29adLBPA_12	1;131567;2;203691;203692;136;399321;233070;2026792	root,cellular organisms,Bacteria,Spirochaetes,Spirochaetia,Spirochaetales,unclassified Spirochaetales,unclassified Spirochaetales (miscellaneous),Spirochaetales bacterium	1.00;1.00;0.98;0.71;0.41;0.40;0.40;0.40;0.40	d__Bacteria;p__Spirochaetota;c__UBA4802;o__UBA4802;f__;g__;s__	d__Bacteria;p__Spirochaetes;c__Spirochaetia;o__;f__;g__;s__	N/A	N/A	N/A
MAG_120	Anaerostipes_AS29adLBPA_120	1;131567;2;1783272;1239;186801;186802	root,cellular organisms,Bacteria,Terrabacteria group,Firmicutes,Clostridia,Clostridiales	1.00;1.00;0.99;0.88;0.88;0.51;0.51	d__Bacteria;p__Firmicutes_A;c__Clostridia;o__Lachnospirales;f__Lachnospiraceae;g__Anaerostipes;s__	d__Bacteria;p__Firmicutes;c__Clostridia;o__Clostridiales;f__Lachnospiraceae;g__Anaerostipes;s__	N/A	N/A	N/A
MAG_121	Methanomassiliicoccaceae_AS29adLBPA_121	1;131567;2157;28890;2283796;183967	root,cellular organisms,Archaea,Euryarchaeota,Diaforarchaea group,Thermoplasmata	1.00;1.00;0.93;0.93;0.31;0.31	d__Archaea;p__Thermoplasmatota;c__Thermoplasmata;o__Methanomassiliicoccales;f__Methanomethylophilaceae;g__VadinCA11;s__	d__Archaea;p__Euryarchaeota;c__Thermoplasmata;o__Methanomassiliicoccales;f__Methanomassiliicoccaceae;g__;s__	N/A	N/A	N/A
MAG_122	Methanomassiliicoccus_AS29adLBPA_122	1;131567;2157;28890;2283796;183967;1235850;1577790;1713724	root,cellular organisms,Archaea,Euryarchaeota,Diaforarchaea group,Thermoplasmata,Methanomassiliicoccales,unclassified Methanomassiliicoccales,Methanomassiliicoccales archaeon RumEn M1	1.00;1.00;0.97;0.96;0.94;0.94;0.94;0.78;0.77	d__Archaea;p__Thermoplasmatota;c__Thermoplasmata;o__Methanomassiliicoccales;f__Methanomassiliicoccaceae;g__DTU008;s__	d__Archaea;p__Euryarchaeota;c__Thermoplasmata;o__Methanomassiliicoccales;f__Methanomassiliicoccaceae;g__Methanomassiliicoccus;s__	N/A	N/A	N/A
MAG_123	Sphaerochaeta_AS29adLBPA_123	1;131567;2;203691;203692;136;137;399320	root,cellular organisms,Bacteria,Spirochaetes,Spirochaetia,Spirochaetales,Spirochaetaceae,Sphaerochaeta	1.00;1.00;0.99;0.63;0.36;0.36;0.36;0.32	d__Bacteria;p__Spirochaetota;c__Spirochaetia;o__Sphaerochaetales;f__Sphaerochaetaceae;g__;s__	d__Bacteria;p__Spirochaetes;c__Spirochaetia;o__Spirochaetales;f__Spirochaetaceae;g__Sphaerochaeta;s__	N/A	N/A	N/A
MAG_124	Paludibacter_AS29adLBPA_124	1;131567;2;1783270;68336;976;200643;171549;333046;185291;1895718	root,cellular organisms,Bacteria,FCB group,Bacteroidetes/Chlorobi group,Bacteroidetes,Bacteroidia,Bacteroidales,unclassified Bacteroidales,unclassified Bacteroidales (miscellaneous),Bacteroidales bacterium 36-12	1.00;1.00;1.00;0.96;0.96;0.96;0.85;0.80;0.34;0.33;0.33	d__Bacteria;p__Bacteroidota;c__Bacteroidia;o__Bacteroidales;f__Paludibacteraceae;g__Paludibacter;s__	d__Bacteria;p__Bacteroidetes;c__Bacteroidia;o__Bacteroidales;f__Paludibacteraceae;g__Paludibacter;s__	N/A	N/A	N/A
MAG_125	Synergistales_AS29adLBPA_125	1;131567;2;508458;649775;649776;1151719	root,cellular organisms,Bacteria,Synergistetes,Synergistia,Synergistales,unclassified Synergistales	1.00;1.00;0.99;0.86;0.84;0.84;0.71	d__Bacteria;p__Synergistota;c__Synergistia;o__Synergistales;f__Thermovirgaceae;g__;s__	d__Bacteria;p__Synergistetes;c__Synergistia;o__Synergistales;f__;g__;s__	N/A	N/A	N/A
MAG_126	Bacteroidales_AS29adLBPA_126	1;131567;2;1783270;68336;976	root,cellular organisms,Bacteria,FCB group,Bacteroidetes/Chlorobi group,Bacteroidetes	1.00;0.99;0.99;0.60;0.60;0.60	d__Bacteria;p__Bacteroidota;c__Bacteroidia;o__Bacteroidales;f__UBA932;g__Bact-11;s__	d__Bacteria;p__Bacteroidetes;c__Bacteroidia;o__Bacteroidales;f__;g__;s__	N/A	N/A	N/A
MAG_127	Bacillales_AS29adLBPA_127	1;131567;2;1783272;1239	root,cellular organisms,Bacteria,Terrabacteria group,Firmicutes	1.00;1.00;0.98;0.63;0.47	d__Bacteria;p__Firmicutes;c__Bacilli;o__RFN20;f__;g__;s__	d__Bacteria;p__Firmicutes;c__Bacilli;o__Bacillales;f__;g__;s__	N/A	N/A	N/A
MAG_128	Unclassified bacteria_AS29adLBPA_128	1;131567;2	root,cellular organisms,Bacteria	1.00;1.00;0.92	d__Bacteria;p__Eremiobacterota;c__;o__;f__;g__;s__	d__Bacteria;p__;c__;o__;f__;g__;s__	N/A	N/A	N/A
MAG_129	Candidatus Omnitrophica_AS29adLBPA_129	1;131567;2;1783257;67812;1047005	root,cellular organisms,Bacteria,PVC group,Candidatus Omnitrophica,unclassified Candidatus Omnitrophica	1.00;1.00;0.99;0.85;0.85;0.85	d__Bacteria;p__Omnitrophota;c__koll11;o__GIF10;f__UBA6249;g__;s__	d__Bacteria;p__Candidatus Omnitrophica;c__;o__;f__;g__;s__	d__Bacteria;p__Omnitrophota;c__koll11;o__GIF10;f__UBA6249;g__UBA5776;s__UBA5776 sp002418595	97.7	0.77
MAG_13	Methanobacterium_AS29adLBPA_13	1;131567;2157;28890;2283794;183925;2158;2159;2160	root,cellular organisms,Archaea,Euryarchaeota,Methanomada group,Methanobacteria,Methanobacteriales,Methanobacteriaceae,Methanobacterium	1.00;1.00;0.97;0.97;0.94;0.94;0.94;0.55;0.52	d__Archaea;p__Euryarchaeota;c__Methanobacteria;o__Methanobacteriales;f__Methanobacteriaceae;g__UBA419;s__	d__Archaea;p__Euryarchaeota;c__Methanobacteria;o__Methanobacteriales;f__Methanobacteriaceae;g__Methanobacterium;s__	d__Archaea;p__Euryarchaeota;c__Methanobacteria;o__Methanobacteriales;f__Methanobacteriaceae;g__UBA419;s__UBA419 sp002494495	99.58	0.91
MAG_130	Syntrophaceae_AS29adLBPA_130	1;131567;2;1224;68525;28221	root,cellular organisms,Bacteria,Proteobacteria,delta/epsilon subdivisions,Deltaproteobacteria	1.00;1.00;0.97;0.75;0.73;0.73	d__Bacteria;p__Desulfobacterota;c__Syntrophia;o__Syntrophales;f__;g__;s__	d__Bacteria;p__Proteobacteria;c__Deltaproteobacteria;o__Syntrophobacterales;f__Syntrophaceae;g__;s__	N/A	N/A	N/A
MAG_131	Candidatus Cloacimonetes_AS29adLBPA_131	1;131567;2;1783270;456828;1047068	root,cellular organisms,Bacteria,FCB group,Candidatus Cloacimonetes,unclassified Candidatus Cloacimonetes	1.00;1.00;0.99;0.97;0.97;0.44	d__Bacteria;p__Cloacimonadota;c__Cloacimonadia;o__Cloacimonadales;f__Cloacimonadaceae;g__UBA1032;s__	d__Bacteria;p__Candidatus Cloacimonetes;c__;o__;f__;g__;s__	N/A	N/A	N/A
MAG_132	Candidatus Shapirobacteria_AS29adLBPA_132	1;131567;2;2323;1783234;1783273;1794810;1752721	root,cellular organisms,Bacteria,unclassified Bacteria,Bacteria candidate phyla,Patescibacteria group,Microgenomates group,Candidatus Shapirobacteria	1.00;1.00;0.99;0.96;0.96;0.96;0.93;0.83	d__Bacteria;p__Patescibacteria;c__Microgenomatia;o__Shapirobacterales;f__UBA12405;g__UBA12158;s__	d__Bacteria;p__Candidatus Shapirobacteria;c__;o__;f__;g__;s__	N/A	N/A	N/A
MAG_133	Synergistales_AS29adLBPA_133	1;131567;2;508458;649775;649776;649777	root,cellular organisms,Bacteria,Synergistetes,Synergistia,Synergistales,Synergistaceae	1.00;1.00;0.98;0.79;0.47;0.47;0.38	d__Bacteria;p__Synergistota;c__Synergistia;o__Synergistales;f__Aminobacteriaceae;g__;s__	d__Bacteria;p__Synergistetes;c__Synergistia;o__Synergistales;f__;g__;s__	N/A	N/A	N/A
MAG_134	Petrotoga_AS29adLBPA_134	1;131567;2;200918;188708	root,cellular organisms,Bacteria,Thermotogae,Thermotogae	1.00;1.00;0.96;0.67;0.64	d__Bacteria;p__Thermotogota;c__Thermotogae;o__Petrotogales;f__Petrotogaceae;g__;s__	d__Bacteria;p__Thermotogae;c__Thermotogae;o__Petrotogales;f__;g__Petrotoga;s__	d__Bacteria;p__Thermotogota;c__Thermotogae;o__Petrotogales;f__Petrotogaceae;g__UBA5851;s__UBA5851 sp002431635	99.39	0.89
MAG_135	Peptococcaceae_AS29adLBPA_135	1;131567;2;1783272;1239;186801;186802;186813;39779;1449126	root,cellular organisms,Bacteria,Terrabacteria group,Firmicutes,Clostridia,Clostridiales,unclassified Clostridiales,unclassified Clostridiales (miscellaneous),Clostridiales bacterium DRI-13	1.00;1.00;0.98;0.93;0.93;0.48;0.45;0.32;0.32;0.32	d__Bacteria;p__Firmicutes_B;c__Peptococcia;o__DRI-13;f__DRI-13;g__;s__	d__Bacteria;p__Firmicutes;c__Clostridia;o__Clostridiales;f__Peptococcaceae;g__;s__	N/A	N/A	N/A
MAG_136	Methanoculleus_AS29adLBPA_136	1;131567;2157;28890;2290931;224756;2191	root,cellular organisms,Archaea,Euryarchaeota,Stenosarchaea group,Methanomicrobia,Methanomicrobiales	1.00;1.00;0.99;0.99;0.99;0.99;0.99	d__Archaea;p__Halobacterota;c__Methanomicrobia;o__Methanomicrobiales;f__Methanocullaceae;g__Methanoculleus;s__	d__Archaea;p__Euryarchaeota;c__Methanomicrobia;o__Methanomicrobiales;f__Methanomicrobiaceae;g__Methanoculleus;s__	d__Archaea;p__Halobacterota;c__Methanomicrobia;o__Methanomicrobiales;f__Methanocullaceae;g__Methanoculleus;s__Methanoculleus sp002506585	99.25	0.92
MAG_137	Methanofollis liminatans_AS29adLBPA_137	1;131567;2157;28890;2290931;224756;2191;2194;81416;2201	root,cellular organisms,Archaea,Euryarchaeota,Stenosarchaea group,Methanomicrobia,Methanomicrobiales,Methanomicrobiaceae,Methanofollis,Methanofollis liminatans	1.00;1.00;1.00;1.00;0.99;0.99;0.99;0.98;0.97;0.95	d__Archaea;p__Halobacterota;c__Methanomicrobia;o__Methanomicrobiales;f__Methanofollaceae;g__Methanofollis;s__	d__Archaea;p__Euryarchaeota;c__Methanomicrobia;o__Methanomicrobiales;f__Methanomicrobiaceae;g__Methanofollis;s__Methanofollis liminatans	d__Archaea;p__Halobacterota;c__Methanomicrobia;o__Methanomicrobiales;f__Methanofollaceae;g__Methanofollis;s__Methanofollis liminatans	98.31	0.95
MAG_138	Methanothrix soehngenii_AS29adLBPA_138	1;131567;2157;28890;2290931;224756;94695;143067;2222;2223	root,cellular organisms,Archaea,Euryarchaeota,Stenosarchaea group,Methanomicrobia,Methanosarcinales,Methanotrichaceae,Methanothrix,Methanothrix soehngenii	1.00;1.00;0.99;0.99;0.99;0.99;0.98;0.98;0.98;0.95	d__Archaea;p__Halobacterota;c__Methanosarcinia;o__Methanotrichales;f__Methanotrichaceae;g__Methanothrix;s__	d__Archaea;p__Euryarchaeota;c__Methanomicrobia;o__Methanosarcinales;f__Methanosaetaceae;g__Methanothrix;s__	d__Archaea;p__Halobacterota;c__Methanosarcinia;o__Methanotrichales;f__Methanotrichaceae;g__Methanothrix;s__Methanothrix soehngenii	99.02	0.96
MAG_139	Firmicutes_AS29adLBPA_139	1;131567;2;1783272;1239	root,cellular organisms,Bacteria,Terrabacteria group,Firmicutes	1.00;1.00;0.93;0.54;0.46	d__Bacteria;p__Firmicutes_G;c__SHA-98;o__DTUO25;f__DTU025;g__;s__	d__Bacteria;p__Firmicutes;c__;o__;f__;g__;s__	d__Bacteria;p__Firmicutes_G;c__SHA-98;o__DTUO25;f__DTU025;g__UBA5389;s__UBA5389 sp002409965	97	0.8
MAG_14	Megasphaera cerevisiae_AS29adLBPA_14	1;131567;2;1783272;1239;909932;1843489;31977;906;39029	root,cellular organisms,Bacteria,Terrabacteria group,Firmicutes,Negativicutes,Veillonellales,Veillonellaceae,Megasphaera,Megasphaera cerevisiae	1.00;1.00;1.00;1.00;0.99;0.96;0.95;0.95;0.95;0.93	d__Bacteria;p__Firmicutes_C;c__Negativicutes;o__Veillonellales;f__Megasphaeraceae;g__Megasphaera;s__	d__Bacteria;p__Firmicutes;c__Negativicutes;o__Veillonellales;f__Veillonellaceae;g__Megasphaera;s__Megasphaera cerevisiae	d__Bacteria;p__Firmicutes_C;c__Negativicutes;o__Veillonellales;f__Megasphaeraceae;g__Megasphaera;s__Megasphaera cerevisiae	99.45	0.91
MAG_140	Caldiserica_AS29adLBPA_140	1;131567;2	root,cellular organisms,Bacteria	1.00;0.99;0.85	d__Bacteria;p__Caldisericota;c__Caldisericia;o__;f__;g__;s__	d__Bacteria;p__Caldiserica;c__;o__;f__;g__;s__	N/A	N/A	N/A
MAG_141	Pyramidobacter_AS29adLBPA_141	1;131567;2;508458;649775;649776;649777;638847	root,cellular organisms,Bacteria,Synergistetes,Synergistia,Synergistales,Synergistaceae,Pyramidobacter	1.00;1.00;1.00;0.72;0.69;0.69;0.69;0.53	d__Bacteria;p__Synergistota;c__Synergistia;o__Synergistales;f__Dethiosulfovibrionaceae;g__;s__	d__Bacteria;p__Synergistetes;c__Synergistia;o__Synergistales;f__Synergistaceae;g__Pyramidobacter;s__	N/A	N/A	N/A
MAG_142	Bacteroidales_AS29adLBPA_142	1;131567;2;1783270;68336;976	root,cellular organisms,Bacteria,FCB group,Bacteroidetes/Chlorobi group,Bacteroidetes	1.00;1.00;0.97;0.53;0.52;0.50	d__Bacteria;p__Bacteroidota;c__Bacteroidia;o__Bacteroidales;f__P3;g__;s__	d__Bacteria;p__Bacteroidetes;c__Bacteroidia;o__Bacteroidales;f__;g__;s__	N/A	N/A	N/A
MAG_143	Bacteroidales_AS29adLBPA_143	1;131567;2;1783270;68336;976	root,cellular organisms,Bacteria,FCB group,Bacteroidetes/Chlorobi group,Bacteroidetes	1.00;0.99;0.98;0.54;0.54;0.54	d__Bacteria;p__Bacteroidota;c__Bacteroidia;o__Bacteroidales;f__UBA932;g__DMER64;s__	d__Bacteria;p__Bacteroidetes;c__Bacteroidia;o__Bacteroidales;f__;g__;s__	N/A	N/A	N/A
MAG_144	Methanomicrobia_AS29adLBPA_144	1;131567;2157;28890;2290931;224756;459247;1705400	root,cellular organisms,Archaea,Euryarchaeota,Stenosarchaea group,Methanomicrobia,unclassified Methanomicrobia,Arc I group	1.00;1.00;0.98;0.98;0.97;0.97;0.96;0.96	d__Archaea;p__Euryarchaeota;c__Thermococci;o__Methanofastidiosales;f__Methanofastidiosaceae;g__Methanofastidiosum;s__	d__Archaea;p__Euryarchaeota;c__Methanomicrobia;o__;f__;g__;s__	N/A	N/A	N/A
MAG_145	Candidatus Hydrogenedentes_AS29adLBPA_145	1;131567;2	root,cellular organisms,Bacteria	1.00;1.00;0.97	d__Bacteria;p__Hydrogenedentota;c__Hydrogenedentia;o__Hydrogenedentiales;f__;g__;s__	d__Bacteria;p__Candidatus Hydrogenedentes;c__;o__;f__;g__;s__	N/A	N/A	N/A
MAG_146	Methanobacterium_AS29adLBPA_146	1;131567;2157;28890;2283794;183925;2158;2159;2160	root,cellular organisms,Archaea,Euryarchaeota,Methanomada group,Methanobacteria,Methanobacteriales,Methanobacteriaceae,Methanobacterium	1.00;1.00;0.96;0.96;0.92;0.92;0.92;0.57;0.53	d__Archaea;p__Euryarchaeota;c__Methanobacteria;o__Methanobacteriales;f__Methanobacteriaceae;g__UBA419;s__	d__Archaea;p__Euryarchaeota;c__Methanobacteria;o__Methanobacteriales;f__Methanobacteriaceae;g__Methanobacterium;s__	d__Archaea;p__Euryarchaeota;c__Methanobacteria;o__Methanobacteriales;f__Methanobacteriaceae;g__UBA419;s__UBA419 sp002495625	95.17	0.84
MAG_147	Elusimicrobia_AS29adLBPA_147	1;131567;2;74152	root,cellular organisms,Bacteria,Elusimicrobia	1.00;1.00;0.96;0.72	d__Bacteria;p__Elusimicrobiota;c__Endomicrobia;o__Endomicrobiales;f__Endomicrobiaceae;g__;s__	d__Bacteria;p__Elusimicrobia;c__Elusimicrobia;o__;f__;g__;s__	N/A	N/A	N/A
MAG_148	Syntrophaceae_AS29adLBPA_148	1;131567;2;1224;68525;28221;45456;122706	root,cellular organisms,Bacteria,Proteobacteria,delta/epsilon subdivisions,Deltaproteobacteria,unclassified Deltaproteobacteria,unclassified Deltaproteobacteria (miscellaneous)	1.00;1.00;0.94;0.56;0.54;0.53;0.33;0.33	d__Bacteria;p__Desulfobacterota;c__Desulfomonilia;o__UBA1062;f__UBA1062;g__UBA1062;s__	d__Bacteria;p__Proteobacteria;c__Deltaproteobacteria;o__Syntrophobacterales;f__Syntrophaceae;g__;s__	d__Bacteria;p__Desulfobacterota;c__Desulfomonilia;o__UBA1062;f__UBA1062;g__UBA1062;s__UBA1062 sp002316295	98.29	0.86
MAG_149	Synergistales_AS29adLBPA_149	1;131567;2;508458;649775;649776;1151719	root,cellular organisms,Bacteria,Synergistetes,Synergistia,Synergistales,unclassified Synergistales	1.00;1.00;0.99;0.85;0.84;0.84;0.74	d__Bacteria;p__Synergistota;c__Synergistia;o__Synergistales;f__Thermovirgaceae;g__;s__	d__Bacteria;p__Synergistetes;c__Synergistia;o__Synergistales;f__;g__;s__	N/A	N/A	N/A
MAG_15	Bacteroidales_AS29adLBPA_15	1;131567;2;1783270;68336;976;171558;37452	root,cellular organisms,Bacteria,FCB group,Bacteroidetes/Chlorobi group,Bacteroidetes,unclassified Bacteroidetes,unclassified Bacteroidetes (miscellaneous)	1.00;1.00;1.00;0.95;0.95;0.94;0.80;0.80	d__Bacteria;p__Bacteroidota;c__Bacteroidia;o__Bacteroidales;f__vadinHA17;g__LD21;s__	d__Bacteria;p__Bacteroidetes;c__Bacteroidia;o__Bacteroidales;f__;g__;s__	N/A	N/A	N/A
MAG_150	Burkholderiales_AS29adLBPA_150	1;131567;2;1224;28216;80840;119065;80841;1895730	root,cellular organisms,Bacteria,Proteobacteria,Betaproteobacteria,Burkholderiales,unclassified Burkholderiales,unclassified Burkholderiales (miscellaneous),Burkholderiales bacterium 68-10	1.00;1.00;0.99;0.97;0.92;0.88;0.72;0.72;0.72	d__Bacteria;p__Proteobacteria;c__Gammaproteobacteria;o__Burkholderiales;f__Burkholderiaceae;g__Ottowia;s__	d__Bacteria;p__Proteobacteria;c__Betaproteobacteria;o__Burkholderiales;f__;g__;s__	d__Bacteria;p__Proteobacteria;c__Gammaproteobacteria;o__Burkholderiales;f__Burkholderiaceae;g__Ottowia;s__Ottowia sp001897615	98.54	0.82
MAG_151	Spirochaetaceae_AS29adLBPA_151	1;131567;2;203691;203692;136;137;157	root,cellular organisms,Bacteria,Spirochaetes,Spirochaetia,Spirochaetales,Spirochaetaceae,Treponema	1.00;1.00;0.99;0.84;0.79;0.79;0.79;0.77	d__Bacteria;p__Spirochaetota;c__Spirochaetia;o__Treponematales;f__Treponemataceae;g__;s__	d__Bacteria;p__Spirochaetes;c__Spirochaetia;o__Spirochaetales;f__Spirochaetaceae;g__;s__	N/A	N/A	N/A
MAG_152	Paludibacter_AS29adLBPA_152	1;131567;2;1783270;68336;976;200643;171549;333046;185291;1895718	root,cellular organisms,Bacteria,FCB group,Bacteroidetes/Chlorobi group,Bacteroidetes,Bacteroidia,Bacteroidales,unclassified Bacteroidales,unclassified Bacteroidales (miscellaneous),Bacteroidales bacterium 36-12	1.00;1.00;1.00;0.99;0.99;0.99;0.97;0.96;0.93;0.93;0.92	d__Bacteria;p__Bacteroidota;c__Bacteroidia;o__Bacteroidales;f__Paludibacteraceae;g__Paludibacter;s__	d__Bacteria;p__Bacteroidetes;c__Bacteroidia;o__Bacteroidales;f__Paludibacteraceae;g__Paludibacter;s__	N/A	N/A	N/A
MAG_153	Methanomassiliicoccaceae_AS29adLBPA_153	1;131567;2157;28890;2283796;183967;1235850	root,cellular organisms,Archaea,Euryarchaeota,Diaforarchaea group,Thermoplasmata,Methanomassiliicoccales	1.00;1.00;0.86;0.82;0.61;0.61;0.58	d__Archaea;p__Thermoplasmatota;c__Thermoplasmata;o__Methanomassiliicoccales;f__;g__;s__	d__Archaea;p__Euryarchaeota;c__Thermoplasmata;o__Methanomassiliicoccales;f__Methanomassiliicoccaceae;g__;s__	N/A	N/A	N/A
MAG_154	Candidatus Cloacimonetes_AS29adLBPA_154	1;131567;2;1783270;456828	root,cellular organisms,Bacteria,FCB group,Candidatus Cloacimonetes	1.00;1.00;0.97;0.75;0.68	d__Bacteria;p__Cloacimonadota;c__Cloacimonadia;o__Cloacimonadales;f__;g__;s__	d__Bacteria;p__Candidatus Cloacimonetes;c__;o__;f__;g__;s__	N/A	N/A	N/A
MAG_155	Bacteroidetes_AS29adLBPA_155	1;131567;2;1783270;68336;976;171558;37452	root,cellular organisms,Bacteria,FCB group,Bacteroidetes/Chlorobi group,Bacteroidetes,unclassified Bacteroidetes,unclassified Bacteroidetes (miscellaneous)	1.00;1.00;1.00;0.98;0.98;0.97;0.89;0.89	d__Bacteria;p__Bacteroidota;c__Bacteroidia;o__Bacteroidales;f__DTU049;g__GWF2-43-63;s__	d__Bacteria;p__Bacteroidetes;c__;o__;f__;g__;s__	N/A	N/A	N/A
MAG_156	Bacteroidetes_AS29adLBPA_156	1;131567;2;1783270;68336;976;171558;37452	root,cellular organisms,Bacteria,FCB group,Bacteroidetes/Chlorobi group,Bacteroidetes,unclassified Bacteroidetes,unclassified Bacteroidetes (miscellaneous)	1.00;1.00;1.00;0.90;0.88;0.87;0.52;0.52	d__Bacteria;p__Bacteroidota;c__Bacteroidia;o__Bacteroidales;f__;g__;s__	d__Bacteria;p__Bacteroidetes;c__;o__;f__;g__;s__	N/A	N/A	N/A
MAG_157	Candidatus Methanomethylicus mesodigestum_AS29adLBPA_157	1;131567;2157;1783275	root,cellular organisms,Archaea,TACK group	1.00;1.00;0.83;0.58	d__Archaea;p__Crenarchaeota;c__Methanomethylicia;o__Methanomethyliales;f__Methanomethyliaceae;g__Methanomethylicus;s__	d__Archaea;p__Candidatus Verstraetearchaeota;c__Candidatus Methanomethylia;o__Candidatus Methanomethyliales;f__Candidatus Methanomethyliaceae;g__Candidatus Methanomethylicus;s__Candidatus Methanomethylicus mesodigestum	d__Archaea;p__Crenarchaeota;c__Methanomethylicia;o__Methanomethyliales;f__Methanomethyliaceae;g__Methanomethylicus;s__Methanomethylicus mesodigestum	99.27	0.96
MAG_158	Propionibacterium freudenreichii_AS29adLBPA_158	1;131567;2;1783272;201174;1760;85009;31957;1743;1744	root,cellular organisms,Bacteria,Terrabacteria group,Actinobacteria,Actinobacteria,Propionibacteriales,Propionibacteriaceae,Propionibacterium,Propionibacterium freudenreichii	1.00;1.00;1.00;1.00;1.00;1.00;0.98;0.98;0.98;0.43	d__Bacteria;p__Actinobacteriota;c__Actinobacteria;o__Propionibacteriales;f__Propionibacteriaceae;g__Propionibacterium;s__	d__Bacteria;p__Actinobacteria;c__Actinobacteria;o__Propionibacteriales;f__Propionibacteriaceae;g__Propionibacterium;s__Propionibacterium freudenreichii	d__Bacteria;p__Actinobacteriota;c__Actinobacteria;o__Propionibacteriales;f__Propionibacteriaceae;g__Propionibacterium;s__Propionibacterium freudenreichii	99.03	0.94
MAG_159	Syntrophomonas wolfei_AS29adLBPA_159	1;131567;2;1783272;1239;186801;186802;68298;862;863	root,cellular organisms,Bacteria,Terrabacteria group,Firmicutes,Clostridia,Clostridiales,Syntrophomonadaceae,Syntrophomonas,Syntrophomonas wolfei	1.00;1.00;1.00;0.99;0.99;0.97;0.96;0.94;0.94;0.93	d__Bacteria;p__Firmicutes_B;c__Syntrophomonadia;o__Syntrophomonadales;f__Syntrophomonadaceae;g__Syntrophomonas;s__	d__Bacteria;p__Firmicutes;c__Clostridia;o__Clostridiales;f__Syntrophomonadaceae;g__Syntrophomonas;s__Syntrophomonas wolfei	d__Bacteria;p__Firmicutes_B;c__Syntrophomonadia;o__Syntrophomonadales;f__Syntrophomonadaceae;g__Syntrophomonas;s__Syntrophomonas wolfei_A	98.51	0.86
MAG_16	Spirochaetes_AS29adLBPA_16	1;131567;2;203691;1130380	root,cellular organisms,Bacteria,Spirochaetes,unclassified Spirochaetes	1.00;1.00;1.00;0.84;0.64	d__Bacteria;p__Spirochaetota;c__Spirochaetia;o__Sphaerochaetales;f__Sphaerochaetaceae;g__;s__	d__Bacteria;p__Spirochaetes;c__;o__;f__;g__;s__	N/A	N/A	N/A
MAG_160	Clostridiales_AS29adLBPA_160	1;131567;2;1783272;1239;186801;186802;2304686;2304691;1510*	root,cellular organisms,Bacteria,Terrabacteria group,Firmicutes,Clostridia,Clostridiales,Hungateiclostridiaceae,Thermoclostridium,Thermoclostridium stercorarium	1.00;1.00;0.99;0.89;0.88;0.73;0.68;0.42;0.35;0.35	d__Bacteria;p__Firmicutes_A;c__Clostridia;o__Acetivibrionales;f__Ruminiclostridiaceae_A;g__Ruminiclostridium_B;s__	d__Bacteria;p__Firmicutes;c__Clostridia;o__Clostridiales;f__;g__;s__	N/A	N/A	N/A
MAG_161	Peptococcaceae_AS29adLBPA_161	1;131567;2;1783272;1239;186801;186802	root,cellular organisms,Bacteria,Terrabacteria group,Firmicutes,Clostridia,Clostridiales	1.00;1.00;0.98;0.92;0.91;0.49;0.46	d__Bacteria;p__Firmicutes_B;c__Peptococcia;o__DRI-13;f__DRI-13;g__;s__	d__Bacteria;p__Firmicutes;c__Clostridia;o__Clostridiales;f__Peptococcaceae;g__;s__	d__Bacteria;p__Firmicutes_B;c__Peptococcia;o__DRI-13;f__DRI-13;g__UBA5318;s__UBA5318 sp002408285	95.66	0.85
MAG_162	Armatimonadetes_AS29adLBPA_162	1;131567;2;1783272;67819	root,cellular organisms,Bacteria,Terrabacteria group,Armatimonadetes	1.00;0.99;0.93;0.42;0.31	d__Bacteria;p__Armatimonadota;c__;o__;f__;g__;s__	d__Bacteria;p__Armatimonadetes;c__;o__;f__;g__;s__	N/A	N/A	N/A
MAG_163	Phascolarctobacterium_AS29adLBPA_163	1;131567;2;1783272;1239;909932;1843488;909930;33024	root,cellular organisms,Bacteria,Terrabacteria group,Firmicutes,Negativicutes,Acidaminococcales,Acidaminococcaceae,Phascolarctobacterium	1.00;1.00;1.00;0.99;0.98;0.97;0.96;0.96;0.96	d__Bacteria;p__Firmicutes_C;c__Negativicutes;o__Acidaminococcales;f__Acidaminococcaceae;g__Phascolarctobacterium;s__	d__Bacteria;p__Firmicutes;c__Negativicutes;o__Acidaminococcales;f__Acidaminococcaceae;g__Phascolarctobacterium;s__	N/A	N/A	N/A
MAG_164	Phycisphaerales_AS29adLBPA_164	1;131567;2;1783257;203682;473814;2026780	root,cellular organisms,Bacteria,PVC group,Planctomycetes,unclassified Planctomycetes,Planctomycetes bacterium	1.00;1.00;0.98;0.76;0.70;0.45;0.33	d__Bacteria;p__Planctomycetota;c__Phycisphaerae;o__SG8-4;f__SG8-4;g__;s__	d__Bacteria;p__Planctomycetes;c__Phycisphaerae;o__Phycisphaerales;f__;g__;s__	N/A	N/A	N/A
MAG_165	Syntrophaceae_AS29adLBPA_165	1;131567;2;1224;68525;28221;213462	root,cellular organisms,Bacteria,Proteobacteria,delta/epsilon subdivisions,Deltaproteobacteria,Syntrophobacterales	1.00;1.00;0.96;0.74;0.71;0.71;0.31	d__Bacteria;p__Desulfobacterota;c__Syntrophia;o__Syntrophales;f__UBA5619;g__UBA5619;s__	d__Bacteria;p__Proteobacteria;c__Deltaproteobacteria;o__Syntrophobacterales;f__Syntrophaceae;g__;s__	N/A	N/A	N/A
MAG_166	Sphaerochaeta_AS29adLBPA_166	1;131567;2;203691;203692;136;137;399320;1945881	root,cellular organisms,Bacteria,Spirochaetes,Spirochaetia,Spirochaetales,Spirochaetaceae,Sphaerochaeta,Sphaerochaeta dissipatitropha	1.00;1.00;1.00;0.94;0.92;0.92;0.92;0.91;0.66	d__Bacteria;p__Spirochaetota;c__Spirochaetia;o__Sphaerochaetales;f__Sphaerochaetaceae;g__Sphaerochaeta;s__	d__Bacteria;p__Spirochaetes;c__Spirochaetia;o__Spirochaetales;f__Spirochaetaceae;g__Sphaerochaeta;s__	N/A	N/A	N/A
MAG_167	Methanomicrobiales_AS29adLBPA_167	1;131567;2157;28890;2290931;224756;2191;196137;2202;2203	root,cellular organisms,Archaea,Euryarchaeota,Stenosarchaea group,Methanomicrobia,Methanomicrobiales,Methanospirillaceae,Methanospirillum,Methanospirillum hungatei	1.00;1.00;0.96;0.96;0.95;0.95;0.94;0.90;0.90;0.68	d__Archaea;p__Halobacterota;c__Methanomicrobia;o__Methanomicrobiales;f__Methanospirillaceae;g__Methanospirillum;s__	d__Archaea;p__Euryarchaeota;c__Methanomicrobia;o__Methanomicrobiales;f__;g__;s__	N/A	N/A	N/A
MAG_168	Phycisphaerales_AS29adLBPA_168	1;131567;2;1783257;203682	root,cellular organisms,Bacteria,PVC group,Planctomycetes	1.00;1.00;0.97;0.39;0.32	d__Bacteria;p__Planctomycetota;c__Phycisphaerae;o__UBA1845;f__;g__;s__	d__Bacteria;p__Planctomycetes;c__Phycisphaerae;o__Phycisphaerales;f__;g__;s__	N/A	N/A	N/A
MAG_169	Acidaminococcaceae_AS29adLBPA_169	1;131567;2;1783272;1239;909932;1843488;909930;904	root,cellular organisms,Bacteria,Terrabacteria group,Firmicutes,Negativicutes,Acidaminococcales,Acidaminococcaceae,Acidaminococcus	1.00;1.00;0.99;0.87;0.87;0.67;0.60;0.60;0.35	d__Bacteria;p__Firmicutes_C;c__Negativicutes;o__Acidaminococcales;f__Acidaminococcaceae;g__;s__	d__Bacteria;p__Firmicutes;c__Negativicutes;o__Acidaminococcales;f__Acidaminococcaceae;g__;s__	N/A	N/A	N/A
MAG_17	Ruminococcaceae_AS29adLBPA_17	1;131567;2;1783272;1239;186801;186802	root,cellular organisms,Bacteria,Terrabacteria group,Firmicutes,Clostridia,Clostridiales	1.00;1.00;0.98;0.81;0.79;0.55;0.49	d__Bacteria;p__Firmicutes_A;c__Clostridia;o__Acetivibrionales;f__Acetivibrionaceae;g__;s__	d__Bacteria;p__Firmicutes;c__Clostridia;o__Clostridiales;f__Ruminococcaceae;g__;s__	N/A	N/A	N/A
MAG_170	Alphaproteobacteria_AS29adLBPA_170	1;131567;2;1224;28211	root,cellular organisms,Bacteria,Proteobacteria,Alphaproteobacteria	1.00;1.00;0.97;0.80;0.64	d__Bacteria;p__Proteobacteria;c__Alphaproteobacteria;o__Micavibrionales;f__;g__;s__	d__Bacteria;p__Proteobacteria;c__Alphaproteobacteria;o__;f__;g__;s__	N/A	N/A	N/A
MAG_171	Lachnospiraceae_AS29adLBPA_171	1;131567;2;1783272;1239;186801;186802	root,cellular organisms,Bacteria,Terrabacteria group,Firmicutes,Clostridia,Clostridiales	1.00;1.00;0.99;0.90;0.89;0.52;0.51	d__Bacteria;p__Firmicutes_A;c__Clostridia;o__Lachnospirales;f__Anaerotignaceae;g__;s__	d__Bacteria;p__Firmicutes;c__Clostridia;o__Clostridiales;f__Lachnospiraceae;g__;s__	N/A	N/A	N/A
MAG_172	Bacteroidales_AS29adLBPA_172	1;131567;2;1783270;68336;976	root,cellular organisms,Bacteria,FCB group,Bacteroidetes/Chlorobi group,Bacteroidetes	1.00;0.99;0.99;0.60;0.60;0.60	d__Bacteria;p__Bacteroidota;c__Bacteroidia;o__Bacteroidales;f__UBA932;g__DMER64;s__	d__Bacteria;p__Bacteroidetes;c__Bacteroidia;o__Bacteroidales;f__;g__;s__	d__Bacteria;p__Bacteroidota;c__Bacteroidia;o__Bacteroidales;f__UBA932;g__DMER64;s__DMER64 sp002408205	97.87	0.93
MAG_173	Bacteroidales_AS29adLBPA_173	1;131567;2;1783270;68336;976	root,cellular organisms,Bacteria,FCB group,Bacteroidetes/Chlorobi group,Bacteroidetes	1.00;1.00;0.98;0.72;0.71;0.69	d__Bacteria;p__Bacteroidota;c__Bacteroidia;o__Bacteroidales;f__WCHB1-69;g__;s__	d__Bacteria;p__Bacteroidetes;c__Bacteroidia;o__Bacteroidales;f__;g__;s__	d__Bacteria;p__Bacteroidota;c__Bacteroidia;o__Bacteroidales;f__WCHB1-69;g__UBA5266;s__UBA5266 sp002411545	99.24	0.9
MAG_174	Paludibacter_AS29adLBPA_174	1;131567;2;1783270;68336;976;200643;171549	root,cellular organisms,Bacteria,FCB group,Bacteroidetes/Chlorobi group,Bacteroidetes,Bacteroidia,Bacteroidales	1.00;1.00;1.00;0.95;0.94;0.94;0.78;0.74	d__Bacteria;p__Bacteroidota;c__Bacteroidia;o__Bacteroidales;f__Paludibacteraceae;g__Paludibacter;s__	d__Bacteria;p__Bacteroidetes;c__Bacteroidia;o__Bacteroidales;f__Paludibacteraceae;g__Paludibacter;s__	N/A	N/A	N/A
MAG_175	Methanocorpusculum parvum_AS29adLBPA_175	1;131567;2157;28890;2290931;224756;2191;88404;2192*	root,cellular organisms,Archaea,Euryarchaeota,Stenosarchaea group,Methanomicrobia,Methanomicrobiales,Methanocorpusculaceae,Methanocorpusculum	1.00;1.00;1.00;1.00;1.00;1.00;1.00;0.99;0.99	d__Archaea;p__Halobacterota;c__Methanomicrobia;o__Methanomicrobiales;f__Methanocorpusculaceae;g__Methanocorpusculum;s__	d__Archaea;p__Euryarchaeota;c__Methanomicrobia;o__Methanomicrobiales;f__Methanocorpusculaceae;g__Methanocorpusculum;s__Methanocorpusculum parvum	d__Archaea;p__Halobacterota;c__Methanomicrobia;o__Methanomicrobiales;f__Methanocorpusculaceae;g__Methanocorpusculum;s__Methanocorpusculum parvum	98.66	0.92
MAG_176	Synergistaceae_AS29adLBPA_176	1;131567;2;508458;649775;649776;1151719	root,cellular organisms,Bacteria,Synergistetes,Synergistia,Synergistales,unclassified Synergistales	1.00;1.00;0.99;0.88;0.87;0.87;0.75	d__Bacteria;p__Synergistota;c__Synergistia;o__Synergistales;f__Thermovirgaceae;g__;s__	d__Bacteria;p__Synergistetes;c__Synergistia;o__Synergistales;f__Synergistaceae;g__;s__	d__Bacteria;p__Synergistota;c__Synergistia;o__Synergistales;f__Thermovirgaceae;g__UBA4066;s__UBA4066 sp002383685	99.16	0.94
MAG_177	Bacteroidales_AS29adLBPA_177	1;131567;2;1783270;68336;976;171558;37452;2013689	root,cellular organisms,Bacteria,FCB group,Bacteroidetes/Chlorobi group,Bacteroidetes,unclassified Bacteroidetes,unclassified Bacteroidetes (miscellaneous),Bacteroidetes bacterium HGW-Bacteroidetes-20	1.00;1.00;0.99;0.89;0.89;0.88;0.66;0.66;0.34	d__Bacteria;p__Bacteroidota;c__Bacteroidia;o__Bacteroidales;f__WCHB1-69;g__;s__	d__Bacteria;p__Bacteroidetes;c__Bacteroidia;o__Bacteroidales;f__;g__;s__	N/A	N/A	N/A
MAG_178	Methanobacteriaceae_AS29adLBPA_178	1;131567;2157;28890;2283794;183925;2158;2159;2160	root,cellular organisms,Archaea,Euryarchaeota,Methanomada group,Methanobacteria,Methanobacteriales,Methanobacteriaceae,Methanobacterium	1.00;1.00;0.98;0.98;0.96;0.96;0.96;0.58;0.55	d__Archaea;p__Euryarchaeota;c__Methanobacteria;o__Methanobacteriales;f__Methanobacteriaceae;g__;s__	d__Archaea;p__Euryarchaeota;c__Methanobacteria;o__Methanobacteriales;f__Methanobacteriaceae;g__;s__	N/A	N/A	N/A
MAG_179	Proteiniphilum_AS29adLBPA_179	1;131567;2;1783270;68336;976;200643;171549	root,cellular organisms,Bacteria,FCB group,Bacteroidetes/Chlorobi group,Bacteroidetes,Bacteroidia,Bacteroidales	1.00;1.00;0.99;0.94;0.94;0.94;0.81;0.30	d__Bacteria;p__Bacteroidota;c__Bacteroidia;o__Bacteroidales;f__Dysgonomonadaceae;g__Proteiniphilum;s__	d__Bacteria;p__Bacteroidetes;c__Bacteroidia;o__Bacteroidales;f__Dysgonamonadaceae;g__Proteiniphilum;s__	N/A	N/A	N/A
MAG_18	Deltaproteobacteria_AS29adLBPA_18	1;131567;2;1224;68525;28221;45456;122706;2013746	root,cellular organisms,Bacteria,Proteobacteria,delta/epsilon subdivisions,Deltaproteobacteria,unclassified Deltaproteobacteria,unclassified Deltaproteobacteria (miscellaneous),Deltaproteobacteria bacterium HGW-Deltaproteobacteria-19	1.00;1.00;1.00;0.97;0.96;0.96;0.92;0.92;0.90	d__Bacteria;p__Desulfobacterota;c__Syntrophia;o__Syntrophales;f__;g__;s__	d__Bacteria;p__Proteobacteria;c__Deltaproteobacteria;o__;f__;g__;s__	N/A	N/A	N/A
MAG_180	Unclassified bacteria_AS29adLBPA_180	1;131567;2	root,cellular organisms,Bacteria	1.00;0.99;0.95	d__Bacteria;p__Planctomycetota;c__;o__;f__;g__;s__	d__Bacteria;p__;c__;o__;f__;g__;s__	N/A	N/A	N/A
MAG_181	Bacillales_AS29adLBPA_181	1;131567;2;1783272;1239	root,cellular organisms,Bacteria,Terrabacteria group,Firmicutes	1.00;1.00;0.99;0.66;0.40	d__Bacteria;p__Firmicutes;c__Bacilli;o__RFN20;f__;g__;s__	d__Bacteria;p__Firmicutes;c__Bacilli;o__Bacillales;f__;g__;s__	N/A	N/A	N/A
MAG_182	Firmicutes_AS29adLBPA_182	1;131567;2;1783272;1239;186801;186802	root,cellular organisms,Bacteria,Terrabacteria group,Firmicutes,Clostridia,Clostridiales	1.00;1.00;0.98;0.88;0.87;0.48;0.47	d__Bacteria;p__Firmicutes_A;c__Clostridia;o__Peptostreptococcales;f__Anaerovoracaceae;g__;s__	d__Bacteria;p__Firmicutes;c__;o__;f__;g__;s__	N/A	N/A	N/A
MAG_183	Firmicutes_AS29adLBPA_183	1;131567;2;1783272;1239;186801;186802	root,cellular organisms,Bacteria,Terrabacteria group,Firmicutes,Clostridia,Clostridiales	1.00;1.00;0.98;0.84;0.82;0.36;0.35	d__Bacteria;p__Firmicutes_A;c__Clostridia;o__Peptostreptococcales;f__Anaerovoracaceae;g__;s__	d__Bacteria;p__Firmicutes;c__;o__;f__;g__;s__	N/A	N/A	N/A
MAG_184	Desulfovibrio_AS29adLBPA_184	1;131567;2;1224;68525;28221;213115;194924;872;134222;167968	root,cellular organisms,Bacteria,Proteobacteria,delta/epsilon subdivisions,Deltaproteobacteria,Desulfovibrionales,Desulfovibrionaceae,Desulfovibrio,environmental samples,uncultured Desulfovibrio sp.	1.00;1.00;1.00;1.00;1.00;1.00;1.00;1.00;1.00;0.47;0.47	d__Bacteria;p__Desulfobacterota_A;c__Desulfovibrionia;o__Desulfovibrionales;f__Desulfovibrionaceae;g__Desulfovibrio;s__	d__Bacteria;p__Proteobacteria;c__Deltaproteobacteria;o__Desulfovibrionales;f__Desulfovibrionaceae;g__Desulfovibrio;s__	d__Bacteria;p__Desulfobacterota_A;c__Desulfovibrionia;o__Desulfovibrionales;f__Desulfovibrionaceae;g__Desulfovibrio;s__Desulfovibrio sp900095395	99.48	0.98
MAG_185	Anaerovibrio_AS29adLBPA_185	1;131567;2;1783272;1239;909932;909929;1843491;82373	root,cellular organisms,Bacteria,Terrabacteria group,Firmicutes,Negativicutes,Selenomonadales,Selenomonadaceae,Anaerovibrio	1.00;1.00;1.00;0.95;0.95;0.85;0.79;0.79;0.49	d__Bacteria;p__Firmicutes_C;c__Negativicutes;o__Selenomonadales;f__Selenomonadaceae;g__;s__	d__Bacteria;p__Firmicutes;c__Negativicutes;o__Selenomonadales;f__Selenomonadaceae;g__Anaerovibrio;s__	N/A	N/A	N/A
MAG_186	Syntrophorhabdus aromaticivorans_AS29adLBPA_186	1;131567;2;1224;68525;28221;213462;513556;513557*;328301*	root,cellular organisms,Bacteria,Proteobacteria,delta/epsilon subdivisions,Deltaproteobacteria,Syntrophobacterales,Syntrophorhabdaceae,Syntrophorhabdus,Syntrophorhabdus aromaticivorans	1.00;1.00;1.00;0.99;0.99;0.99;0.98;0.98;0.98;0.98	d__Bacteria;p__Desulfobacterota;c__Syntrophorhabdia;o__Syntrophorhabdales;f__Syntrophorhabdaceae;g__;s__	d__Bacteria;p__Proteobacteria;c__Deltaproteobacteria;o__Syntrophobacterales;f__Syntrophorhabdaceae;g__Syntrophorhabdus;s__Syntrophorhabdus aromaticivorans	d__Bacteria;p__Desulfobacterota;c__Syntrophorhabdia;o__Syntrophorhabdales;f__Syntrophorhabdaceae;g__Syntrophorhabdus;s__Syntrophorhabdus aromaticivorans	99.43	0.97
MAG_187	Firmicutes_AS29adLBPA_187	1;131567;2;1783272;1239	root,cellular organisms,Bacteria,Terrabacteria group,Firmicutes	1.00;0.99;0.99;0.72;0.48	d__Bacteria;p__Firmicutes;c__Bacilli;o__ML615J-28;f__CAG-698;g__;s__	d__Bacteria;p__Firmicutes;c__;o__;f__;g__;s__	N/A	N/A	N/A
MAG_188	Mariniphaga_AS29adLBPA_188	1;131567;2;1783270;68336;976;200643;1970189;1471398;1573806	root,cellular organisms,Bacteria,FCB group,Bacteroidetes/Chlorobi group,Bacteroidetes,Bacteroidia,Marinilabiliales,Prolixibacteraceae,Mariniphaga	1.00;1.00;1.00;0.95;0.95;0.95;0.82;0.75;0.75;0.32	d__Bacteria;p__Bacteroidota;c__Bacteroidia;o__Bacteroidales;f__Prolixibacteraceae;g__;s__	d__Bacteria;p__Bacteroidetes;c__Bacteroidia;o__Marinilabiliales;f__Prolixibacteraceae;g__Mariniphaga;s__	N/A	N/A	N/A
MAG_189	Unclassified bacteria_AS29adLBPA_189	1;131567;2;2323;1783234;1783273;1794811	root,cellular organisms,Bacteria,unclassified Bacteria,Bacteria candidate phyla,Patescibacteria group,Parcubacteria group	1.00;1.00;0.91;0.77;0.66;0.62;0.57	d__Bacteria;p__Patescibacteria;c__Paceibacteria;o__Paceibacterales;f__UBA5738;g__UBA5738;s__	d__Bacteria;p__;c__;o__;f__;g__;s__	N/A	N/A	N/A
MAG_19	Arcobacter butzleri_AS29adLBPA_19	1;131567;2;1224;68525;29547;213849;72294;2321108;28196;28197	root,cellular organisms,Bacteria,Proteobacteria,delta/epsilon subdivisions,Epsilonproteobacteria,Campylobacterales,Campylobacteraceae,Arcobacter group,Arcobacter,Arcobacter butzleri	1.00;1.00;1.00;1.00;1.00;0.99;0.99;0.99;0.99;0.34;0.30	d__Bacteria;p__Campylobacterota;c__Campylobacteria;o__Campylobacterales;f__Arcobacteraceae;g__Aliarcobacter;s__	d__Bacteria;p__Proteobacteria;c__Epsilonproteobacteria;o__Campylobacterales;f__Campylobacteraceae;g__Arcobacter;s__Arcobacter butzleri	d__Bacteria;p__Campylobacterota;c__Campylobacteria;o__Campylobacterales;f__Arcobacteraceae;g__Aliarcobacter;s__Aliarcobacter butzleri	97.07	0.91
MAG_190	Peptococcaceae_AS29adLBPA_190	1;131567;2;1783272;1239;186801;186802	root,cellular organisms,Bacteria,Terrabacteria group,Firmicutes,Clostridia,Clostridiales	1.00;1.00;0.97;0.77;0.73;0.43;0.36	d__Bacteria;p__Firmicutes_B;c__Dehalobacteriia;o__;f__;g__;s__	d__Bacteria;p__Firmicutes;c__Clostridia;o__Clostridiales;f__Peptococcaceae;g__;s__	N/A	N/A	N/A
MAG_191	Firmicutes_AS29adLBPA_191	1;131567;2;1783272;1239;33974;84086;2013776	root,cellular organisms,Bacteria,Terrabacteria group,Firmicutes,unclassified Firmicutes sensu stricto,unclassified Firmicutes sensu stricto (miscellaneous),Firmicutes bacterium HGW-Firmicutes-15	1.00;1.00;0.99;0.93;0.92;0.36;0.36;0.36	d__Bacteria;p__Firmicutes_B;c__Syntrophomonadia;o__Syntrophomonadales;f__Syntrophomonadaceae;g__Syntrophomonas_B;s__	d__Bacteria;p__Firmicutes;c__;o__;f__;g__;s__	N/A	N/A	N/A
MAG_192	Proteiniphilum_AS29adLBPA_192	1;131567;2;1783270;68336;976;171558;37452	root,cellular organisms,Bacteria,FCB group,Bacteroidetes/Chlorobi group,Bacteroidetes,unclassified Bacteroidetes,unclassified Bacteroidetes (miscellaneous)	1.00;1.00;1.00;0.98;0.98;0.98;0.49;0.49	d__Bacteria;p__Bacteroidota;c__Bacteroidia;o__Bacteroidales;f__Dysgonomonadaceae;g__Proteiniphilum;s__	d__Bacteria;p__Bacteroidetes;c__Bacteroidia;o__Bacteroidales;f__Dysgonamonadaceae;g__Proteiniphilum;s__	d__Bacteria;p__Bacteroidota;c__Bacteroidia;o__Bacteroidales;f__Dysgonomonadaceae;g__Proteiniphilum;s__Proteiniphilum sp002398565	98.98	0.72
MAG_193	Methanomassiliicoccaceae_AS29adLBPA_193	1;131567;2157;28890;2283796;183967;1235850	root,cellular organisms,Archaea,Euryarchaeota,Diaforarchaea group,Thermoplasmata,Methanomassiliicoccales	1.00;1.00;0.83;0.78;0.59;0.59;0.56	d__Archaea;p__Thermoplasmatota;c__Thermoplasmata;o__Methanomassiliicoccales;f__;g__;s__	d__Archaea;p__Euryarchaeota;c__Thermoplasmata;o__Methanomassiliicoccales;f__Methanomassiliicoccaceae;g__;s__	N/A	N/A	N/A
MAG_194	Firmicutes_AS29adLBPA_194	1;131567;2;1783272;1239;33974;84086;2013773	root,cellular organisms,Bacteria,Terrabacteria group,Firmicutes,unclassified Firmicutes sensu stricto,unclassified Firmicutes sensu stricto (miscellaneous),Firmicutes bacterium HGW-Firmicutes-12	1.00;1.00;0.99;0.83;0.83;0.69;0.69;0.69	d__Bacteria;p__Firmicutes_B;c__Peptococcia;o__DRI-13;f__DRI-13;g__;s__	d__Bacteria;p__Firmicutes;c__;o__;f__;g__;s__	N/A	N/A	N/A
MAG_195	Oscillibacter_AS29adLBPA_195	1;131567;2;1783272;1239;186801;186802;216572;459786	root,cellular organisms,Bacteria,Terrabacteria group,Firmicutes,Clostridia,Clostridiales,Oscillospiraceae,Oscillibacter	1.00;1.00;1.00;0.97;0.97;0.93;0.92;0.82;0.81	d__Bacteria;p__Firmicutes_A;c__Clostridia;o__Oscillospirales;f__Oscillospiraceae;g__Oscillibacter;s__	d__Bacteria;p__Firmicutes;c__Clostridia;o__Clostridiales;f__Oscillospiraceae;g__Oscillibacter;s__	N/A	N/A	N/A
MAG_196	Syntrophaceae_AS29adLBPA_196	1;131567;2;1224;68525;28221	root,cellular organisms,Bacteria,Proteobacteria,delta/epsilon subdivisions,Deltaproteobacteria	1.00;1.00;0.95;0.64;0.61;0.61	d__Bacteria;p__Desulfobacterota;c__Syntrophia;o__Syntrophales;f__;g__;s__	d__Bacteria;p__Proteobacteria;c__Deltaproteobacteria;o__Syntrophobacterales;f__Syntrophaceae;g__;s__	N/A	N/A	N/A
MAG_197	Syntrophaceae_AS29adLBPA_197	1;131567;2;1224;68525;28221;45456;122706	root,cellular organisms,Bacteria,Proteobacteria,delta/epsilon subdivisions,Deltaproteobacteria,unclassified Deltaproteobacteria,unclassified Deltaproteobacteria (miscellaneous)	1.00;1.00;0.99;0.85;0.84;0.84;0.43;0.43	d__Bacteria;p__Desulfobacterota;c__Syntrophia;o__Syntrophales;f__;g__;s__	d__Bacteria;p__Proteobacteria;c__Deltaproteobacteria;o__Syntrophobacterales;f__Syntrophaceae;g__;s__	N/A	N/A	N/A
MAG_198	Sphaerochaeta_AS29adLBPA_198	1;131567;2;203691;203692;136;137;399320	root,cellular organisms,Bacteria,Spirochaetes,Spirochaetia,Spirochaetales,Spirochaetaceae,Sphaerochaeta	1.00;1.00;0.99;0.62;0.37;0.37;0.36;0.33	d__Bacteria;p__Spirochaetota;c__Spirochaetia;o__Sphaerochaetales;f__Sphaerochaetaceae;g__;s__	d__Bacteria;p__Spirochaetes;c__Spirochaetia;o__Spirochaetales;f__Spirochaetaceae;g__Sphaerochaeta;s__	N/A	N/A	N/A
MAG_199	Kosmotogaceae_AS29adLBPA_199	1;131567;2;200918;188708;1643946;1643948;1184396;1236046	root,cellular organisms,Bacteria,Thermotogae,Thermotogae,Kosmotogales,Kosmotogaceae,Mesotoga,Mesotoga infera	1.00;1.00;1.00;0.99;0.99;0.97;0.97;0.97;0.85	d__Bacteria;p__Thermotogota;c__Thermotogae;o__Petrotogales;f__Kosmotogaceae;g__Mesotoga;s__	d__Bacteria;p__Thermotogae;c__Thermotogae;o__Kosmotogales;f__Kosmotogaceae;g__;s__	d__Bacteria;p__Thermotogota;c__Thermotogae;o__Petrotogales;f__Kosmotogaceae;g__Mesotoga;s__Mesotoga sp002305955	99.66	0.93
MAG_2	Clostridiaceae_AS29adLBPA_2	1;131567;2;1783272;1239;186801	root,cellular organisms,Bacteria,Terrabacteria group,Firmicutes,Clostridia	1.00;1.00;0.99;0.87;0.85;0.69	d__Bacteria;p__Firmicutes_A;c__Clostridia;o__Christensenellales;f__CAG-138;g__;s__	d__Bacteria;p__Firmicutes;c__Clostridia;o__Clostridiales;f__Clostridiaceae;g__;s__	N/A	N/A	N/A
MAG_20	Methanosaeta harundinacea_AS29adLBPA_20	1;131567;2157;28890;2290931;224756;94695;143067;2222;301375	root,cellular organisms,Archaea,Euryarchaeota,Stenosarchaea group,Methanomicrobia,Methanosarcinales,Methanotrichaceae,Methanothrix,Methanosaeta harundinacea	1.00;1.00;0.97;0.97;0.97;0.97;0.95;0.93;0.93;0.77	d__Archaea;p__Halobacterota;c__Methanosarcinia;o__Methanotrichales;f__Methanotrichaceae;g__Methanothrix_A;s__	d__Archaea;p__Euryarchaeota;c__Methanomicrobia;o__Methanosarcinales;f__Methanosaetaceae;g__Methanothrix;s__Methanosaeta harundinacea	d__Archaea;p__Halobacterota;c__Methanosarcinia;o__Methanotrichales;f__Methanotrichaceae;g__Methanothrix_A;s__Methanothrix_A sp001602645	99.25	0.89
MAG_200	Rhodocyclales_AS29adLBPA_200	1;131567;2;1224;28216;206389	root,cellular organisms,Bacteria,Proteobacteria,Betaproteobacteria,Rhodocyclales	1.00;1.00;1.00;0.98;0.93;0.32	d__Bacteria;p__Proteobacteria;c__Gammaproteobacteria;o__Burkholderiales;f__Rhodocyclaceae;g__;s__	d__Bacteria;p__Proteobacteria;c__Betaproteobacteria;o__Rhodocyclales;f__;g__;s__	N/A	N/A	N/A
MAG_201	Anaerolineaceae_AS29adLBPA_201	1;131567;2;1783272;200795;292625	root,cellular organisms,Bacteria,Terrabacteria group,Chloroflexi,Anaerolineae	1.00;1.00;0.97;0.80;0.66;0.40	d__Bacteria;p__Chloroflexota;c__Anaerolineae;o__Anaerolineales;f__Anaerolineaceae;g__T78;s__	d__Bacteria;p__Chloroflexi;c__Anaerolineae;o__Anaerolineales;f__Anaerolineaceae;g__;s__	N/A	N/A	N/A
MAG_202	Phycisphaerales_AS29adLBPA_202	1;131567;2;1783257;203682;473814;2026780	root,cellular organisms,Bacteria,PVC group,Planctomycetes,unclassified Planctomycetes,Planctomycetes bacterium	1.00;1.00;0.98;0.53;0.51;0.42;0.40	d__Bacteria;p__Planctomycetota;c__Phycisphaerae;o__UBA1845;f__;g__;s__	d__Bacteria;p__Planctomycetes;c__Phycisphaerae;o__Phycisphaerales;f__;g__;s__	N/A	N/A	N/A
MAG_203	Syntrophomonadaceae_AS29adLBPA_203	1;131567;2;1783272;1239;186801;186802;68298;862;863	root,cellular organisms,Bacteria,Terrabacteria group,Firmicutes,Clostridia,Clostridiales,Syntrophomonadaceae,Syntrophomonas,Syntrophomonas wolfei	1.00;1.00;0.99;0.94;0.94;0.60;0.58;0.44;0.38;0.30	d__Bacteria;p__Firmicutes_B;c__Syntrophomonadia;o__Syntrophomonadales;f__Syntrophomonadaceae;g__;s__	d__Bacteria;p__Firmicutes;c__Clostridia;o__Clostridiales;f__Syntrophomonadaceae;g__;s__	N/A	N/A	N/A
MAG_204	Desulfobacteraceae_AS29adLBPA_204	1;131567;2;1224;68525;28221	root,cellular organisms,Bacteria,Proteobacteria,delta/epsilon subdivisions,Deltaproteobacteria	1.00;1.00;0.97;0.71;0.64;0.64	d__Bacteria;p__Desulfobacterota;c__Desulfobacteria;o__Desulfobacterales;f__;g__;s__	d__Bacteria;p__Proteobacteria;c__Deltaproteobacteria;o__Desulfobacterales;f__Desulfobacteraceae;g__;s__	d__Bacteria;p__Desulfobacterota;c__Desulfobacteria;o__Desulfobacterales;f__UBA2245;g__UBA2245;s__UBA2245 sp002347265	96.06	0.84
MAG_205	Paludibacteraceae_AS29adLBPA_205	1;131567;2;1783270;68336;976;200643;171549	root,cellular organisms,Bacteria,FCB group,Bacteroidetes/Chlorobi group,Bacteroidetes,Bacteroidia,Bacteroidales	1.00;1.00;0.99;0.91;0.91;0.90;0.67;0.56	d__Bacteria;p__Bacteroidota;c__Bacteroidia;o__Bacteroidales;f__Paludibacteraceae;g__;s__	d__Bacteria;p__Bacteroidetes;c__Bacteroidia;o__Bacteroidales;f__Paludibacteraceae;g__;s__	N/A	N/A	N/A
MAG_206	Proteus vulgaris_AS29adLBPA_206	1;131567;2;1224;1236;91347;1903414;583	root,cellular organisms,Bacteria,Proteobacteria,Gammaproteobacteria,Enterobacterales,Morganellaceae,Proteus	1.00;0.98;0.98;0.97;0.97;0.95;0.41;0.40	d__Bacteria;p__Proteobacteria;c__Gammaproteobacteria;o__Enterobacterales;f__Enterobacteriaceae;g__Proteus;s__	d__Bacteria;p__Proteobacteria;c__Gammaproteobacteria;o__Enterobacterales;f__Morganellaceae;g__Proteus;s__Proteus vulgaris	d__Bacteria;p__Proteobacteria;c__Gammaproteobacteria;o__Enterobacterales;f__Enterobacteriaceae;g__Proteus;s__Proteus vulgaris_A	99.63	0.95
MAG_207	Anaerolineaceae_AS29adLBPA_207	1;131567;2;1783272;200795;292625;1081798;1641376	root,cellular organisms,Bacteria,Terrabacteria group,Chloroflexi,Anaerolineae,unclassified Anaerolineae,Anaerolineae bacterium 49_20	1.00;1.00;0.99;0.89;0.84;0.61;0.44;0.43	d__Bacteria;p__Chloroflexota;c__Anaerolineae;o__Anaerolineales;f__Anaerolineaceae;g__49-20;s__	d__Bacteria;p__Chloroflexi;c__Anaerolineae;o__Anaerolineales;f__Anaerolineaceae;g__;s__	N/A	N/A	N/A
MAG_208	Actinobacteria_AS29adLBPA_208	1;131567;2;1783272;201174;1752188	root,cellular organisms,Bacteria,Terrabacteria group,Actinobacteria,unclassified Actinobacteria	1.00;1.00;0.94;0.52;0.37;0.37	d__Bacteria;p__Actinobacteriota;c__UBA1414;o__UBA1414;f__UBA1414;g__;s__	d__Bacteria;p__Actinobacteria;c__;o__;f__;g__;s__	N/A	N/A	N/A
MAG_209	Synergistaceae_AS29adLBPA_209	1;131567;2;508458;508677;2013842	root,cellular organisms,Bacteria,Synergistetes,unclassified Synergistetes,Synergistetes bacterium HGW-Synergistetes-1	1.00;1.00;1.00;0.97;0.91;0.91	d__Bacteria;p__Synergistota;c__Synergistia;o__Synergistales;f__Synergistaceae;g__Syner-03;s__	d__Bacteria;p__Synergistetes;c__Synergistia;o__Synergistales;f__Synergistaceae;g__;s__	d__Bacteria;p__Synergistota;c__Synergistia;o__Synergistales;f__Synergistaceae;g__Syner-03;s__Syner-03 sp002316795	99.24	0.92
MAG_21	Methanospirillum_AS29adLBPA_21	1;131567;2157;28890;2290931;224756;2191;196137;2202;1277351	root,cellular organisms,Archaea,Euryarchaeota,Stenosarchaea group,Methanomicrobia,Methanomicrobiales,Methanospirillaceae,Methanospirillum,Methanospirillum stamsii	1.00;1.00;0.97;0.97;0.97;0.97;0.96;0.92;0.92;0.45	d__Archaea;p__Halobacterota;c__Methanomicrobia;o__Methanomicrobiales;f__Methanospirillaceae;g__Methanospirillum;s__	d__Archaea;p__Euryarchaeota;c__Methanomicrobia;o__Methanomicrobiales;f__Methanospirillaceae;g__Methanospirillum;s__	N/A	N/A	N/A
MAG_210	Firmicutes_AS29adLBPA_210	1;131567;2;1783272;1239	root,cellular organisms,Bacteria,Terrabacteria group,Firmicutes	1.00;1.00;0.99;0.80;0.44	d__Bacteria;p__Firmicutes;c__Bacilli;o__ML615J-28;f__CAG-698;g__;s__	d__Bacteria;p__Firmicutes;c__;o__;f__;g__;s__	N/A	N/A	N/A
MAG_211	Bacteroidales_AS29adLBPA_211	1;131567;2;1783270;68336;976;171558;37452	root,cellular organisms,Bacteria,FCB group,Bacteroidetes/Chlorobi group,Bacteroidetes,unclassified Bacteroidetes,unclassified Bacteroidetes (miscellaneous)	1.00;1.00;1.00;0.92;0.92;0.91;0.74;0.74	d__Bacteria;p__Bacteroidota;c__Bacteroidia;o__Bacteroidales;f__vadinHA17;g__LD21;s__	d__Bacteria;p__Bacteroidetes;c__Bacteroidia;o__Bacteroidales;f__;g__;s__	N/A	N/A	N/A
MAG_212	Methanomassiliicoccaceae_AS29adLBPA_212	1;131567;2157;28890;2283796;183967;1235850;1577790;1713725	root,cellular organisms,Archaea,Euryarchaeota,Diaforarchaea group,Thermoplasmata,Methanomassiliicoccales,unclassified Methanomassiliicoccales,Methanomassiliicoccales archaeon RumEn M2	1.00;1.00;0.96;0.96;0.84;0.84;0.84;0.80;0.79	d__Archaea;p__Thermoplasmatota;c__Thermoplasmata;o__Methanomassiliicoccales;f__Methanomethylophilaceae;g__RumEn-M2;s__	d__Archaea;p__Euryarchaeota;c__Thermoplasmata;o__Methanomassiliicoccales;f__Methanomassiliicoccaceae;g__;s__	d__Archaea;p__Thermoplasmatota;c__Thermoplasmata;o__Methanomassiliicoccales;f__Methanomethylophilaceae;g__RumEn-M2;s__RumEn-M2 sp002502965	98.9	0.86
MAG_213	Clostridium_AS29adLBPA_213	1;131567;2;1783272;1239;186801;186802;31979;1485	root,cellular organisms,Bacteria,Terrabacteria group,Firmicutes,Clostridia,Clostridiales,Clostridiaceae,Clostridium	1.00;0.99;0.99;0.97;0.97;0.91;0.90;0.80;0.74	d__Bacteria;p__Firmicutes_A;c__Clostridia;o__Clostridiales;f__Clostridiaceae;g__Clostridium_H;s__	d__Bacteria;p__Firmicutes;c__Clostridia;o__Clostridiales;f__Clostridiaceae;g__Clostridium;s__	N/A	N/A	N/A
MAG_214	Syntrophomonadaceae_AS29adLBPA_214	1;131567;2;1783272;1239;186801;186802	root,cellular organisms,Bacteria,Terrabacteria group,Firmicutes,Clostridia,Clostridiales	1.00;1.00;0.95;0.79;0.77;0.48;0.44	d__Bacteria;p__Firmicutes_B;c__Syntrophomonadia;o__Syntrophomonadales;f__Syntrophomonadaceae;g__;s__	d__Bacteria;p__Firmicutes;c__Clostridia;o__Clostridiales;f__Syntrophomonadaceae;g__;s__	N/A	N/A	N/A
MAG_215	Methanomassiliicoccaceae_AS29adLBPA_215	1;131567;2157;28890;2283796;183967;1235850	root,cellular organisms,Archaea,Euryarchaeota,Diaforarchaea group,Thermoplasmata,Methanomassiliicoccales	1.00;1.00;0.90;0.86;0.66;0.66;0.63	d__Archaea;p__Thermoplasmatota;c__Thermoplasmata;o__Methanomassiliicoccales;f__;g__;s__	d__Archaea;p__Euryarchaeota;c__Thermoplasmata;o__Methanomassiliicoccales;f__Methanomassiliicoccaceae;g__;s__	N/A	N/A	N/A
MAG_216	Bacteroides ovatus_AS29adLBPA_216	1;131567;2;1783270;68336;976;200643;171549;815;816	root,cellular organisms,Bacteria,FCB group,Bacteroidetes/Chlorobi group,Bacteroidetes,Bacteroidia,Bacteroidales,Bacteroidaceae,Bacteroides	1.00;1.00;1.00;0.96;0.96;0.96;0.96;0.96;0.93;0.93	d__Bacteria;p__Bacteroidota;c__Bacteroidia;o__Bacteroidales;f__Bacteroidaceae;g__Bacteroides;s__	d__Bacteria;p__Bacteroidetes;c__Bacteroidia;o__Bacteroidales;f__Bacteroidaceae;g__Bacteroides;s__Bacteroides ovatus	d__Bacteria;p__Bacteroidota;c__Bacteroidia;o__Bacteroidales;f__Bacteroidaceae;g__Bacteroides;s__Bacteroides ovatus	95.27	0.81
MAG_217	Syntrophorhabdus_AS29adLBPA_217	1;131567;2;1224;68525;28221;213462;513556;513557*;328301*	root,cellular organisms,Bacteria,Proteobacteria,delta/epsilon subdivisions,Deltaproteobacteria,Syntrophobacterales,Syntrophorhabdaceae,Syntrophorhabdus,Syntrophorhabdus aromaticivorans	1.00;1.00;0.98;0.80;0.79;0.79;0.65;0.62;0.62;0.62	d__Bacteria;p__Desulfobacterota;c__Syntrophorhabdia;o__Syntrophorhabdales;f__Syntrophorhabdaceae;g__;s__	d__Bacteria;p__Proteobacteria;c__Deltaproteobacteria;o__Syntrophobacterales;f__Syntrophorhabdaceae;g__Syntrophorhabdus;s__	N/A	N/A	N/A
MAG_218	Spirochaetaceae_AS29adLBPA_218	1;131567;2;203691;1130380;2013841	root,cellular organisms,Bacteria,Spirochaetes,unclassified Spirochaetes,Spirochaetae bacterium HGW-Spirochaetae-9	1.00;1.00;0.99;0.79;0.39;0.34	d__Bacteria;p__Spirochaetota;c__Spirochaetia;o__Treponematales;f__UBA8932;g__UBA2256;s__	d__Bacteria;p__Spirochaetes;c__Spirochaetia;o__Spirochaetales;f__Spirochaetaceae;g__;s__	d__Bacteria;p__Spirochaetota;c__Spirochaetia;o__Treponematales;f__UBA8932;g__UBA2256;s__UBA2256 sp001603165	99.67	0.93
MAG_219	Candidatus Atribacteria_AS29adLBPA_219	1;131567;2;2323;1783234;67818;1047049	root,cellular organisms,Bacteria,unclassified Bacteria,Bacteria candidate phyla,Candidatus Atribacteria,unclassified Atribacteria	1.00;1.00;0.94;0.55;0.55;0.42;0.39	d__Bacteria;p__Caldatribacteriota;c__JS1;o__SB-45;f__;g__;s__	d__Bacteria;p__Candidatus Atribacteria;c__;o__;f__;g__;s__	N/A	N/A	N/A
MAG_22	Propionibacterium_AS29adLBPA_22	1;131567;2;1783272;201174;1760;85009;31957	root,cellular organisms,Bacteria,Terrabacteria group,Actinobacteria,Actinobacteria,Propionibacteriales,Propionibacteriaceae	1.00;1.00;1.00;0.95;0.89;0.84;0.58;0.53	d__Bacteria;p__Actinobacteriota;c__Actinobacteria;o__Propionibacteriales;f__Propionibacteriaceae;g__Propionimicrobium;s__	d__Bacteria;p__Actinobacteria;c__Actinobacteria;o__Propionibacteriales;f__Propionibacteriaceae;g__Propionibacterium;s__	N/A	N/A	N/A
MAG_220	Syntrophaceae_AS29adLBPA_220	1;131567;2;1224;68525;28221	root,cellular organisms,Bacteria,Proteobacteria,delta/epsilon subdivisions,Deltaproteobacteria	1.00;1.00;0.97;0.68;0.67;0.67	d__Bacteria;p__Desulfobacterota;c__Syntrophia;o__Syntrophales;f__;g__;s__	d__Bacteria;p__Proteobacteria;c__Deltaproteobacteria;o__Syntrophobacterales;f__Syntrophaceae;g__;s__	N/A	N/A	N/A
MAG_221	Aminobacterium_AS29adLBPA_221	1;131567;2;508458;649775;649776;649777;81466;81468	root,cellular organisms,Bacteria,Synergistetes,Synergistia,Synergistales,Synergistaceae,Aminobacterium,Aminobacterium colombiense	1.00;1.00;0.99;0.91;0.91;0.91;0.90;0.87;0.41	d__Bacteria;p__Synergistota;c__Synergistia;o__Synergistales;f__Aminobacteriaceae;g__Aminobacterium;s__	d__Bacteria;p__Synergistetes;c__Synergistia;o__Synergistales;f__Synergistaceae;g__Aminobacterium;s__	d__Bacteria;p__Synergistota;c__Synergistia;o__Synergistales;f__Aminobacteriaceae;g__Aminobacterium;s__Aminobacterium sp002432275	99.39	0.9
MAG_222	Lachnospiraceae_AS29adLBPA_222	1;131567;2;1783272;1239;186801;186802	root,cellular organisms,Bacteria,Terrabacteria group,Firmicutes,Clostridia,Clostridiales	1.00;0.98;0.98;0.73;0.71;0.54;0.54	d__Bacteria;p__Firmicutes_A;c__Clostridia;o__Lachnospirales;f__Lachnospiraceae;g__;s__	d__Bacteria;p__Firmicutes;c__Clostridia;o__Clostridiales;f__Lachnospiraceae;g__;s__	N/A	N/A	N/A
MAG_223	Desulfovibrio_AS29adLBPA_223	1;131567;2;1224;68525;28221;213115;194924;872	root,cellular organisms,Bacteria,Proteobacteria,delta/epsilon subdivisions,Deltaproteobacteria,Desulfovibrionales,Desulfovibrionaceae,Desulfovibrio	1.00;1.00;1.00;0.98;0.97;0.97;0.94;0.94;0.92	d__Bacteria;p__Desulfobacterota_A;c__Desulfovibrionia;o__Desulfovibrionales;f__Desulfovibrionaceae;g__Desulfovibrio;s__	d__Bacteria;p__Proteobacteria;c__Deltaproteobacteria;o__Desulfovibrionales;f__Desulfovibrionaceae;g__Desulfovibrio;s__	N/A	N/A	N/A
MAG_224	Betaproteobacteria_AS29adLBPA_224	1;131567;2;1224;28216;119066;33809	root,cellular organisms,Bacteria,Proteobacteria,Betaproteobacteria,unclassified Betaproteobacteria,unclassified Betaproteobacteria (miscellaneous)	1.00;1.00;0.99;0.98;0.96;0.66;0.66	d__Bacteria;p__Proteobacteria;c__Gammaproteobacteria;o__Burkholderiales;f__Methylophilaceae;g__UBA6140;s__	d__Bacteria;p__Proteobacteria;c__Betaproteobacteria;o__;f__;g__;s__	N/A	N/A	N/A
MAG_225	Methanomassiliicoccus_AS29adLBPA_225	1;131567;2157;28890;2283796;183967;1235850;1577788;1080709;1080712	root,cellular organisms,Archaea,Euryarchaeota,Diaforarchaea group,Thermoplasmata,Methanomassiliicoccales,Methanomassiliicoccaceae,Methanomassiliicoccus,Methanomassiliicoccus luminyensis	1.00;1.00;0.93;0.91;0.85;0.85;0.84;0.54;0.54;0.48	d__Archaea;p__Thermoplasmatota;c__Thermoplasmata;o__Methanomassiliicoccales;f__Methanomassiliicoccaceae;g__Methanomassiliicoccus;s__	d__Archaea;p__Euryarchaeota;c__Thermoplasmata;o__Methanomassiliicoccales;f__Methanomassiliicoccaceae;g__Methanomassiliicoccus;s__	N/A	N/A	N/A
MAG_226	Planctomycetales_AS29adLBPA_226	1;131567;2;1783257;203682;473814	root,cellular organisms,Bacteria,PVC group,Planctomycetes,unclassified Planctomycetes	1.00;1.00;0.99;0.71;0.61;0.33	d__Bacteria;p__Planctomycetota;c__Planctomycetes;o__Pirellulales;f__Thermoguttaceae;g__;s__	d__Bacteria;p__Planctomycetes;c__Planctomycetia;o__Planctomycetales;f__;g__;s__	N/A	N/A	N/A
MAG_227	Anaerorhabdus_AS29adLBPA_227	1;131567;2;1783270;68336;976;200643;171549;815;118966;118967*	root,cellular organisms,Bacteria,FCB group,Bacteroidetes/Chlorobi group,Bacteroidetes,Bacteroidia,Bacteroidales,Bacteroidaceae,Anaerorhabdus,Anaerorhabdus furcosa	1.00;0.99;0.97;0.66;0.66;0.66;0.65;0.64;0.63;0.63;0.63	d__Bacteria;p__Firmicutes;c__Bacilli;o__Erysipelotrichales;f__Erysipelotrichaceae;g__;s__	d__Bacteria;p__Bacteroidetes;c__Bacteroidia;o__Bacteroidales;f__Bacteroidaceae;g__Anaerorhabdus;s__	N/A	N/A	N/A
MAG_228	Ruminiclostridium_AS29adLBPA_228	1;131567;2;1783272;1239;186801;186802	root,cellular organisms,Bacteria,Terrabacteria group,Firmicutes,Clostridia,Clostridiales	1.00;1.00;0.99;0.88;0.86;0.70;0.65	d__Bacteria;p__Firmicutes_A;c__Clostridia;o__Acetivibrionales;f__Acetivibrionaceae;g__;s__	d__Bacteria;p__Firmicutes;c__Clostridia;o__Clostridiales;f__Ruminococcaceae;g__Ruminiclostridium;s__	N/A	N/A	N/A
MAG_229	Alistipes_AS29adLBPA_229	1;131567;2;1783270;68336;976;200643;171549;171550	root,cellular organisms,Bacteria,FCB group,Bacteroidetes/Chlorobi group,Bacteroidetes,Bacteroidia,Bacteroidales,Rikenellaceae	1.00;1.00;1.00;0.72;0.72;0.72;0.65;0.63;0.39	d__Bacteria;p__Bacteroidota;c__Bacteroidia;o__Bacteroidales;f__Rikenellaceae;g__;s__	d__Bacteria;p__Bacteroidetes;c__Bacteroidia;o__Bacteroidales;f__Rikenellaceae;g__Alistipes;s__	N/A	N/A	N/A
MAG_23	Bacteroidales_AS29adLBPA_23	1;131567;2;1783270;68336;976;200643	root,cellular organisms,Bacteria,FCB group,Bacteroidetes/Chlorobi group,Bacteroidetes,Bacteroidia	1.00;1.00;0.99;0.92;0.92;0.90;0.33	d__Bacteria;p__Bacteroidota;c__Bacteroidia;o__Bacteroidales;f__BBW3;g__UBA5261;s__	d__Bacteria;p__Bacteroidetes;c__Bacteroidia;o__Bacteroidales;f__;g__;s__	d__Bacteria;p__Bacteroidota;c__Bacteroidia;o__Bacteroidales;f__BBW3;g__UBA5261;s__UBA5261 sp002410065	99.38	0.96
MAG_230	Deltaproteobacteria_AS29adLBPA_230	1;131567;2;1224;68525;28221;213462;513556;513557*;328301*	root,cellular organisms,Bacteria,Proteobacteria,delta/epsilon subdivisions,Deltaproteobacteria,Syntrophobacterales,Syntrophorhabdaceae,Syntrophorhabdus,Syntrophorhabdus aromaticivorans	1.00;1.00;0.97;0.72;0.71;0.71;0.53;0.51;0.51;0.51	d__Bacteria;p__Desulfobacterota;c__Syntrophorhabdia;o__Syntrophorhabdales;f__Syntrophorhabdaceae;g__;s__	d__Bacteria;p__Proteobacteria;c__Deltaproteobacteria;o__;f__;g__;s__	N/A	N/A	N/A
MAG_231	Phycisphaerales_AS29adLBPA_231	1;131567;2;1783257;203682;473814	root,cellular organisms,Bacteria,PVC group,Planctomycetes,unclassified Planctomycetes	1.00;1.00;0.98;0.74;0.70;0.39	d__Bacteria;p__Planctomycetota;c__Phycisphaerae;o__SG8-4;f__SG8-4;g__PLanc-01;s__	d__Bacteria;p__Planctomycetes;c__Phycisphaerae;o__Phycisphaerales;f__;g__;s__	N/A	N/A	N/A
MAG_232	Mesotoga_AS29adLBPA_232	1;131567;2;200918;188708;1643946;1643948;1184396;1437446	root,cellular organisms,Bacteria,Thermotogae,Thermotogae,Kosmotogales,Kosmotogaceae,Mesotoga,Mesotoga sp. BH458_6_3_2_1	1.00;1.00;1.00;0.98;0.98;0.94;0.94;0.93;0.34	d__Bacteria;p__Thermotogota;c__Thermotogae;o__Petrotogales;f__Kosmotogaceae;g__Mesotoga;s__	d__Bacteria;p__Thermotogae;c__Thermotogae;o__Kosmotogales;f__Kosmotogaceae;g__Mesotoga;s__	N/A	N/A	N/A
MAG_235	Candidatus Hydrogenedentes_AS29adLBPA_235	1;131567;2	root,cellular organisms,Bacteria	1.00;1.00;0.97	d__Bacteria;p__Hydrogenedentota;c__Hydrogenedentia;o__Hydrogenedentiales;f__UBA2224;g__;s__	d__Bacteria;p__Candidatus Hydrogenedentes;c__;o__;f__;g__;s__	N/A	N/A	N/A
MAG_236	Bacteroidales_AS29adLBPA_236	1;131567;2;1783270;68336;976	root,cellular organisms,Bacteria,FCB group,Bacteroidetes/Chlorobi group,Bacteroidetes	1.00;1.00;0.99;0.55;0.55;0.55	d__Bacteria;p__Bacteroidota;c__Bacteroidia;o__Bacteroidales;f__UBA932;g__UBA1232;s__	d__Bacteria;p__Bacteroidetes;c__Bacteroidia;o__Bacteroidales;f__;g__;s__	N/A	N/A	N/A
MAG_24	Geobacter_AS29adLBPA_24	1;131567;2;1224;68525;28221;69541;213422;28231;2135459	root,cellular organisms,Bacteria,Proteobacteria,delta/epsilon subdivisions,Deltaproteobacteria,Desulfuromonadales,Geobacteraceae,Geobacter,Geobacter sp. DSM 2909	1.00;1.00;1.00;0.94;0.92;0.92;0.86;0.81;0.81;0.66	d__Bacteria;p__Desulfuromonadota;c__Desulfuromonadia;o__Geobacterales;f__Geobacteraceae;g__;s__	d__Bacteria;p__Proteobacteria;c__Deltaproteobacteria;o__Desulfuromonadales;f__Geobacteraceae;g__Geobacter;s__	N/A	N/A	N/A
MAG_25	Anaerolineaceae_AS29adLBPA_25	1;131567;2;1783272;200795;292625	root,cellular organisms,Bacteria,Terrabacteria group,Chloroflexi,Anaerolineae	1.00;1.00;0.98;0.84;0.74;0.47	d__Bacteria;p__Chloroflexota;c__Anaerolineae;o__Anaerolineales;f__Anaerolineaceae;g__T78;s__	d__Bacteria;p__Chloroflexi;c__Anaerolineae;o__Anaerolineales;f__Anaerolineaceae;g__;s__	N/A	N/A	N/A
MAG_26	Bacteroidales_AS29adLBPA_26	1;131567;2;1783270;68336;976;171558;37452	root,cellular organisms,Bacteria,FCB group,Bacteroidetes/Chlorobi group,Bacteroidetes,unclassified Bacteroidetes,unclassified Bacteroidetes (miscellaneous)	1.00;1.00;0.98;0.87;0.86;0.85;0.65;0.65	d__Bacteria;p__Bacteroidota;c__Bacteroidia;o__Bacteroidales;f__vadinHA17;g__LD21;s__	d__Bacteria;p__Bacteroidetes;c__Bacteroidia;o__Bacteroidales;f__;g__;s__	N/A	N/A	N/A
MAG_27	Firmicutes_AS29adLBPA_27	1;131567;2;1783272;1239	root,cellular organisms,Bacteria,Terrabacteria group,Firmicutes	1.00;1.00;0.92;0.53;0.45	d__Bacteria;p__Firmicutes_G;c__SHA-98;o__DTUO25;f__DTU025;g__;s__	d__Bacteria;p__Firmicutes;c__;o__;f__;g__;s__	N/A	N/A	N/A
MAG_28	Syntrophomonadaceae_AS29adLBPA_28	1;131567;2;1783272;1239;186801;186802;68298;862;863	root,cellular organisms,Bacteria,Terrabacteria group,Firmicutes,Clostridia,Clostridiales,Syntrophomonadaceae,Syntrophomonas,Syntrophomonas wolfei	1.00;1.00;0.99;0.94;0.93;0.58;0.56;0.44;0.39;0.31	d__Bacteria;p__Firmicutes_B;c__Syntrophomonadia;o__Syntrophomonadales;f__Syntrophomonadaceae;g__;s__	d__Bacteria;p__Firmicutes;c__Clostridia;o__Clostridiales;f__Syntrophomonadaceae;g__;s__	N/A	N/A	N/A
MAG_29	Bacteroidales_AS29adLBPA_29	1;131567;2;1783270;68336;976	root,cellular organisms,Bacteria,FCB group,Bacteroidetes/Chlorobi group,Bacteroidetes	1.00;0.99;0.99;0.59;0.58;0.58	d__Bacteria;p__Bacteroidota;c__Bacteroidia;o__Bacteroidales;f__UBA932;g__DMER64;s__	d__Bacteria;p__Bacteroidetes;c__Bacteroidia;o__Bacteroidales;f__;g__;s__	d__Bacteria;p__Bacteroidota;c__Bacteroidia;o__Bacteroidales;f__UBA932;g__DMER64;s__DMER64 sp001603455	99.88	0.97
MAG_3	Chloroflexi_AS29adLBPA_3	1;131567;2;1783272;200795	root,cellular organisms,Bacteria,Terrabacteria group,Chloroflexi	1.00;1.00;0.89;0.55;0.52	d__Bacteria;p__Chloroflexota;c__Dehalococcoidia;o__GIF9;f__;g__;s__	d__Bacteria;p__Chloroflexi;c__;o__;f__;g__;s__	N/A	N/A	N/A
MAG_30	Methanosarcina mazei_AS29adLBPA_30	1;131567;2157;28890;2290931;224756;94695;2206;2207	root,cellular organisms,Archaea,Euryarchaeota,Stenosarchaea group,Methanomicrobia,Methanosarcinales,Methanosarcinaceae,Methanosarcina	1.00;1.00;1.00;1.00;1.00;1.00;1.00;1.00;1.00	d__Archaea;p__Halobacterota;c__Methanosarcinia;o__Methanosarcinales;f__Methanosarcinaceae;g__Methanosarcina;s__	d__Archaea;p__Euryarchaeota;c__Methanomicrobia;o__Methanosarcinales;f__Methanosarcinaceae;g__Methanosarcina;s__Methanosarcina mazei	d__Archaea;p__Halobacterota;c__Methanosarcinia;o__Methanosarcinales;f__Methanosarcinaceae;g__Methanosarcina;s__Methanosarcina mazei	98.87	0.97
MAG_31	Desulfovibrio desulfuricans_AS29adLBPA_31	1;131567;2;1224;68525;28221;213115;194924;872	root,cellular organisms,Bacteria,Proteobacteria,delta/epsilon subdivisions,Deltaproteobacteria,Desulfovibrionales,Desulfovibrionaceae,Desulfovibrio	1.00;1.00;1.00;1.00;0.99;0.99;0.99;0.99;0.99	d__Bacteria;p__Desulfobacterota_A;c__Desulfovibrionia;o__Desulfovibrionales;f__Desulfovibrionaceae;g__Desulfovibrio;s__	d__Bacteria;p__Proteobacteria;c__Deltaproteobacteria;o__Desulfovibrionales;f__Desulfovibrionaceae;g__Desulfovibrio;s__	d__Bacteria;p__Desulfobacterota_A;c__Desulfovibrionia;o__Desulfovibrionales;f__Desulfovibrionaceae;g__Desulfovibrio;s__Desulfovibrio desulfuricans	95.46	0.9
MAG_32	Clostridia_AS29adLBPA_32	1;131567;2;1783272;1239;186801;186802	root,cellular organisms,Bacteria,Terrabacteria group,Firmicutes,Clostridia,Clostridiales	1.00;0.99;0.97;0.72;0.68;0.42;0.36	d__Bacteria;p__Firmicutes_A;c__Clostridia;o__;f__;g__;s__	d__Bacteria;p__Firmicutes;c__Clostridia;o__;f__;g__;s__	N/A	N/A	N/A
MAG_33	Bacteroidales_AS29adLBPA_33	1;131567;2;1783270;68336;976;200643;171549;1840213;1840214*;1678841*	root,cellular organisms,Bacteria,FCB group,Bacteroidetes/Chlorobi group,Bacteroidetes,Bacteroidia,Bacteroidales,Lentimicrobiaceae,Lentimicrobium,Lentimicrobium saccharophilum	1.00;1.00;1.00;0.99;0.99;0.99;0.88;0.88;0.88;0.88;0.88	d__Bacteria;p__Bacteroidota;c__Bacteroidia;o__Bacteroidales;f__Lentimicrobiaceae;g__Lentimicrobium;s__	d__Bacteria;p__Bacteroidetes;c__Bacteroidia;o__Bacteroidales;f__;g__;s__	d__Bacteria;p__Bacteroidota;c__Bacteroidia;o__Bacteroidales;f__Lentimicrobiaceae;g__Lentimicrobium;s__Lentimicrobium sp002433025	98.52	0.89
MAG_34	Spirochaetes_AS29adLBPA_34	1;131567;2;203691;1130380	root,cellular organisms,Bacteria,Spirochaetes,unclassified Spirochaetes	1.00;1.00;1.00;0.86;0.73	d__Bacteria;p__Spirochaetota;c__Spirochaetia;o__Sphaerochaetales;f__Sphaerochaetaceae;g__UBA8525;s__	d__Bacteria;p__Spirochaetes;c__;o__;f__;g__;s__	N/A	N/A	N/A
MAG_35	Syntrophomonas_AS29adLBPA_35	1;131567;2;1783272;1239;186801;186802	root,cellular organisms,Bacteria,Terrabacteria group,Firmicutes,Clostridia,Clostridiales	1.00;1.00;0.99;0.93;0.92;0.47;0.45	d__Bacteria;p__Firmicutes_B;c__Syntrophomonadia;o__Syntrophomonadales;f__Syntrophomonadaceae;g__DTU019;s__	d__Bacteria;p__Firmicutes;c__Clostridia;o__Clostridiales;f__Syntrophomonadaceae;g__Syntrophomonas;s__	d__Bacteria;p__Firmicutes_B;c__Syntrophomonadia;o__Syntrophomonadales;f__Syntrophomonadaceae;g__DTU019;s__DTU019 sp002398825	97.65	0.73
MAG_36	Methanomassiliicoccaceae_AS29adLBPA_36	1;131567;2157;28890	root,cellular organisms,Archaea,Euryarchaeota	1.00;1.00;0.94;0.94	d__Archaea;p__Thermoplasmatota;c__Thermoplasmata;o__Methanomassiliicoccales;f__Methanomethylophilaceae;g__VadinCA11;s__	d__Archaea;p__Euryarchaeota;c__Thermoplasmata;o__Methanomassiliicoccales;f__Methanomassiliicoccaceae;g__;s__	d__Archaea;p__Thermoplasmatota;c__Thermoplasmata;o__Methanomassiliicoccales;f__Methanomethylophilaceae;g__VadinCA11;s__VadinCA11 sp002498365	99.33	0.97
MAG_37	Methanomassiliicoccaceae_AS29adLBPA_37	1;131567;2157;28890;2283796;183967	root,cellular organisms,Archaea,Euryarchaeota,Diaforarchaea group,Thermoplasmata	1.00;1.00;0.95;0.95;0.32;0.31	d__Archaea;p__Thermoplasmatota;c__Thermoplasmata;o__Methanomassiliicoccales;f__Methanomethylophilaceae;g__;s__	d__Archaea;p__Euryarchaeota;c__Thermoplasmata;o__Methanomassiliicoccales;f__Methanomassiliicoccaceae;g__;s__	N/A	N/A	N/A
MAG_38	Phycisphaerales_AS29adLBPA_38	1;131567;2;1783257;203682;473814;2026780	root,cellular organisms,Bacteria,PVC group,Planctomycetes,unclassified Planctomycetes,Planctomycetes bacterium	1.00;1.00;0.98;0.53;0.50;0.39;0.36	d__Bacteria;p__Planctomycetota;c__Phycisphaerae;o__UBA1845;f__;g__;s__	d__Bacteria;p__Planctomycetes;c__Phycisphaerae;o__Phycisphaerales;f__;g__;s__	N/A	N/A	N/A
MAG_39	Firmicutes_AS29adLBPA_39	1;131567;2;1783272;1239	root,cellular organisms,Bacteria,Terrabacteria group,Firmicutes	1.00;0.99;0.93;0.63;0.57	d__Bacteria;p__Firmicutes_G;c__DTU065;o__DTU065;f__DTU065;g__;s__	d__Bacteria;p__Firmicutes;c__;o__;f__;g__;s__	N/A	N/A	N/A
MAG_4	Candidatus Cloacimonetes_AS29adLBPA_4	1;131567;2;1783270;456828;1047068	root,cellular organisms,Bacteria,FCB group,Candidatus Cloacimonetes,unclassified Candidatus Cloacimonetes	1.00;1.00;0.99;0.94;0.93;0.47	d__Bacteria;p__Cloacimonadota;c__Cloacimonadia;o__Cloacimonadales;f__Cloacimonadaceae;g__;s__	d__Bacteria;p__Candidatus Cloacimonetes;c__;o__;f__;g__;s__	N/A	N/A	N/A
MAG_40	Spirochaetes_AS29adLBPA_40	1;131567;2;203691;1130380	root,cellular organisms,Bacteria,Spirochaetes,unclassified Spirochaetes	1.00;1.00;0.99;0.82;0.67	d__Bacteria;p__Spirochaetota;c__Spirochaetia;o__Sphaerochaetales;f__Sphaerochaetaceae;g__UBA8525;s__	d__Bacteria;p__Spirochaetes;c__;o__;f__;g__;s__	N/A	N/A	N/A
MAG_41	Hydrogenophaga_AS29adLBPA_41	1;131567;2;1224;28216	root,cellular organisms,Bacteria,Proteobacteria,Betaproteobacteria	1.00;1.00;0.98;0.94;0.89	d__Bacteria;p__Proteobacteria;c__Gammaproteobacteria;o__Burkholderiales;f__Burkholderiaceae;g__;s__	d__Bacteria;p__Proteobacteria;c__Betaproteobacteria;o__Burkholderiales;f__Comamonadaceae;g__Hydrogenophaga;s__	N/A	N/A	N/A
MAG_42	Unclassified bacteria_AS29adLBPA_42	1;131567;2;1783257;67812;1047005;2035772	root,cellular organisms,Bacteria,PVC group,Candidatus Omnitrophica,unclassified Candidatus Omnitrophica,Candidatus Omnitrophica bacterium	1.00;1.00;0.90;0.51;0.50;0.50;0.48	d__Bacteria;;c__;o__;f__;g__;s__	d__Bacteria;p__;c__;o__;f__;g__;s__	N/A	N/A	N/A
MAG_43	Sphaerochaeta_AS29adLBPA_43	1;131567;2;203691;203692;136;137;399320	root,cellular organisms,Bacteria,Spirochaetes,Spirochaetia,Spirochaetales,Spirochaetaceae,Sphaerochaeta	1.00;1.00;1.00;0.95;0.92;0.92;0.92;0.92	d__Bacteria;p__Spirochaetota;c__Spirochaetia;o__Sphaerochaetales;f__Sphaerochaetaceae;g__Sphaerochaeta;s__	d__Bacteria;p__Spirochaetes;c__Spirochaetia;o__Spirochaetales;f__Spirochaetaceae;g__Sphaerochaeta;s__	d__Bacteria;p__Spirochaetota;c__Spirochaetia;o__Sphaerochaetales;f__Sphaerochaetaceae;g__Sphaerochaeta;s__Sphaerochaeta sp002432715	98.5	0.85
MAG_44	Anaerolineaceae_AS29adLBPA_44	1;131567;2;1783272;200795;292625	root,cellular organisms,Bacteria,Terrabacteria group,Chloroflexi,Anaerolineae	1.00;1.00;0.99;0.85;0.77;0.49	d__Bacteria;p__Chloroflexota;c__Anaerolineae;o__Anaerolineales;f__Anaerolineaceae;g__T78;s__	d__Bacteria;p__Chloroflexi;c__Anaerolineae;o__Anaerolineales;f__Anaerolineaceae;g__;s__	N/A	N/A	N/A
MAG_45	Bacteroidales_AS29adLBPA_45	1;131567;2;1783270;68336;976	root,cellular organisms,Bacteria,FCB group,Bacteroidetes/Chlorobi group,Bacteroidetes	1.00;1.00;0.98;0.57;0.56;0.54	d__Bacteria;p__Bacteroidota;c__Bacteroidia;o__Bacteroidales;f__P3;g__UBA10566;s__	d__Bacteria;p__Bacteroidetes;c__Bacteroidia;o__Bacteroidales;f__;g__;s__	d__Bacteria;p__Bacteroidota;c__Bacteroidia;o__Bacteroidales;f__P3;g__UBA10566;s__UBA10566 sp002399565	97.32	0.86
MAG_46	Clostridiales_AS29adLBPA_46	1;131567;2;1783272;1239;186801;186802	root,cellular organisms,Bacteria,Terrabacteria group,Firmicutes,Clostridia,Clostridiales	1.00;0.99;0.97;0.86;0.85;0.70;0.58	d__Bacteria;p__Firmicutes_A;c__Clostridia;o__Acetivibrionales;f__;g__;s__	d__Bacteria;p__Firmicutes;c__Clostridia;o__Clostridiales;f__;g__;s__	N/A	N/A	N/A
MAG_47	Synergistetes_AS29adLBPA_47	1;131567;2;508458;508677;2013842	root,cellular organisms,Bacteria,Synergistetes,unclassified Synergistetes,Synergistetes bacterium HGW-Synergistetes-1	1.00;1.00;1.00;0.98;0.94;0.94	d__Bacteria;p__Synergistota;c__Synergistia;o__Synergistales;f__Synergistaceae;g__Syner-03;s__	d__Bacteria;p__Synergistetes;c__;o__;f__;g__;s__	N/A	N/A	N/A
MAG_48	Candidatus Caldatribacteirum_AS29adLBPA_48	1;131567;2	root,cellular organisms,Bacteria	1.00;0.99;0.85	d__Bacteria;p__Caldatribacteriota;c__Caldatribacteriia;o__Caldatribacteriales;f__;g__;s__	d__Bacteria;p__Candidatus Atribacteria;c__;o__;f__;g__Candidatus Caldatribacteirum;s__	N/A	N/A	N/A
MAG_49	Clostridiales_AS29adLBPA_49	1;131567;2;1783272;1239;186801;186802	root,cellular organisms,Bacteria,Terrabacteria group,Firmicutes,Clostridia,Clostridiales	1.00;1.00;0.99;0.90;0.89;0.56;0.55	d__Bacteria;p__Firmicutes_A;c__Clostridia;o__Oscillospirales;f__CAG-382;g__UBA1206;s__	d__Bacteria;p__Firmicutes;c__Clostridia;o__Clostridiales;f__;g__;s__	N/A	N/A	N/A
MAG_5	Syntrophaceae_AS29adLBPA_5	1;131567;2;1224;68525;28221	root,cellular organisms,Bacteria,Proteobacteria,delta/epsilon subdivisions,Deltaproteobacteria	1.00;1.00;0.96;0.64;0.62;0.62	d__Bacteria;p__Desulfobacterota;c__Syntrophia;o__Syntrophales;f__;g__;s__	d__Bacteria;p__Proteobacteria;c__Deltaproteobacteria;o__Syntrophobacterales;f__Syntrophaceae;g__;s__	N/A	N/A	N/A
MAG_50	Bacteroidales_AS29adLBPA_50	1;131567;2;1783270;68336;976;171558;37452	root,cellular organisms,Bacteria,FCB group,Bacteroidetes/Chlorobi group,Bacteroidetes,unclassified Bacteroidetes,unclassified Bacteroidetes (miscellaneous)	1.00;1.00;1.00;0.82;0.82;0.82;0.65;0.65	d__Bacteria;p__Bacteroidota;c__Bacteroidia;o__Bacteroidales;f__UBA932;g__Bact-08;s__	d__Bacteria;p__Bacteroidetes;c__Bacteroidia;o__Bacteroidales;f__;g__;s__	N/A	N/A	N/A
MAG_51	Methanoculleus_AS29adLBPA_51	1;131567;2157;28890;2290931;224756;2191	root,cellular organisms,Archaea,Euryarchaeota,Stenosarchaea group,Methanomicrobia,Methanomicrobiales	1.00;1.00;0.99;0.98;0.98;0.98;0.97	d__Archaea;p__Halobacterota;c__Methanomicrobia;o__Methanomicrobiales;f__Methanocullaceae;g__Methanoculleus;s__	d__Archaea;p__Euryarchaeota;c__Methanomicrobia;o__Methanomicrobiales;f__Methanomicrobiaceae;g__Methanoculleus;s__	N/A	N/A	N/A
MAG_52	Unclassified bacteria_AS29adLBPA_52	1;131567;2	root,cellular organisms,Bacteria	1.00;1.00;0.91	d__Bacteria;;c__;o__;f__;g__;s__	d__Bacteria;p__;c__;o__;f__;g__;s__	N/A	N/A	N/A
MAG_53	Deltaproteobacteria_AS29adLBPA_53	1;131567;2;1224;68525;28221;213462;513556;513557*;328301*	root,cellular organisms,Bacteria,Proteobacteria,delta/epsilon subdivisions,Deltaproteobacteria,Syntrophobacterales,Syntrophorhabdaceae,Syntrophorhabdus,Syntrophorhabdus aromaticivorans	1.00;1.00;0.98;0.74;0.73;0.73;0.50;0.48;0.48;0.48	d__Bacteria;p__Desulfobacterota;c__Syntrophorhabdia;o__Syntrophorhabdales;f__Syntrophorhabdaceae;g__UBA5609;s__	d__Bacteria;p__Proteobacteria;c__Deltaproteobacteria;o__;f__;g__;s__	N/A	N/A	N/A
MAG_54	Firmicutes_AS29adLBPA_54	1;131567;2;1783272;1239	root,cellular organisms,Bacteria,Terrabacteria group,Firmicutes	1.00;1.00;0.89;0.57;0.48	d__Bacteria;p__Firmicutes_E;c__DTU015;o__;f__;g__;s__	d__Bacteria;p__Firmicutes;c__;o__;f__;g__;s__	N/A	N/A	N/A
MAG_55	Bacteroidales_AS29adLBPA_55	1;131567;2;1783270;68336;976;171558;37452	root,cellular organisms,Bacteria,FCB group,Bacteroidetes/Chlorobi group,Bacteroidetes,unclassified Bacteroidetes,unclassified Bacteroidetes (miscellaneous)	1.00;1.00;0.99;0.86;0.85;0.84;0.53;0.53	d__Bacteria;p__Bacteroidota;c__Bacteroidia;o__Bacteroidales;f__vadinHA17;g__SR-FBR-E99;s__	d__Bacteria;p__Bacteroidetes;c__Bacteroidia;o__Bacteroidales;f__;g__;s__	N/A	N/A	N/A
MAG_56	Acetoanaerobium noterae_AS29adLBPA_56	1;131567;2;1783272;1239;186801;186802;186804;186831	root,cellular organisms,Bacteria,Terrabacteria group,Firmicutes,Clostridia,Clostridiales,Peptostreptococcaceae,Acetoanaerobium	1.00;1.00;1.00;0.99;0.99;0.97;0.97;0.95;0.95	d__Bacteria;p__Firmicutes_A;c__Clostridia;o__Peptostreptococcales;f__Filifactoraceae;g__Acetoanaerobium;s__	d__Bacteria;p__Firmicutes;c__Clostridia;o__Clostridiales;f__Peptostreptococcaceae;g__Acetoanaerobium;s__Acetoanaerobium noterae	d__Bacteria;p__Firmicutes_A;c__Clostridia;o__Peptostreptococcales;f__Filifactoraceae;g__Acetoanaerobium;s__Acetoanaerobium noterae	97.59	0.93
MAG_57	Methanomassiliicoccaceae_AS29adLBPA_57	1;131567;2157;28890;2283796;183967;1235850;1577790;1713725	root,cellular organisms,Archaea,Euryarchaeota,Diaforarchaea group,Thermoplasmata,Methanomassiliicoccales,unclassified Methanomassiliicoccales,Methanomassiliicoccales archaeon RumEn M2	1.00;1.00;0.98;0.98;0.87;0.87;0.86;0.83;0.83	d__Archaea;p__Thermoplasmatota;c__Thermoplasmata;o__Methanomassiliicoccales;f__Methanomethylophilaceae;g__RumEn-M2;s__	d__Archaea;p__Euryarchaeota;c__Thermoplasmata;o__Methanomassiliicoccales;f__Methanomassiliicoccaceae;g__;s__	d__Archaea;p__Thermoplasmatota;c__Thermoplasmata;o__Methanomassiliicoccales;f__Methanomethylophilaceae;g__RumEn-M2;s__RumEn-M2 sp002506255	98.95	0.68
MAG_58	Erysipelotrichaceae_AS29adLBPA_58	1;131567;2;1783272;1239	root,cellular organisms,Bacteria,Terrabacteria group,Firmicutes	1.00;0.99;0.98;0.59;0.56	d__Bacteria;p__Firmicutes;c__Bacilli;o__Erysipelotrichales;f__Erysipelotrichaceae;g__;s__	d__Bacteria;p__Firmicutes;c__Erysipelotrichia;o__Erysipelotrichales;f__Erysipelotrichaceae;g__;s__	N/A	N/A	N/A
MAG_59	Bacteroidales_AS29adLBPA_59	1;131567;2;1783270;68336;976	root,cellular organisms,Bacteria,FCB group,Bacteroidetes/Chlorobi group,Bacteroidetes	1.00;1.00;1.00;0.94;0.93;0.92	d__Bacteria;p__Bacteroidota;c__Bacteroidia;o__Bacteroidales;f__Lentimicrobiaceae;g__;s__	d__Bacteria;p__Bacteroidetes;c__Bacteroidia;o__Bacteroidales;f__;g__;s__	d__Bacteria;p__Bacteroidota;c__Bacteroidia;o__Bacteroidales;f__Lentimicrobiaceae;g__UBA5281;s__UBA5281 sp002410555	99.55	0.89
MAG_6	Clostridiales_AS29adLBPA_6	1;131567;2;1783272;1239;186801;186802;2304686;2304691;1510*	root,cellular organisms,Bacteria,Terrabacteria group,Firmicutes,Clostridia,Clostridiales,Hungateiclostridiaceae,Thermoclostridium,Thermoclostridium stercorarium	1.00;1.00;0.99;0.91;0.90;0.77;0.73;0.49;0.43;0.43	d__Bacteria;p__Firmicutes_A;c__Clostridia;o__Acetivibrionales;f__Ruminiclostridiaceae_A;g__Ruminiclostridium_B;s__	d__Bacteria;p__Firmicutes;c__Clostridia;o__Clostridiales;f__;g__;s__	N/A	N/A	N/A
MAG_60	Deltaproteobacteria_AS29adLBPA_60	1;131567;2;1224;68525;28221;45456;122706	root,cellular organisms,Bacteria,Proteobacteria,delta/epsilon subdivisions,Deltaproteobacteria,unclassified Deltaproteobacteria,unclassified Deltaproteobacteria (miscellaneous)	1.00;1.00;0.98;0.86;0.84;0.84;0.55;0.55	d__Bacteria;p__Desulfobacterota;c__Syntrophia;o__Syntrophales;f__Smithellaceae;g__Fen-1166;s__	d__Bacteria;p__Proteobacteria;c__Deltaproteobacteria;o__;f__;g__;s__	N/A	N/A	N/A
MAG_61	Anaerolineales_AS29adLBPA_61	1;131567;2;1783272;200795;292625;1081798;913108	root,cellular organisms,Bacteria,Terrabacteria group,Chloroflexi,Anaerolineae,unclassified Anaerolineae,anaerobic bacterium MO-CFX2	1.00;1.00;0.99;0.91;0.89;0.54;0.53;0.52	d__Bacteria;p__Chloroflexota;c__Anaerolineae;o__SBR1031;f__;g__;s__	d__Bacteria;p__Chloroflexi;c__Anaerolineae;o__Anaerolineales;f__;g__;s__	N/A	N/A	N/A
MAG_62	Methanoculleus_AS29adLBPA_62	1;131567;2157;28890;2290931;224756;2191	root,cellular organisms,Archaea,Euryarchaeota,Stenosarchaea group,Methanomicrobia,Methanomicrobiales	1.00;1.00;0.98;0.97;0.97;0.97;0.97	d__Archaea;p__Halobacterota;c__Methanomicrobia;o__Methanomicrobiales;f__Methanocullaceae;g__Methanoculleus;s__	d__Archaea;p__Euryarchaeota;c__Methanomicrobia;o__Methanomicrobiales;f__Methanomicrobiaceae;g__Methanoculleus;s__	d__Archaea;p__Halobacterota;c__Methanomicrobia;o__Methanomicrobiales;f__Methanocullaceae;g__Methanoculleus;s__Methanoculleus sp001896715	96.88	0.66
MAG_63	Prolixibacteraceae_AS29adLBPA_63	1;131567;2;1783270;68336;976;200643;171549	root,cellular organisms,Bacteria,FCB group,Bacteroidetes/Chlorobi group,Bacteroidetes,Bacteroidia,Bacteroidales	1.00;1.00;1.00;0.93;0.93;0.92;0.60;0.31	d__Bacteria;p__Bacteroidota;c__Bacteroidia;o__Bacteroidales;f__Prolixibacteraceae;g__UBA1413;s__	d__Bacteria;p__Bacteroidetes;c__Bacteroidia;o__Marinilabiliales;f__Prolixibacteraceae;g__;s__	d__Bacteria;p__Bacteroidota;c__Bacteroidia;o__Bacteroidales;f__Prolixibacteraceae;g__UBA1413;s__UBA1413 sp002304925	99.68	0.94
MAG_64	Candidatus Cloacimonetes_AS29adLBPA_64	1;131567;2;1783270;456828;1047068	root,cellular organisms,Bacteria,FCB group,Candidatus Cloacimonetes,unclassified Candidatus Cloacimonetes	1.00;1.00;0.98;0.88;0.86;0.37	d__Bacteria;p__Cloacimonadota;c__Cloacimonadia;o__Cloacimonadales;f__Cloacimonadaceae;g__;s__	d__Bacteria;p__Candidatus Cloacimonetes;c__;o__;f__;g__;s__	N/A	N/A	N/A
MAG_65	Unclassified bacteria_AS29adLBPA_65	1;131567;2;2323;1783234;1783273;1794811	root,cellular organisms,Bacteria,unclassified Bacteria,Bacteria candidate phyla,Patescibacteria group,Parcubacteria group	1.00;1.00;0.98;0.77;0.75;0.71;0.61	d__Bacteria;p__Patescibacteria;c__Paceibacteria;o__UBA9983_A;f__UBA5272;g__;s__	d__Bacteria;p__;c__;o__;f__;g__;s__	N/A	N/A	N/A
MAG_66	Bacteroidales_AS29adLBPA_66	1;131567;2;1783270;68336;976	root,cellular organisms,Bacteria,FCB group,Bacteroidetes/Chlorobi group,Bacteroidetes	1.00;1.00;0.98;0.70;0.70;0.68	d__Bacteria;p__Bacteroidota;c__Bacteroidia;o__Bacteroidales;f__WCHB1-69;g__;s__	d__Bacteria;p__Bacteroidetes;c__Bacteroidia;o__Bacteroidales;f__;g__;s__	N/A	N/A	N/A
MAG_67	Planctomycetaceae_AS29adLBPA_67	1;131567;2;1783257;203682;473814	root,cellular organisms,Bacteria,PVC group,Planctomycetes,unclassified Planctomycetes	1.00;1.00;0.98;0.74;0.70;0.39	d__Bacteria;p__Planctomycetota;c__Planctomycetes;o__Pirellulales;f__;g__;s__	d__Bacteria;p__Planctomycetes;c__Planctomycetia;o__Planctomycetales;f__Planctomycetaceae;g__;s__	N/A	N/A	N/A
MAG_68	Spirochaetales_AS29adLBPA_68	1;131567;2;203691;203692;136;137;157	root,cellular organisms,Bacteria,Spirochaetes,Spirochaetia,Spirochaetales,Spirochaetaceae,Treponema	1.00;1.00;0.99;0.82;0.70;0.70;0.69;0.65	d__Bacteria;p__Spirochaetota;c__Spirochaetia;o__Treponematales;f__Treponemataceae;g__;s__	d__Bacteria;p__Spirochaetes;c__Spirochaetia;o__Spirochaetales;f__;g__;s__	N/A	N/A	N/A
MAG_69	Unclassified bacteria_AS29adLBPA_69	1;131567;2;508458;649775;649776;649777	root,cellular organisms,Bacteria,Synergistetes,Synergistia,Synergistales,Synergistaceae	1.00;1.00;0.99;0.73;0.46;0.46;0.38	d__Bacteria;p__Synergistota;c__Synergistia;o__Synergistales;f__Aminobacteriaceae;g__Syner-01;s__	d__Bacteria;p__;c__;o__;f__;g__;s__	N/A	N/A	N/A
MAG_7	Methanolinea_AS29adLBPA_7	1;131567;2157;28890;2290931;224756;2191;1198451;499551	root,cellular organisms,Archaea,Euryarchaeota,Stenosarchaea group,Methanomicrobia,Methanomicrobiales,Methanoregulaceae,Methanolinea	1.00;1.00;0.94;0.93;0.89;0.89;0.84;0.45;0.38	d__Archaea;p__Halobacterota;c__Methanomicrobia;o__Methanomicrobiales;f__Methanoregulaceae;g__UBA9949;s__	d__Archaea;p__Euryarchaeota;c__Methanomicrobia;o__Methanomicrobiales;f__Methanoregulaceae;g__Methanolinea;s__	N/A	N/A	N/A
MAG_70	Bacteroidales_AS29adLBPA_70	1;131567;2;1783270;68336;976;200643;171549;171551;307628;1978337	root,cellular organisms,Bacteria,FCB group,Bacteroidetes/Chlorobi group,Bacteroidetes,Bacteroidia,Bacteroidales,Porphyromonadaceae,Petrimonas,Petrimonas sp. IBARAKI	1.00;1.00;1.00;0.99;0.99;0.99;0.98;0.81;0.80;0.78;0.78	d__Bacteria;p__Bacteroidota;c__Bacteroidia;o__Bacteroidales;f__Dysgonomonadaceae;g__Petrimonas;s__	d__Bacteria;p__Bacteroidetes;c__Bacteroidia;o__Bacteroidales;f__;g__;s__	d__Bacteria;p__Bacteroidota;c__Bacteroidia;o__Bacteroidales;f__Dysgonomonadaceae;g__Petrimonas;s__Petrimonas sp002356435	99.33	0.94
MAG_71	Verrucomicrobia_AS29adLBPA_71	1;131567;2;1783257;74201	root,cellular organisms,Bacteria,PVC group,Verrucomicrobia	1.00;1.00;0.98;0.65;0.55	d__Bacteria;p__Verrucomicrobiota;c__Verrucomicrobiae;o__Pedosphaerales;f__UBA1412;g__UBA1412;s__	d__Bacteria;p__Verrucomicrobia;c__;o__;f__;g__;s__	N/A	N/A	N/A
MAG_72	Methanomassiliicoccaceae_AS29adLBPA_72	1;131567;2157;28890;2283796;183967;1235850	root,cellular organisms,Archaea,Euryarchaeota,Diaforarchaea group,Thermoplasmata,Methanomassiliicoccales	1.00;1.00;0.88;0.83;0.62;0.61;0.59	d__Archaea;p__Thermoplasmatota;c__Thermoplasmata;o__Methanomassiliicoccales;f__;g__;s__	d__Archaea;p__Euryarchaeota;c__Thermoplasmata;o__Methanomassiliicoccales;f__Methanomassiliicoccaceae;g__;s__	N/A	N/A	N/A
MAG_73	Planctomycetales_AS29adLBPA_73	1;131567;2;1783257;203682;473814	root,cellular organisms,Bacteria,PVC group,Planctomycetes,unclassified Planctomycetes	1.00;1.00;0.99;0.74;0.64;0.34	d__Bacteria;p__Planctomycetota;c__Planctomycetes;o__Pirellulales;f__;g__;s__	d__Bacteria;p__Planctomycetes;c__Planctomycetia;o__Planctomycetales;f__;g__;s__	N/A	N/A	N/A
MAG_74	Phycisphaerales_AS29adLBPA_74	1;131567;2;1783257;203682;473814	root,cellular organisms,Bacteria,PVC group,Planctomycetes,unclassified Planctomycetes	1.00;1.00;0.99;0.75;0.69;0.44	d__Bacteria;p__Planctomycetota;c__Phycisphaerae;o__SG8-4;f__SG8-4;g__PLanc-01;s__	d__Bacteria;p__Planctomycetes;c__Phycisphaerae;o__Phycisphaerales;f__;g__;s__	N/A	N/A	N/A
MAG_75	Unclassified bacteria_AS29adLBPA_75	1;131567;2	root,cellular organisms,Bacteria	1.00;1.00;0.88	d__Bacteria;p__Eremiobacterota;c__;o__;f__;g__;s__	d__Bacteria;p__;c__;o__;f__;g__;s__	N/A	N/A	N/A
MAG_76	Clostridiales_AS29adLBPA_76	1;131567;2;1783272;1239	root,cellular organisms,Bacteria,Terrabacteria group,Firmicutes	1.00;1.00;0.98;0.71;0.66	d__Bacteria;p__Firmicutes_A;c__Clostridia;o__4C28d-15;f__;g__;s__	d__Bacteria;p__Firmicutes;c__Clostridia;o__Clostridiales;f__;g__;s__	N/A	N/A	N/A
MAG_77	Clostridiales_AS29adLBPA_77	1;131567;2;1783272;1239;186801;186802	root,cellular organisms,Bacteria,Terrabacteria group,Firmicutes,Clostridia,Clostridiales	1.00;1.00;0.99;0.82;0.81;0.56;0.52	d__Bacteria;p__Firmicutes_A;c__Clostridia;o__Oscillospirales;f__Oscillospiraceae;g__;s__	d__Bacteria;p__Firmicutes;c__Clostridia;o__Clostridiales;f__;g__;s__	N/A	N/A	N/A
MAG_78	Bacteroidales_AS29adLBPA_78	1;131567;2;1783270;68336;976;200643	root,cellular organisms,Bacteria,FCB group,Bacteroidetes/Chlorobi group,Bacteroidetes,Bacteroidia	1.00;1.00;1.00;0.95;0.95;0.95;0.52	d__Bacteria;p__Bacteroidota;c__Bacteroidia;o__Bacteroidales;f__Dysgonomonadaceae;g__;s__	d__Bacteria;p__Bacteroidetes;c__Bacteroidia;o__Bacteroidales;f__;g__;s__	N/A	N/A	N/A
MAG_79	Spirochaetes_AS29adLBPA_79	1;131567;2;203691;1130380	root,cellular organisms,Bacteria,Spirochaetes,unclassified Spirochaetes	1.00;1.00;0.99;0.93;0.90	d__Bacteria;p__Spirochaetota;c__Spirochaetia;o__Treponematales;f__UBA12059;g__SZUA-370;s__	d__Bacteria;p__Spirochaetes;c__;o__;f__;g__;s__	N/A	N/A	N/A
MAG_8	Unclassified bacteria_AS29adLBPA_8	1;131567;2;2323;1783234;74243	root,cellular organisms,Bacteria,unclassified Bacteria,Bacteria candidate phyla,Candidatus Dojkabacteria	1.00;1.00;0.99;0.96;0.96;0.92	d__Bacteria;p__Patescibacteria;c__Dojkabacteria;o__SC72;f__SC72;g__;s__	d__Bacteria;p__;c__;o__;f__;g__;s__	N/A	N/A	N/A
MAG_80	Betaproteobacteria_AS29adLBPA_80	1;131567;2;1224;28216;119066;33809	root,cellular organisms,Bacteria,Proteobacteria,Betaproteobacteria,unclassified Betaproteobacteria,unclassified Betaproteobacteria (miscellaneous)	1.00;1.00;1.00;0.98;0.93;0.69;0.69	d__Bacteria;p__Proteobacteria;c__Gammaproteobacteria;o__Burkholderiales;f__Methylophilaceae;g__UBA6140;s__	d__Bacteria;p__Proteobacteria;c__Betaproteobacteria;o__;f__;g__;s__	N/A	N/A	N/A
MAG_81	Syntrophomonas_AS29adLBPA_81	1;131567;2;1783272;1239;186801;186802;68298;862	root,cellular organisms,Bacteria,Terrabacteria group,Firmicutes,Clostridia,Clostridiales,Syntrophomonadaceae,Syntrophomonas	1.00;1.00;0.99;0.95;0.95;0.57;0.55;0.52;0.37	d__Bacteria;p__Firmicutes_B;c__Syntrophomonadia;o__Syntrophomonadales;f__Syntrophomonadaceae;g__UBA4844;s__	d__Bacteria;p__Firmicutes;c__Clostridia;o__Clostridiales;f__Syntrophomonadaceae;g__Syntrophomonas;s__	N/A	N/A	N/A
MAG_82	Candidatus Cloacimonetes_AS29adLBPA_82	1;131567;2;1783270;456828;1047068	root,cellular organisms,Bacteria,FCB group,Candidatus Cloacimonetes,unclassified Candidatus Cloacimonetes	1.00;1.00;0.99;0.94;0.93;0.40	d__Bacteria;p__Cloacimonadota;c__Cloacimonadia;o__Cloacimonadales;f__Cloacimonadaceae;g__UBA1032;s__	d__Bacteria;p__Candidatus Cloacimonetes;c__;o__;f__;g__;s__	d__Bacteria;p__Cloacimonadota;c__Cloacimonadia;o__Cloacimonadales;f__Cloacimonadaceae;g__UBA1032;s__UBA1032 sp002410505	98.88	0.88
MAG_83	Verrucomicrobia_AS29adLBPA_83	1;131567;2;1783257;256845;278096;641407;1798576	root,cellular organisms,Bacteria,PVC group,Lentisphaerae,unclassified Lentisphaerae,unclassified Lentisphaerae (miscellaneous),Lentisphaerae bacterium GWF2_57_35	1.00;1.00;0.97;0.61;0.39;0.39;0.39;0.33	d__Bacteria;p__Verrucomicrobiota;c__Kiritimatiellae;o__LD1-PB3;f__Lenti-01;g__Lenti-01;s__	d__Bacteria;p__Verrucomicrobia;c__;o__;f__;g__;s__	N/A	N/A	N/A
MAG_84	Firmicutes_AS29adLBPA_84	1;131567;2;1783272;1239;33974;84086;2013776	root,cellular organisms,Bacteria,Terrabacteria group,Firmicutes,unclassified Firmicutes sensu stricto,unclassified Firmicutes sensu stricto (miscellaneous),Firmicutes bacterium HGW-Firmicutes-15	1.00;1.00;0.99;0.94;0.93;0.51;0.51;0.51	d__Bacteria;p__Firmicutes_B;c__Syntrophomonadia;o__Syntrophomonadales;f__Syntrophomonadaceae;g__Syntrophomonas_B;s__	d__Bacteria;p__Firmicutes;c__;o__;f__;g__;s__	N/A	N/A	N/A
MAG_85	Methanomassiliicoccaceae_AS29adLBPA_85	1;131567;2157;28890	root,cellular organisms,Archaea,Euryarchaeota	1.00;1.00;0.93;0.92	d__Archaea;p__Thermoplasmatota;c__Thermoplasmata;o__Methanomassiliicoccales;f__Methanomethylophilaceae;g__VadinCA11;s__	d__Archaea;p__Euryarchaeota;c__Thermoplasmata;o__Methanomassiliicoccales;f__Methanomassiliicoccaceae;g__;s__	N/A	N/A	N/A
MAG_86	Syntrophomonas_AS29adLBPA_86	1;131567;2;1783272;1239;186801;186802	root,cellular organisms,Bacteria,Terrabacteria group,Firmicutes,Clostridia,Clostridiales	1.00;1.00;0.99;0.91;0.90;0.46;0.43	d__Bacteria;p__Firmicutes_B;c__Syntrophomonadia;o__Syntrophomonadales;f__Syntrophomonadaceae;g__;s__	d__Bacteria;p__Firmicutes;c__Clostridia;o__Clostridiales;f__Syntrophomonadaceae;g__Syntrophomonas;s__	d__Bacteria;p__Firmicutes_B;c__Syntrophomonadia;o__Syntrophomonadales;f__Syntrophomonadaceae;g__UBA5314;s__UBA5314 sp002410325	99.36	0.88
MAG_87	Syntrophus_AS29adLBPA_87	1;131567;2;1224;68525;28221;213462;213468;43773;43775	root,cellular organisms,Bacteria,Proteobacteria,delta/epsilon subdivisions,Deltaproteobacteria,Syntrophobacterales,Syntrophaceae,Syntrophus,Syntrophus gentianae	1.00;1.00;0.99;0.92;0.90;0.90;0.79;0.78;0.77;0.51	d__Bacteria;p__Desulfobacterota;c__Syntrophia;o__Syntrophales;f__Syntrophaceae;g__Syntrophus;s__	d__Bacteria;p__Proteobacteria;c__Deltaproteobacteria;o__Syntrophobacterales;f__Syntrophaceae;g__Syntrophus;s__	N/A	N/A	N/A
MAG_88	Bacillales_AS29adLBPA_88	1;131567;2;1783272;544448;713063	root,cellular organisms,Bacteria,Terrabacteria group,Tenericutes,unclassified Tenericutes	1.00;1.00;0.99;0.87;0.72;0.65	d__Bacteria;p__Firmicutes;c__Bacilli;o__Izemoplasmatales;f__UBA5603;g__;s__	d__Bacteria;p__Firmicutes;c__Bacilli;o__Bacillales;f__;g__;s__	N/A	N/A	N/A
MAG_89	Syntrophomonas_AS29adLBPA_89	1;131567;2;1783272;1239;186801;186802;68298;862;863	root,cellular organisms,Bacteria,Terrabacteria group,Firmicutes,Clostridia,Clostridiales,Syntrophomonadaceae,Syntrophomonas,Syntrophomonas wolfei	1.00;1.00;1.00;0.95;0.95;0.88;0.87;0.79;0.78;0.77	d__Bacteria;p__Firmicutes_B;c__Syntrophomonadia;o__Syntrophomonadales;f__Syntrophomonadaceae;g__;s__	d__Bacteria;p__Firmicutes;c__Clostridia;o__Clostridiales;f__Syntrophomonadaceae;g__Syntrophomonas;s__	N/A	N/A	N/A
MAG_9	Peptococcaceae_AS29adLBPA_9	1;131567;2;1783272;1239;186801;186802	root,cellular organisms,Bacteria,Terrabacteria group,Firmicutes,Clostridia,Clostridiales	1.00;1.00;0.98;0.86;0.85;0.38;0.34	d__Bacteria;p__Firmicutes_B;c__Peptococcia;o__DRI-13;f__DRI-13;g__;s__	d__Bacteria;p__Firmicutes;c__Clostridia;o__Clostridiales;f__Peptococcaceae;g__;s__	N/A	N/A	N/A
MAG_90	Bacteroidales_AS29adLBPA_90	1;131567;2;1783270;68336;976;200643;1970189;2053302;2053303*	root,cellular organisms,Bacteria,FCB group,Bacteroidetes/Chlorobi group,Bacteroidetes,Bacteroidia,Marinilabiliales,unclassified Marinilabiliales,Marinilabiliales bacterium	1.00;1.00;0.99;0.87;0.86;0.85;0.58;0.53;0.52;0.52	d__Bacteria;p__Bacteroidota;c__Bacteroidia;o__Bacteroidales;f__ML635J-15;g__Bact-19;s__	d__Bacteria;p__Bacteroidetes;c__Bacteroidia;o__Bacteroidales;f__;g__;s__	d__Bacteria;p__Bacteroidota;c__Bacteroidia;o__Bacteroidales;f__ML635J-15;g__Bact-19;s__Bact-19 sp002412425	98.31	0.89
MAG_91	Bacteroides_AS29adLBPA_91	1;131567;2;1783270;68336;976;200643;171549;815;816	root,cellular organisms,Bacteria,FCB group,Bacteroidetes/Chlorobi group,Bacteroidetes,Bacteroidia,Bacteroidales,Bacteroidaceae,Bacteroides	1.00;1.00;0.99;0.91;0.91;0.91;0.91;0.91;0.87;0.87	d__Bacteria;p__Bacteroidota;c__Bacteroidia;o__Bacteroidales;f__Bacteroidaceae;g__Bacteroides;s__	d__Bacteria;p__Bacteroidetes;c__Bacteroidia;o__Bacteroidales;f__Bacteroidaceae;g__Bacteroides;s__	N/A	N/A	N/A
MAG_92	Clostridiales_AS29adLBPA_92	1;131567;2;1783272;1239;186801;186802	root,cellular organisms,Bacteria,Terrabacteria group,Firmicutes,Clostridia,Clostridiales	1.00;1.00;0.98;0.78;0.75;0.56;0.52	d__Bacteria;p__Firmicutes_A;c__Clostridia;o__Oscillospirales;f__Butyricicoccaceae;g__;s__	d__Bacteria;p__Firmicutes;c__Clostridia;o__Clostridiales;f__;g__;s__	N/A	N/A	N/A
MAG_93	Candidatus Bathyarchaeota_AS29adLBPA_93	1;131567;2157;1783275;928852;1700837;2026714	root,cellular organisms,Archaea,TACK group,Candidatus Bathyarchaeota,unclassified Candidatus Bathyarchaeota,Candidatus Bathyarchaeota archaeon	1.00;1.00;0.93;0.88;0.85;0.67;0.60	d__Archaea;p__Crenarchaeota;c__Bathyarchaeia;o__B26-1;f__UBA233;g__;s__	d__Archaea;p__Candidatus Bathyarchaeota;c__;o__;f__;g__;s__	N/A	N/A	N/A
MAG_94	Anaerolineaceae_AS29adLBPA_94	1;131567;2;1783272;200795;292625;292629;292628;1324991;2024896	root,cellular organisms,Bacteria,Terrabacteria group,Chloroflexi,Anaerolineae,Anaerolineales,Anaerolineaceae,unclassified Anaerolineaceae,Anaerolineaceae bacterium	1.00;1.00;0.99;0.91;0.88;0.81;0.80;0.80;0.47;0.47	d__Bacteria;p__Chloroflexota;c__Anaerolineae;o__Anaerolineales;f__Anaerolineaceae;g__UBA4781;s__	d__Bacteria;p__Chloroflexi;c__Anaerolineae;o__Anaerolineales;f__Anaerolineaceae;g__;s__	N/A	N/A	N/A
MAG_95	Alistipes_AS29adLBPA_95	1;131567;2;1783270;68336;976;200643;171549;171550	root,cellular organisms,Bacteria,FCB group,Bacteroidetes/Chlorobi group,Bacteroidetes,Bacteroidia,Bacteroidales,Rikenellaceae	1.00;0.99;0.99;0.67;0.66;0.66;0.62;0.60;0.40	d__Bacteria;p__Bacteroidota;c__Bacteroidia;o__Bacteroidales;f__Rikenellaceae;g__;s__	d__Bacteria;p__Bacteroidetes;c__Bacteroidia;o__Bacteroidales;f__Rikenellaceae;g__Alistipes;s__	N/A	N/A	N/A
MAG_96	Unclassified bacteria_AS29adLBPA_96	1;131567;2;2323;1783234;1783273;1794811	root,cellular organisms,Bacteria,unclassified Bacteria,Bacteria candidate phyla,Patescibacteria group,Parcubacteria group	1.00;1.00;0.95;0.83;0.71;0.67;0.65	d__Bacteria;p__Patescibacteria;c__Paceibacteria;o__Paceibacterales;f__UBA5633;g__;s__	d__Bacteria;p__;c__;o__;f__;g__;s__	N/A	N/A	N/A
MAG_97	Anaerolineaceae_AS29adLBPA_97	1;131567;2;1783272;200795;292625;292629;292628;1324991;2024896	root,cellular organisms,Bacteria,Terrabacteria group,Chloroflexi,Anaerolineae,Anaerolineales,Anaerolineaceae,unclassified Anaerolineaceae,Anaerolineaceae bacterium	1.00;1.00;0.99;0.93;0.88;0.82;0.82;0.82;0.63;0.63	d__Bacteria;p__Chloroflexota;c__Anaerolineae;o__Anaerolineales;f__Anaerolineaceae;g__UBA4781;s__	d__Bacteria;p__Chloroflexi;c__Anaerolineae;o__Anaerolineales;f__Anaerolineaceae;g__;s__	N/A	N/A	N/A
MAG_98	Phycisphaerales_AS29adLBPA_98	1;131567;2;1783257;203682	root,cellular organisms,Bacteria,PVC group,Planctomycetes	1.00;1.00;0.97;0.68;0.65	d__Bacteria;p__Planctomycetota;c__Phycisphaerae;o__SG8-4;f__SG8-4;g__;s__	d__Bacteria;p__Planctomycetes;c__Phycisphaerae;o__Phycisphaerales;f__;g__;s__	N/A	N/A	N/A
MAG_99	Deltaproteobacteria_AS29adLBPA_99	1;131567;2;1224;68525;28221;45456;122706	root,cellular organisms,Bacteria,Proteobacteria,delta/epsilon subdivisions,Deltaproteobacteria,unclassified Deltaproteobacteria,unclassified Deltaproteobacteria (miscellaneous)	1.00;1.00;1.00;0.92;0.91;0.91;0.71;0.71	d__Bacteria;p__Desulfobacterota;c__Syntrophia;o__Syntrophales;f__Smithellaceae;g__UBA8904;s__	d__Bacteria;p__Proteobacteria;c__Deltaproteobacteria;o__;f__;g__;s__	N/A	N/A	N/A

## Sheet: caption
Taxonomic assignment of the MAGs obtained using BAT and gtdbtk software
MAG ID	Initial ID assigned to the MAG
Final MAG name	Final MAG name obtained from the taxonomy assignment (CAT software)
BAT lineage	Lineage of the MAG obtained using BAT software (numbers correspond to NCBI tax IDs)
BAT lineage	Lineage of the MAG obtained using BAT software (NCBI tax IDs converted to taxon names)
BAT lineage scores	Scores obtained from the BAT taxonomic assignment
pplacer taxonomy	Taxonomy assigned using gtdbtk software (pplacer)
gtdbtk converted NCBI classification	Taxonomy assigned using gtdbtk software (fast ANI)
fastANI taxonomy	Taxonomy assigned using fastANI (gtdbtk software)
fastani ani	fastANI average nucleotide identity
fastani af	fastANI af value
