# Supplementary material for: Evaluation of acidogenesis products’ effect on biogas production performed with metagenomics and isotopic approaches
Source: Biotechnol Biofuels. 2021 May 29;14:125. doi: 10.1186/s13068-021-01968-0 (PMC8164749; doi:10.1186/s13068-021-01968-0)
Supplement: Supplementary file 7 — Additional file 7. Relative abundance of MAGs calculated for different reactors and time points. MAGs enriched under different conditions are also reported. [file 13068_2021_1968_MOESM7_ESM.xlsx]

## Sheet: supplementary file WS1
		relative abundance in community
MAG ID	Final MAG name	1-1_lactate	2-1_butyrate	3-1_propionate	4-1_acetate	1-2_lactate	2-2_butyrate	3-2_propionate	4-2_acetate
MAG_138	Methanothrix soehngenii_AS29adLBPA_138	10.2042	10.3929	10.5647	18.156	9.34139	12.8954	9.81656	18.9981
MAG_62	Methanoculleus_AS29adLBPA_62	5.45281	6.02457	8.09927	6.92689	6.94403	7.12676	11.7865	8.87492
MAG_218	Spirochaetaceae_AS29adLBPA_218	1.71534	1.64804	2.55412	1.83663	2.4224	1.74377	2.58421	1.4051
MAG_103	Methanocorpusculum_AS29adLBPA_103	6.41149	1.81913	1.45113	0.464347	1.53228	2.27628	1.07418	0.212344
MAG_33	Bacteroidales_AS29adLBPA_33	1.84176	1.254	2.0913	2.15156	2.90059	1.5597	1.18763	1.77893
MAG_149	Synergistales_AS29adLBPA_149	0.775863	0.99488	1.10024	1.87476	1.24551	3.6935	1.49542	2.49198
MAG_42	Unclassified bacteria_AS29adLBPA_42	1.06647	1.31179	1.24593	2.16535	1.4076	1.62707	1.07065	1.83634
MAG_29	Bacteroidales_AS29adLBPA_29	1.83481	0.899213	1.86729	2.84205	1.07	0.276743	1.25741	2.15172
MAG_199	Kosmotogaceae_AS29adLBPA_199	2.23137	2.17889	1.7757	0.774665	1.96594	1.04788	0.965611	0.751661
MAG_64	Candidatus Cloacimonetes_AS29adLBPA_64	1.3175	1.31354	1.46909	1.47686	1.08807	1.33683	1.23429	0.514568
MAG_137	Methanofollis liminatans_AS29adLBPA_137	3.42617	1.03458	0.151977	0.259312	2.83225	0.717652	0.161125	0.481321
MAG_156	Bacteroidetes_AS29adLBPA_156	1.37302	1.53323	1.14479	0.818265	0.437381	0.979381	0.543596	0.278827
MAG_189	Unclassified bacteria_AS29adLBPA_189	0.181003	3.17009	0.133529	0.0180841	0.0503003	5.23873	0.0960659	0.0141664
MAG_178	Methanobacteriaceae_AS29adLBPA_178	0.838352	1.08097	1.01128	0.804073	0.545368	1.25205	0.747636	0.485731
MAG_70	Bacteroidales_AS29adLBPA_70	0.585756	0.596078	0.583512	0.662624	0.809765	1.22208	0.875177	0.497782
MAG_86	Syntrophomonas_AS29adLBPA_86	0.318581	0.879682	0.463651	0.179657	0.313086	3.12918	0.424372	0.143236
MAG_85	Methanomassiliicoccaceae_AS29adLBPA_85	0.313125	0.0195105	0.166747	0.867266	1.04279	0.320215	0.247688	2.39909
MAG_28	Syntrophomonadaceae_AS29adLBPA_28	0.809455	0.561655	0.491649	0.343902	0.520779	0.848734	0.633202	0.106581
MAG_112	Candidatus Cloacimonetes_AS29adLBPA_112	0.000994529	0.00645086	0.896343	0.430593	0.000621964	0.0218626	0.88752	0.482111
MAG_71	Verrucomicrobia_AS29adLBPA_71	0.574933	0.246553	0.303272	0.341281	1.0466	0.202143	0.354137	0.177088
MAG_144	Methanomicrobia_AS29adLBPA_144	0.537909	0.518091	0.471236	0.512886	0.412168	0.470392	0.250217	0.359581
MAG_231	Phycisphaerales_AS29adLBPA_231	0.318716	0.280804	0.376524	0.539917	0.343556	0.330054	0.341055	0.39109
MAG_13	Methanobacterium_AS29adLBPA_13	0.385461	0.375595	0.650041	0.473572	0.358725	0.470121	0.329382	0.278596
MAG_175	Methanocorpusculum parvum_AS29adLBPA_175	0.308383	0.191821	0.366339	0.65944	0.560607	0.256605	0.249902	0.724638
MAG_139	Firmicutes_AS29adLBPA_139	0.143082	0.641961	0.277152	0.211278	0.160546	1.25788	0.497365	0.232049
MAG_136	Methanoculleus_AS29adLBPA_136	0.520736	0.204949	0.332539	0.251748	0.554074	0.300316	0.280219	0.528294
MAG_172	Bacteroidales_AS29adLBPA_172	0.329045	0.515169	0.227411	0.366721	0.355156	0.595819	0.201358	0.275731
MAG_212	Methanomassiliicoccaceae_AS29adLBPA_212	0.1627	0.120263	0.205176	0.406317	0.398087	0.372225	0.258191	0.754153
MAG_121	Methanomassiliicoccaceae_AS29adLBPA_121	0.151991	0.0347623	0.142456	0.406945	0.4643	0.226499	0.154663	0.862978
MAG_99	Deltaproteobacteria_AS29adLBPA_99	0.608505	0.607628	0.259868	0.18825	0.539643	0.217471	0.0964041	0.152291
MAG_47	Synergistetes_AS29adLBPA_47	0.250234	0.309748	0.381973	0.56692	0.207312	0.172499	0.269325	0.352748
MAG_96	Unclassified bacteria_AS29adLBPA_96	0.96176	0.932568	0.466781	0.330205	0.0619445	0.0673041	0.0564505	0.0145809
MAG_14	Megasphaera cerevisiae_AS29adLBPA_14	0.623752	0.220744	0.187242	0.406204	0.227902	0.012865	0.192528	0.0435597
MAG_36	Methanomassiliicoccaceae_AS29adLBPA_36	0.196483	0.0324352	0.132981	0.381797	0.334105	0.243322	0.213985	0.782996
MAG_115	Deltaproteobacteria_AS29adLBPA_115	0.290752	0.286431	0.271908	0.251851	0.310147	0.188769	0.191167	0.298198
MAG_129	Candidatus Omnitrophica_AS29adLBPA_129	0.0541599	0.496489	0.763591	0.00382731	0.0758443	0.988768	0.278536	0.00343009
MAG_51	Methanoculleus_AS29adLBPA_51	0.403979	0.333663	0.758162	0.0614808	0.220967	0.180623	0.477199	0.102814
MAG_145	Candidatus Hydrogenedentes_AS29adLBPA_145	0.378567	0.795521	0.40382	0.193251	0.340801	0.105153	0.110236	0.0987696
MAG_140	Caldiserica_AS29adLBPA_140	0.279133	0.312114	0.319693	0.249158	0.284483	0.350739	0.283422	0.184867
MAG_23	Bacteroidales_AS29adLBPA_23	0.187509	0.336039	0.0970828	0.480023	0.0692703	0.316831	0.204152	0.0764384
MAG_146	Methanobacterium_AS29adLBPA_146	0.188004	0.272873	0.320924	0.181487	0.152984	0.495385	0.213421	0.120492
MAG_5	Syntrophaceae_AS29adLBPA_5	0.199542	0.16503	0.200438	0.17823	0.253721	0.232308	0.182473	0.078396
MAG_7	Methanolinea_AS29adLBPA_7	0.226419	0.703514	0.327702	0.0226135	0.339658	0.155474	0.254852	0.0594741
MAG_164	Phycisphaerales_AS29adLBPA_164	0.130756	0.19129	0.0312701	0.318872	0.435543	0.247152	0.0376815	0.610866
MAG_72	Methanomassiliicoccaceae_AS29adLBPA_72	0.101053	0.128372	0.170556	0.308374	0.177441	0.226607	0.288521	0.423868
MAG_161	Peptococcaceae_AS29adLBPA_161	0.0052901	0.000778376	1.0989	0.000932747	0.00440633	0.00158039	0.920618	0.00117317
MAG_69	Unclassified bacteria_AS29adLBPA_69	0.193198	0.305342	0.280367	0.179595	0.144756	0.223222	0.258231	0.187411
MAG_107	Rikenellaceae_AS29adLBPA_107	0.161122	0.0909094	0.11731	0.34412	0.327778	0.0599952	0.0898143	0.202086
MAG_12	Spirochaetia_AS29adLBPA_12	0.275138	0.356561	0.317291	0.118579	0.251337	0.127088	0.206151	0.139685
MAG_37	Methanomassiliicoccaceae_AS29adLBPA_37	0.111398	0.0591776	0.128558	0.420541	0.166797	0.175322	0.0851068	0.388764
MAG_126	Bacteroidales_AS29adLBPA_126	0.583368	0.100203	0.0505699	0.188489	0.0398741	0.0801586	0.100002	0.0319169
MAG_197	Syntrophaceae_AS29adLBPA_197	0.351536	0.73209	0.068681	0.00376822	0.373595	0.189645	0.0400094	0.00782558
MAG_110	Deltaproteobacteria_AS29adLBPA_110	0.558608	0.020355	0.352951	0.00752892	0.549961	0.00899895	0.186469	0.00600284
MAG_102	Unclassified bacteria_AS29adLBPA_102	0.0436656	1.53241	0.0245931	0.0223307	0.00350251	0.0321598	0.00464863	0.00147858
MAG_159	Syntrophomonas wolfei_AS29adLBPA_159	0.0453772	0.463142	0.0958213	0.153192	0.0815443	0.597043	0.129822	0.0587713
MAG_132	Candidatus Shapirobacteria_AS29adLBPA_132	0.105992	0.145125	0.277444	0.42891	0.0896884	0.120016	0.0860084	0.126242
MAG_88	Bacillales_AS29adLBPA_88	0.0550246	1.36644	0.0234543	0.00584166	0.0362954	0.0725932	0.0222275	0.00443484
MAG_6	Clostridiales_AS29adLBPA_6	0.0880862	0.000390058	0.164945	0.539026	0.064497	0.000551863	0.265154	0.438606
MAG_162	Armatimonadetes_AS29adLBPA_162	0.28593	0.125736	0.0704542	0.0737746	0.364342	0.0702845	0.0464365	0.0624756
MAG_152	Paludibacter_AS29adLBPA_152	0.157837	0.0755662	0.011378	0.633709	0.237573	0.00962241	0.0302453	0.210428
MAG_160	Clostridiales_AS29adLBPA_160	0.134002	0.00298642	0.262864	0.313683	0.0761154	0.017007	0.173122	0.127555
MAG_97	Anaerolineaceae_AS29adLBPA_97	0.116469	0.127856	0.171567	0.137916	0.116144	0.221059	0.267395	0.115129
MAG_222	Lachnospiraceae_AS29adLBPA_222	0.568629	0.00911873	0.00628209	0.0360906	0.13913	0.00211033	0.00275198	0.00493618
MAG_181	Bacillales_AS29adLBPA_181	0.140559	0.0772759	0.148357	0.396773	0.0871147	0.00496752	0.327316	0.0701628
MAG_143	Bacteroidales_AS29adLBPA_143	0.0300954	1.01863	0.23447	0.0161763	0.0102111	0.0813426	0.069776	0.0203136
MAG_158	Propionibacterium freudenreichii_AS29adLBPA_158	0.101877	0.503269	0.0346386	0.242126	0.163327	0.00401275	0.0221698	0.00975849
MAG_55	Bacteroidales_AS29adLBPA_55	0.278441	0.743664	0.0424069	0.00801694	0.20446	0.13427	0.0221236	0.0160858
MAG_173	Bacteroidales_AS29adLBPA_173	0.0952054	0.0874429	0.0807691	0.335253	0.149934	0.227437	0.160807	0.157033
MAG_128	Unclassified bacteria_AS29adLBPA_128	0.0606505	0.00878225	0.0323753	0.154983	0.676368	0.0221356	0.0560621	0.09782
MAG_211	Bacteroidales_AS29adLBPA_211	0.259821	0.34682	0.290575	0.0222903	0.239528	0.0720839	0.11771	0.0355872
MAG_105	Bacteroidales_AS29adLBPA_105	0.0315767	0.357277	0.428328	0.0820106	0.0282183	0.0773736	0.197662	0.152883
MAG_168	Phycisphaerales_AS29adLBPA_168	0.405281	0.380864	0.122648	0.0420207	0.223406	0.0881971	0.0523969	0.0160664
MAG_65	Unclassified bacteria_AS29adLBPA_65	0.278488	0.0107524	0.0713621	0.399482	0.154454	0.0451521	0.0649127	0.0545367
MAG_106	Armatimonadetes_AS29adLBPA_106	0.0944727	0.0653537	0.0962673	0.144177	0.213866	0.162957	0.118965	0.231604
MAG_44	Anaerolineaceae_AS29adLBPA_44	0.0797994	0.120401	0.142479	0.175287	0.131136	0.174231	0.104861	0.191307
MAG_38	Phycisphaerales_AS29adLBPA_38	0.177265	0.660833	0.0931674	0.011365	0.13771	0.142896	0.0431831	0.014616
MAG_150	Burkholderiales_AS29adLBPA_150	0.0765401	0.554743	0.195674	0.0584584	0.0746901	0.0685438	0.125812	0.1075
MAG_100	Unclassified bacteria_AS29adLBPA_100	0.152593	0.246429	0.16063	0.0334236	0.108626	0.113797	0.131541	0.0533237
MAG_60	Deltaproteobacteria_AS29adLBPA_60	0.0112245	0.00118092	0.635988	0.00125328	0.004431	0.00163175	0.558368	0.000870351
MAG_21	Methanospirillum_AS29adLBPA_21	0.0909017	0.0987242	0.0936307	0.100664	0.135202	0.120213	0.306251	0.135833
MAG_22	Propionibacterium_AS29adLBPA_22	0.119709	0.0923148	0.0690297	0.190008	0.097611	0.0809815	0.0341002	0.132065
MAG_134	Petrotoga_AS29adLBPA_134	0.156234	0.250706	0.0227575	0.0174024	0.126482	0.400646	0.0252401	0.0225772
MAG_45	Bacteroidales_AS29adLBPA_45	1.11226	0.00947764	0.00155412	0.00121199	0.00224263	0.00111151	0.000356433	0.00049473
MAG_94	Anaerolineaceae_AS29adLBPA_94	0.287127	0.518592	0.0389875	0.0350639	0.12185	0.068093	0.0305017	0.0189569
MAG_147	Elusimicrobia_AS29adLBPA_147	0.396592	0.0413655	0.0652994	0.241049	0.0698452	0.0319803	0.113731	0.0562098
MAG_18	Deltaproteobacteria_AS29adLBPA_18	0.106773	0.116622	0.0599274	0.059736	0.108001	0.158346	0.0725872	0.0795834
MAG_171	Lachnospiraceae_AS29adLBPA_171	0.385782	0.0126844	0.00282625	0.0197004	0.0824154	0.000912993	0.00111731	0.00368586
MAG_228	Ruminiclostridium_AS29adLBPA_228	0.0243444	0.353648	0.0166501	0.000906515	0.0199609	0.582856	0.0682455	0.000432513
MAG_27	Firmicutes_AS29adLBPA_27	0.103114	0.19674	0.078405	0.0834655	0.117733	0.182323	0.0840664	0.0802441
MAG_198	Sphaerochaeta_AS29adLBPA_198	0.000693452	0.000998288	8.65574e-05	0.00556075	0.000948097	0.0243619	0.00036373	0.924164
MAG_229	Alistipes_AS29adLBPA_229	0.642282	0.00180869	0.0025207	0.067094	0.00584849	0.000161677	0.000104304	0.000233201
MAG_61	Anaerolineales_AS29adLBPA_61	0.102136	0.164371	0.0691612	0.0877858	0.110368	0.0855057	0.0758324	0.136372
MAG_166	Sphaerochaeta_AS29adLBPA_166	0.105813	0.0285335	0.0399028	0.336316	0.0564792	0.0069994	0.0279958	0.0849389
MAG_8	Unclassified bacteria_AS29adLBPA_8	0.0525279	0.023377	0.0370234	0.230998	0.0897126	0.0670526	0.0268241	0.180277
MAG_59	Bacteroidales_AS29adLBPA_59	0.0285795	0.0416404	0.23977	0.200998	0.026413	0.0504482	0.117734	0.106379
MAG_119	Bacteroidales_AS29adLBPA_119	0.0515117	0.0730923	0.0692078	0.0685813	0.1001	0.121098	0.0887628	0.102737
MAG_204	Desulfobacteraceae_AS29adLBPA_204	0.084647	0.132257	0.458962	0.000124236	0.0414229	0.0125807	0.0946427	6.86406e-05
MAG_207	Anaerolineaceae_AS29adLBPA_207	0.0390375	0.0371873	0.0645756	0.108187	0.0945064	0.088052	0.0858348	0.159947
MAG_74	Phycisphaerales_AS29adLBPA_74	0.118042	0.164807	0.18737	0.00253029	0.0989471	0.0772396	0.127043	0.00386816
MAG_191	Firmicutes_AS29adLBPA_191	0.0479907	0.0942577	0.0421565	0.11216	0.0812655	0.104843	0.0380128	0.120553
MAG_4	Candidatus Cloacimonetes_AS29adLBPA_4	0.442834	0.261242	0.000319573	0.000476632	0.0272328	0.0306513	0.000164536	0.000141378
MAG_39	Firmicutes_AS29adLBPA_39	0.0898405	0.0421083	0.0609338	0.0562515	0.0833294	0.139723	0.0574499	0.0410532
MAG_104	Candidatus Saccharibacteria_AS29adLBPA_104	0.000104508	0.555674	0.00458737	0.000888698	0.000212591	0.161782	0.00261417	0.000396774
MAG_192	Proteiniphilum_AS29adLBPA_192	0.0576709	0.0889488	0.0945272	0.0552663	0.0344524	0.189848	0.104502	0.0262617
MAG_83	Verrucomicrobia_AS29adLBPA_83	0.0894351	0.0209045	0.025594	0.12645	0.127082	0.0324274	0.00417489	0.0548974
MAG_52	Unclassified bacteria_AS29adLBPA_52	0.170331	0.0963781	0.187652	0.0151721	0.00494897	0.00353272	0.00201464	0.000747027
MAG_180	Unclassified bacteria_AS29adLBPA_180	0.0355907	0.02251	0.0965432	0.058075	0.0897675	0.0551658	0.0820346	0.0816944
MAG_57	Methanomassiliicoccaceae_AS29adLBPA_57	0.126895	0.0088239	0.0737409	0.0587598	0.0963791	0.0406595	0.0916432	0.112435
MAG_68	Spirochaetales_AS29adLBPA_68	0.114972	0.0365055	0.0307767	0.191411	0.0436255	0.0109336	0.0224152	0.0148105
MAG_113	Elusimicrobia_AS29adLBPA_113	0.140686	0.030521	0.0565211	0.0965301	0.0842191	0.0373015	0.0535738	0.0933703
MAG_25	Anaerolineaceae_AS29adLBPA_25	0.0390142	0.0251592	0.0256959	0.0998622	0.0890595	0.0887948	0.03135	0.136569
MAG_48	Candidatus Caldatribacteirum_AS29adLBPA_48	0.0823416	0.091838	0.0812431	0.0898771	0.0761461	0.0519382	0.0268284	0.0470246
MAG_66	Bacteroidales_AS29adLBPA_66	0.225942	0.31526	0.0429875	0.000836798	0.0129693	0.0171804	0.00732966	0.000440317
MAG_127	Bacillales_AS29adLBPA_127	0.118418	0.118501	0.0180768	0.0819939	0.0708275	0.069471	0.05845	0.0680473
MAG_50	Bacteroidales_AS29adLBPA_50	0.0292699	0.029692	0.0171525	0.0743775	0.141812	0.0308564	0.0267679	0.163546
MAG_224	Betaproteobacteria_AS29adLBPA_224	0.00199218	0.1336	0.00880405	0.180435	0.000540721	0.00513272	0.0317288	0.00539503
MAG_206	Proteus vulgaris_AS29adLBPA_206	0.00028814	9.31806e-05	2.36906e-05	7.71592e-05	0.0529592	0.119119	0.167492	0.167247
MAG_78	Bacteroidales_AS29adLBPA_78	0.0206656	0.0482106	0.00428217	0.0189803	0.0751306	0.0826733	0.0572257	0.234535
MAG_123	Sphaerochaeta_AS29adLBPA_123	0.0632555	0.011175	0.00742733	0.0378306	0.133832	0.0216326	0.0208763	0.0982436
MAG_108	Myxococcaceae_AS29adLBPA_108	0.0873313	0.141713	0.00903972	0.0135118	0.0273162	0.194444	0.0126171	0.016544
MAG_2	Clostridiaceae_AS29adLBPA_2	0.24213	0.00145226	0.0026019	0.0976692	0.0146626	0.000316011	0.00051203	0.000651347
MAG_170	Alphaproteobacteria_AS29adLBPA_170	0.0356422	0.220107	0.122107	0.00232272	0.0235523	0.0479106	0.0587009	0.00344273
MAG_34	Spirochaetes_AS29adLBPA_34	0.0352571	0.00376548	0.0609517	0.135293	0.0303989	0.0141034	0.0962036	0.0790552
MAG_35	Syntrophomonas_AS29adLBPA_35	0.0239928	0.067533	0.0471053	0.066049	0.0462176	0.0889455	0.0370975	0.0593441
MAG_157	Candidatus Methanomethylicus mesodigestum_AS29adLBPA_157	0.0679116	0.178356	0.106242	0.00100362	0.0323904	0.0708016	0.0500193	0.001434
MAG_131	Candidatus Cloacimonetes_AS29adLBPA_131	0.0258151	0.0170311	0.143121	0.186868	0.0179786	0.00816784	0.0335533	0.00916931
MAG_223	Desulfovibrio_AS29adLBPA_223	0.00251979	0.00300577	0.00479652	0.226643	0.0135056	0.0067131	0.00415137	0.0661144
MAG_153	Methanomassiliicoccaceae_AS29adLBPA_153	0.150858	0.0667638	0.0290335	0.0130901	0.133706	0.035024	0.0355835	0.0217519
MAG_215	Methanomassiliicoccaceae_AS29adLBPA_215	0.0234815	0.0858339	0.0765911	0.0356439	0.0504797	0.0581084	0.0537764	0.0700308
MAG_141	Pyramidobacter_AS29adLBPA_141	0.0915445	0.0281087	0.0213051	0.0221959	0.118118	0.0363186	0.0192089	0.0456589
MAG_53	Deltaproteobacteria_AS29adLBPA_53	0.0278301	0.371987	0.00870817	0.00178797	0.0219933	0.055797	0.00358577	0.00277738
MAG_142	Bacteroidales_AS29adLBPA_142	0.10206	0.0119619	0.0121922	0.0399206	0.0853891	0.0220289	0.0101179	0.0303762
MAG_187	Firmicutes_AS29adLBPA_187	0.0556977	0.0215332	0.0359754	0.0903612	0.057789	0.0328725	0.0689853	0.0746312
MAG_63	Prolixibacteraceae_AS29adLBPA_63	0.0304526	0.155871	0.0644768	0.0190398	0.0467436	0.037712	0.057073	0.0583021
MAG_95	Alistipes_AS29adLBPA_95	0.146426	0.0703487	0.0326005	0.0063356	0.0186816	0.0153356	0.00649437	0.000903979
MAG_154	Candidatus Cloacimonetes_AS29adLBPA_154	0.117721	0.0424171	0.00257598	0.0377543	0.116073	0.0316522	0.0108392	0.00395779
MAG_111	Aminobacterium colombiense_AS29adLBPA_111	0.0135186	0.0247103	0.0349047	0.0763198	0.0386593	0.106486	0.0542651	0.0679819
MAG_20	Methanosaeta harundinacea_AS29adLBPA_20	0.0171755	0.0921574	0.0222327	0.0374368	0.0156858	0.200054	0.0186152	0.0466968
MAG_117	Ignavibacteria_AS29adLBPA_117	0.0849827	0.189322	0.0710586	0.0140494	0.0315964	0.0331984	0.0210623	0.00879527
MAG_93	Candidatus Bathyarchaeota_AS29adLBPA_93	0.0294542	0.0176822	0.0397809	0.0752751	0.070947	0.045204	0.0265632	0.0922501
MAG_87	Syntrophus_AS29adLBPA_87	0.0443575	0.0569368	0.0565736	0.0435042	0.0585245	0.0609367	0.0289226	0.0575435
MAG_75	Unclassified bacteria_AS29adLBPA_75	0.0872701	0.131576	0.05375	0.000372102	0.0332441	0.100917	0.0319443	0.000240663
MAG_182	Firmicutes_AS29adLBPA_182	0.0401671	0.0372709	0.0568594	0.0755349	0.0401396	0.0487091	0.0393147	0.0426224
MAG_135	Peptococcaceae_AS29adLBPA_135	0.000201279	0.000417923	0.0105746	0.000250321	0.000276227	0.000421183	0.428036	0.000449035
MAG_203	Syntrophomonadaceae_AS29adLBPA_203	0.0485145	0.0267601	0.0642283	0.0709021	0.0257533	0.0695122	0.0506398	0.0161885
MAG_116	Anaeromusa_AS29adLBPA_116	0.105654	0.0197314	0.0132159	0.0984122	0.0709583	0.0268143	0.00748012	0.0168399
MAG_84	Firmicutes_AS29adLBPA_84	0.0176827	0.100735	0.0134201	0.0373667	0.0310168	0.187415	0.0128647	0.0155159
MAG_19	Arcobacter butzleri_AS29adLBPA_19	0.145041	0.00766297	0.20238	0.0597167	0.000273585	0.000885016	0.000682124	0.00454166
MAG_200	Rhodocyclales_AS29adLBPA_200	0.0299897	0.194375	0.0373265	0.0121479	0.0449726	0.0345592	0.0374691	0.03022
MAG_80	Betaproteobacteria_AS29adLBPA_80	0.000286647	0.00362792	0.000296126	0.365401	0.000426164	0.000860056	0.0290163	0.0180583
MAG_24	Geobacter_AS29adLBPA_24	0.0541437	0.0179477	0.040802	0.062894	0.0565071	0.0441149	0.0262636	0.0308286
MAG_176	Synergistaceae_AS29adLBPA_176	0.0396775	0.0154478	0.0457238	0.0441828	0.03261	0.00494364	0.0417871	0.183875
MAG_133	Synergistales_AS29adLBPA_133	0.0359098	0.0380988	0.0341718	0.0544833	0.0347451	0.0640456	0.0325125	0.0677219
MAG_155	Bacteroidetes_AS29adLBPA_155	0.0161301	0.0568256	0.0143584	0.00736977	0.0116638	0.279696	0.0019946	0.00115017
MAG_32	Clostridia_AS29adLBPA_32	0.0638378	0.0403054	0.0315973	0.0615203	0.0582619	0.0271309	0.0236396	0.0495641
MAG_186	Syntrophorhabdus aromaticivorans_AS29adLBPA_186	0.045275	0.084272	0.0329413	0.0241144	0.0558987	0.0542552	0.0342126	0.0252631
MAG_205	Paludibacteraceae_AS29adLBPA_205	0.0128147	0.249421	0.072081	0.000565179	0.00147401	0.0407226	0.0167782	0.000564926
MAG_210	Firmicutes_AS29adLBPA_210	0.107982	0.0079482	0.00323939	0.0452547	0.126362	0.000382631	0.00779247	0.00546579
MAG_76	Clostridiales_AS29adLBPA_76	0.0426637	0.025198	0.0145854	0.0418583	0.0149327	0.115442	0.0462801	0.0313903
MAG_194	Firmicutes_AS29adLBPA_194	0.0300149	0.0103117	0.0473194	0.0892292	0.0345053	0.00608957	0.0662192	0.0434641
MAG_232	Mesotoga_AS29adLBPA_232	0.0314459	0.0200396	0.0384289	0.0736617	0.028078	0.0297484	0.0364198	0.0495083
MAG_225	Methanomassiliicoccus_AS29adLBPA_225	0.0731169	0.0803413	0.076232	0.0110208	0.0530864	0.0370687	0.0244826	0.0128248
MAG_3	Chloroflexi_AS29adLBPA_3	0.0301287	0.0467903	0.0502733	0.0594374	0.031285	0.020919	0.0317105	0.0440234
MAG_125	Synergistales_AS29adLBPA_125	0.0114897	0.176392	0.0723758	0.0180123	0.00798735	0.0217766	0.0271148	0.0271188
MAG_208	Actinobacteria_AS29adLBPA_208	0.0337807	0.0730331	0.0395007	0.0354033	0.0390023	0.0593938	0.0277582	0.0236799
MAG_15	Bacteroidales_AS29adLBPA_15	0.0177477	0.12189	0.0618407	0.0204432	0.0218321	0.0278827	0.0373111	0.0444905
MAG_43	Sphaerochaeta_AS29adLBPA_43	0.0294872	0.00412586	0.0366826	0.0873487	0.019861	0.00238356	0.0322683	0.0693263
MAG_31	Desulfovibrio desulfuricans_AS29adLBPA_31	0.0113083	0.00321237	0.0192591	0.00250096	0.142766	0.0229691	0.0309175	0.0696149
MAG_30	Methanosarcina mazei_AS29adLBPA_30	0.00525873	0.00539847	0.0067703	0.123533	0.0046267	0.0198773	0.00254154	0.180584
MAG_79	Spirochaetes_AS29adLBPA_79	0.0491007	0.0904045	0.00987425	0.0127137	0.0179411	0.0526456	0.0160681	0.00407582
MAG_118	Methanomassiliicoccaceae_AS29adLBPA_118	0.0151062	0.0106409	0.0206637	0.0321858	0.0192348	0.0592532	0.0268799	0.121503
MAG_101	Eubacteriaceae_AS29adLBPA_101	0.0226027	0.00478029	0.00364454	0.0391129	0.080763	0.0394761	0.00766133	0.071299
MAG_165	Syntrophaceae_AS29adLBPA_165	0.057547	0.0478968	0.0616884	0.0228024	0.0650033	0.0123356	0.0347878	0.0238372
MAG_11	Bacteroidetes_AS29adLBPA_11	0.0245791	0.000708353	0.00641495	0.0323981	0.129496	0.00138841	0.0393587	0.0596004
MAG_92	Clostridiales_AS29adLBPA_92	0.000936684	0.00103094	0.0598777	0.000647222	0.0022816	0.00123378	0.247483	0.00192792
MAG_220	Syntrophaceae_AS29adLBPA_220	0.0157768	0.211965	0.00699169	0.00557178	0.0154828	0.0379578	0.00420591	0.0118128
MAG_196	Syntrophaceae_AS29adLBPA_196	0.00939327	0.00769513	0.0635452	0.0608028	0.0123012	0.0119595	0.0381138	0.0824766
MAG_46	Clostridiales_AS29adLBPA_46	0.00704815	0.0656038	0.00582556	0.122374	0.00836357	0.0960176	0.0022455	0.00116356
MAG_82	Candidatus Cloacimonetes_AS29adLBPA_82	0.0280519	0.0290542	0.0466212	0.035648	0.0466422	0.0270788	0.0162885	0.0312227
MAG_163	Phascolarctobacterium_AS29adLBPA_163	0.0196133	0.0125122	0.0113383	0.0248617	0.103958	0.0351546	0.0165818	0.0373042
MAG_41	Hydrogenophaga_AS29adLBPA_41	0.00683067	0.0990684	0.0110954	0.0515465	0.00517234	0.0226888	0.0291395	0.0223568
MAG_81	Syntrophomonas_AS29adLBPA_81	0.0411414	0.114957	0.00124484	0.0125942	0.00639553	0.114867	0.00225702	0.0026336
MAG_209	Synergistaceae_AS29adLBPA_209	0.0229163	0.0212707	0.0337089	0.0337582	0.0301993	0.0358235	0.0369712	0.0434152
MAG_77	Clostridiales_AS29adLBPA_77	0.0237025	0.0638427	0.0418395	0.00479434	0.0138167	0.0598085	0.0857216	0.00166918
MAG_56	Acetoanaerobium noterae_AS29adLBPA_56	0.0028388	0.0168285	0.0197984	0.127809	0.000903587	0.0121731	0.0243078	0.0883139
MAG_216	Bacteroides ovatus_AS29adLBPA_216	0.118187	0.0550172	0.00709739	0.0584539	0.00269835	0.00398459	0.0202608	0.012661
MAG_98	Phycisphaerales_AS29adLBPA_98	0.0530802	0.0293256	0.0148924	0.0448227	0.0168653	0.0281762	0.0100374	0.00417096
MAG_130	Syntrophaceae_AS29adLBPA_130	0.0325686	0.0458046	0.0289117	0.0308195	0.0274785	0.0344785	0.0246495	0.0274535
MAG_109	Syntrophomonadaceae_AS29adLBPA_109	0.0012718	0.11914	0.0332959	0.0230795	0.00103446	0.0719229	0.0267331	0.00403801
MAG_1	Geobacter_AS29adLBPA_1	0.00359694	0.00312739	0.0155345	0.0161703	0.00477551	0.00240535	0.0224904	0.164073
MAG_217	Syntrophorhabdus_AS29adLBPA_217	0.0112046	0.206279	0.00314789	0.000820133	0.0106608	0.0390032	0.00251918	0.00189699
MAG_202	Phycisphaerales_AS29adLBPA_202	0.021787	0.0305239	0.0368612	0.039681	0.0207395	0.0192603	0.0238555	0.0274644
MAG_49	Clostridiales_AS29adLBPA_49	0.0278972	0.0221008	0.0161159	0.0420862	0.0621699	0.0174592	0.0179134	0.0228324
MAG_167	Methanomicrobiales_AS29adLBPA_167	0.0453595	0.0132268	0.0373476	0.00850856	0.0607347	0.0149465	0.0549362	0.0254292
MAG_148	Syntrophaceae_AS29adLBPA_148	0.0223843	0.0410813	0.0283973	0.032877	0.028015	0.0244416	0.018762	0.0378628
MAG_67	Planctomycetaceae_AS29adLBPA_67	0.0314754	0.0725924	0.0539656	0.0120963	0.0304121	0.0222745	0.0202059	0.0137515
MAG_114	Peptococcaceae_AS29adLBPA_114	0.0119217	0.0147839	0.0170122	0.0442342	0.0174471	0.0195461	0.0117633	0.0453894
MAG_184	Desulfovibrio_AS29adLBPA_184	0.00979627	0.00480328	0.026238	0.0164548	0.0315861	0.0186585	0.0216592	0.0560759
MAG_16	Spirochaetes_AS29adLBPA_16	0.0282341	0.0354511	0.0245879	0.0444273	0.0220873	0.00964032	0.010884	0.0333448
MAG_190	Peptococcaceae_AS29adLBPA_190	0.00884825	0.00395609	0.00796934	0.0321773	0.030432	0.0217656	0.0132464	0.0540003
MAG_89	Syntrophomonas_AS29adLBPA_89	0.0103896	0.00752503	0.0147893	0.0496058	0.016514	0.032758	0.0215606	0.030486
MAG_235	Candidatus Hydrogenedentes_AS29adLBPA_235	0.0141813	0.140834	0.0324423	0.00628098	0.0107412	0.0176855	0.0129172	0.0091892
MAG_73	Planctomycetales_AS29adLBPA_73	0.0227089	0.0327611	0.0155297	0.0209731	0.0455724	0.0216698	0.0179264	0.0313328
MAG_169	Acidaminococcaceae_AS29adLBPA_169	0.153506	0.00935178	0.0190977	0.0296932	0.00540138	0.0050266	0.00347682	0.00278161
MAG_230	Deltaproteobacteria_AS29adLBPA_230	0.000744911	0.000575125	0.000603335	0.070477	0.000760059	0.00369555	0.000562456	0.155941
MAG_26	Bacteroidales_AS29adLBPA_26	0.0141555	0.0773507	0.0344623	0.0120002	0.0207937	0.0193192	0.024523	0.0276368
MAG_188	Mariniphaga_AS29adLBPA_188	0.0253939	0.0206327	0.0432771	0.0178137	0.032258	0.0187208	0.0281618	0.0205746
MAG_183	Firmicutes_AS29adLBPA_183	0.00527835	0.0435904	0.0373069	0.0291265	0.0244554	0.00934386	0.033889	0.0241857
MAG_193	Methanomassiliicoccaceae_AS29adLBPA_193	0.013804	0.0424799	0.0470757	0.00176009	0.0153546	0.0509555	0.0368113	0.00194715
MAG_236	Bacteroidales_AS29adLBPA_236	0.117689	0.00354518	0.00447065	0.0395443	0.0379851	0.0118694	0.000355066	0.00139628
MAG_17	Ruminococcaceae_AS29adLBPA_17	0.0140069	0.00677576	0.0215647	0.0398671	0.0152211	0.036804	0.030284	0.0169536
MAG_221	Aminobacterium_AS29adLBPA_221	0.00337874	0.0456156	0.0358751	0.0182327	0.00921642	0.0513804	0.0333373	0.00706389
MAG_124	Paludibacter_AS29adLBPA_124	0.0248138	0.0015632	0.00387362	0.0164005	0.123347	0.00157692	0.00505647	0.0133379
MAG_201	Anaerolineaceae_AS29adLBPA_201	0.0141577	0.0105486	0.0143634	0.0210046	0.0333355	0.02889	0.0106682	0.0354208
MAG_54	Firmicutes_AS29adLBPA_54	0.0198433	0.026309	0.010908	0.010352	0.0343124	0.0315769	0.0205387	0.0311234
MAG_219	Candidatus Atribacteria_AS29adLBPA_219	0.0108692	0.0085479	0.0228463	0.038887	0.0168702	0.016495	0.00975454	0.0414505
MAG_226	Planctomycetales_AS29adLBPA_226	0.0191037	0.0512574	0.0171985	0.00810219	0.0333107	0.027322	0.0176987	0.0116756
MAG_174	Paludibacter_AS29adLBPA_174	0.0233342	0.00146022	0.00245453	0.00578609	0.0859139	0.000616836	0.00324779	0.0157972
MAG_179	Proteiniphilum_AS29adLBPA_179	0.0179698	0.00870969	0.0181618	0.0185752	0.0235386	0.0238597	0.0195289	0.0199923
MAG_214	Syntrophomonadaceae_AS29adLBPA_214	0.0117738	0.0573115	0.00382098	0.00512284	0.00719719	0.0848889	0.00299416	0.00213906
MAG_9	Peptococcaceae_AS29adLBPA_9	0.00531026	0.01311	0.0173988	0.00207354	0.0820399	0.00950925	0.0370228	0.00136003
MAG_10	Proteiniphilum saccharofermentans_AS29adLBPA_10	0.0057498	0.0035816	0.0073618	0.0268399	0.00694655	0.00897102	0.0167426	0.0823099
MAG_213	Clostridium_AS29adLBPA_213	0.00889	0.0145979	0.00394429	0.0062059	0.0548715	0.00175355	0.00176761	0.0738069
MAG_151	Spirochaetaceae_AS29adLBPA_151	0.000682406	0.00069987	0.00210859	0.00281227	0.0187089	0.0543183	0.0586641	0.0248616
MAG_58	Erysipelotrichaceae_AS29adLBPA_58	0.0355147	0.00598194	0.00522715	0.0109877	0.0627482	0.00159126	0.00340765	0.02029
MAG_91	Bacteroides_AS29adLBPA_91	0.0600817	0.00459911	0.000736667	0.018622	0.0064693	0.00216796	0.000659722	0.00159078
MAG_122	Methanomassiliicoccus_AS29adLBPA_122	0.00730995	0.00360083	0.00642892	0.0185776	0.0160885	0.00925597	0.00825464	0.0583633
MAG_195	Oscillibacter_AS29adLBPA_195	0.0042949	0.00249374	0.00467273	0.00163846	0.00684441	0.0108848	0.0585526	0.0549977
MAG_177	Bacteroidales_AS29adLBPA_177	0.0064882	0.027319	0.00889232	0.0168244	0.0147748	0.010384	0.00955016	0.0170017
MAG_120	Anaerostipes_AS29adLBPA_120	0.00447161	0.00281356	0.00292831	0.0118699	0.0417555	0.00902765	0.00325251	0.0224649
MAG_185	Anaerovibrio_AS29adLBPA_185	0.0657476	0.0284911	0.00148968	0.000985186	0.00435498	0.00251749	0.000821145	0.000814478
MAG_227	Anaerorhabdus_AS29adLBPA_227	0.0127381	0.00619529	0.00254133	0.00421166	0.00457163	0.0367477	0.0173843	0.0185849
MAG_90	Bacteroidales_AS29adLBPA_90	0.00147068	0.00215691	0.00106373	0.00254527	0.0032763	0.00222371	0.00107274	0.0028999
MAG_40	Spirochaetes_AS29adLBPA_40	0.00154056	0.00059076	0.00223052	0.0034649	0.00184302	0.000887529	0.00152527	0.00352359

## Sheet: caption 1
Relative abundance of the MAGs calculated with checkM from the number of reads aligned to each MAG

## Sheet: supplementary file WS 2
		relative abundance in community								Enriched MAGs
MAG ID	Final MAG name	1-1_lactate	2-1_butyrate	3-1_propionate	4-1_acetate	1-2_lactate	2-2_butyrate	3-2_propionate	4-2_acetate
MAG_162	Armatimonadetes_AS29adLBPA_162	0.28593	0.125736	0.0704542	0.0737746	0.364342	0.0702845	0.0464365	0.0624756	1-1_lactate	1-2_lactate
MAG_154	Candidatus_Cloacimonetes_AS29adLBPA_154	0.117721	0.0424171	0.00257598	0.0377543	0.116073	0.0316522	0.0108392	0.00395779	1-1_lactate	1-2_lactate
MAG_110	Deltaproteobacteria_AS29adLBPA_110	0.558608	0.020355	0.352951	0.00752892	0.549961	0.00899895	0.186469	0.00600284	1-1_lactate	1-2_lactate
MAG_210	Firmicutes_AS29adLBPA_210	0.107982	0.0079482	0.00323939	0.0452547	0.126362	0.000382631	0.00779247	0.00546579	1-1_lactate	1-2_lactate
MAG_137	Methanofollis_liminatans_AS29adLBPA_137	3.42617	1.03458	0.151977	0.259312	2.83225	0.717652	0.161125	0.481321	1-1_lactate	1-2_lactate
MAG_153	Methanomassiliicoccaceae_AS29adLBPA_153	0.150858	0.0667638	0.0290335	0.0130901	0.133706	0.035024	0.0355835	0.0217519	1-1_lactate	1-2_lactate
MAG_141	Pyramidobacter_AS29adLBPA_141	0.0915445	0.0281087	0.0213051	0.0221959	0.118118	0.0363186	0.0192089	0.0456589	1-1_lactate	1-2_lactate
MAG_11	Bacteroidetes_AS29adLBPA_11	0.0245791	0.000708353	0.00641495	0.0323981	0.129496	0.00138841	0.0393587	0.0596004		1-2_lactate
MAG_49	Clostridiales_AS29adLBPA_49	0.0278972	0.0221008	0.0161159	0.0420862	0.0621699	0.0174592	0.0179134	0.0228324		1-2_lactate
MAG_31	Desulfovibrio_desulfuricans_AS29adLBPA_31	0.0113083	0.00321237	0.0192591	0.00250096	0.142766	0.0229691	0.0309175	0.0696149		1-2_lactate
MAG_174	Paludibacter_AS29adLBPA_174	0.0233342	0.00146022	0.00245453	0.00578609	0.0859139	0.000616836	0.00324779	0.0157972		1-2_lactate
MAG_163	Phascolarctobacterium_AS29adLBPA_163	0.0196133	0.0125122	0.0113383	0.0248617	0.103958	0.0351546	0.0165818	0.0373042		1-2_lactate
MAG_123	Sphaerochaeta_AS29adLBPA_123	0.0632555	0.011175	0.00742733	0.0378306	0.133832	0.0216326	0.0208763	0.0982436		1-2_lactate
MAG_128	Unclassified_bacteria_AS29adLBPA_128	0.0606505	0.00878225	0.0323753	0.154983	0.676368	0.0221356	0.0560621	0.09782		1-2_lactate
MAG_71	Verrucomicrobia_AS29adLBPA_71	0.574933	0.246553	0.303272	0.341281	1.0466	0.202143	0.354137	0.177088		1-2_lactate
MAG_229	Alistipes_AS29adLBPA_229	0.642282	0.00180869	0.0025207	0.067094	0.00584849	0.000161677	0.000104304	0.000233201	1-1_lactate
MAG_95	Alistipes_AS29adLBPA_95	0.146426	0.0703487	0.0326005	0.0063356	0.0186816	0.0153356	0.00649437	0.000903979	1-1_lactate
MAG_185	Anaerovibrio_AS29adLBPA_185	0.0657476	0.0284911	0.00148968	0.000985186	0.00435498	0.00251749	0.000821145	0.000814478	1-1_lactate
MAG_126	Bacteroidales_AS29adLBPA_126	0.583368	0.100203	0.0505699	0.188489	0.0398741	0.0801586	0.100002	0.0319169	1-1_lactate
MAG_142	Bacteroidales_AS29adLBPA_142	0.10206	0.0119619	0.0121922	0.0399206	0.0853891	0.0220289	0.0101179	0.0303762	1-1_lactate
MAG_45	Bacteroidales_AS29adLBPA_45	1.11226	0.00947764	0.00155412	0.00121199	0.00224263	0.00111151	0.000356433	0.00049473	1-1_lactate
MAG_91	Bacteroides_AS29adLBPA_91	0.0600817	0.00459911	0.000736667	0.018622	0.0064693	0.00216796	0.000659722	0.00159078	1-1_lactate
MAG_2	Clostridiaceae_AS29adLBPA_2	0.24213	0.00145226	0.0026019	0.0976692	0.0146626	0.000316011	0.00051203	0.000651347	1-1_lactate
MAG_113	Elusimicrobia_AS29adLBPA_113	0.140686	0.030521	0.0565211	0.0965301	0.0842191	0.0373015	0.0535738	0.0933703	1-1_lactate
MAG_147	Elusimicrobia_AS29adLBPA_147	0.396592	0.0413655	0.0652994	0.241049	0.0698452	0.0319803	0.113731	0.0562098	1-1_lactate
MAG_171	Lachnospiraceae_AS29adLBPA_171	0.385782	0.0126844	0.00282625	0.0197004	0.0824154	0.000912993	0.00111731	0.00368586	1-1_lactate
MAG_222	Lachnospiraceae_AS29adLBPA_222	0.568629	0.00911873	0.00628209	0.0360906	0.13913	0.00211033	0.00275198	0.00493618	1-1_lactate
MAG_14	Megasphaera_cerevisiae_AS29adLBPA_14	0.623752	0.220744	0.187242	0.406204	0.227902	0.012865	0.192528	0.0435597	1-1_lactate
MAG_103	Methanocorpusculum_AS29adLBPA_103	6.41149	1.81913	1.45113	0.464347	1.53228	2.27628	1.07418	0.212344	1-1_lactate
MAG_221	Aminobacterium_AS29adLBPA_221	0.00337874	0.0456156	0.0358751	0.0182327	0.00921642	0.0513804	0.0333373	0.00706389	2-1_butyrate	2-2_butyrate
MAG_84	Firmicutes_AS29adLBPA_84	0.0176827	0.100735	0.0134201	0.0373667	0.0310168	0.187415	0.0128647	0.0155159	2-1_butyrate	2-2_butyrate
MAG_20	Methanosaeta_harundinacea_AS29adLBPA_20	0.0171755	0.0921574	0.0222327	0.0374368	0.0156858	0.200054	0.0186152	0.0466968	2-1_butyrate	2-2_butyrate
MAG_108	Myxococcaceae_AS29adLBPA_108	0.0873313	0.141713	0.00903972	0.0135118	0.0273162	0.194444	0.0126171	0.016544	2-1_butyrate	2-2_butyrate
MAG_134	Petrotoga_AS29adLBPA_134	0.156234	0.250706	0.0227575	0.0174024	0.126482	0.400646	0.0252401	0.0225772	2-1_butyrate	2-2_butyrate
MAG_228	Ruminiclostridium_AS29adLBPA_228	0.0243444	0.353648	0.0166501	0.000906515	0.0199609	0.582856	0.0682455	0.000432513	2-1_butyrate	2-2_butyrate
MAG_81	Syntrophomonas_AS29adLBPA_81	0.0411414	0.114957	0.00124484	0.0125942	0.00639553	0.114867	0.00225702	0.0026336	2-1_butyrate	2-2_butyrate
MAG_159	Syntrophomonas_wolfei_AS29adLBPA_159	0.0453772	0.463142	0.0958213	0.153192	0.0815443	0.597043	0.129822	0.0587713	2-1_butyrate	2-2_butyrate
MAG_111	Aminobacterium_colombiense_AS29adLBPA_111	0.0135186	0.0247103	0.0349047	0.0763198	0.0386593	0.106486	0.0542651	0.0679819		2-2_butyrate
MAG_172	Bacteroidales_AS29adLBPA_172	0.329045	0.515169	0.227411	0.366721	0.355156	0.595819	0.201358	0.275731		2-2_butyrate
MAG_70	Bacteroidales_AS29adLBPA_70	0.585756	0.596078	0.583512	0.662624	0.809765	1.22208	0.875177	0.497782		2-2_butyrate
MAG_155	Bacteroidetes_AS29adLBPA_155	0.0161301	0.0568256	0.0143584	0.00736977	0.0116638	0.279696	0.0019946	0.00115017		2-2_butyrate
MAG_76	Clostridiales_AS29adLBPA_76	0.0426637	0.025198	0.0145854	0.0418583	0.0149327	0.115442	0.0462801	0.0313903		2-2_butyrate
MAG_139	Firmicutes_AS29adLBPA_139	0.143082	0.641961	0.277152	0.211278	0.160546	1.25788	0.497365	0.232049		2-2_butyrate
MAG_39	Firmicutes_AS29adLBPA_39	0.0898405	0.0421083	0.0609338	0.0562515	0.0833294	0.139723	0.0574499	0.0410532		2-2_butyrate
MAG_146	Methanobacterium_AS29adLBPA_146	0.188004	0.272873	0.320924	0.181487	0.152984	0.495385	0.213421	0.120492		2-2_butyrate
MAG_192	Proteiniphilum_AS29adLBPA_192	0.0576709	0.0889488	0.0945272	0.0552663	0.0344524	0.189848	0.104502	0.0262617		2-2_butyrate
MAG_149	Synergistales_AS29adLBPA_149	0.775863	0.99488	1.10024	1.87476	1.24551	3.6935	1.49542	2.49198		2-2_butyrate
MAG_86	Syntrophomonas_AS29adLBPA_86	0.318581	0.879682	0.463651	0.179657	0.313086	3.12918	0.424372	0.143236		2-2_butyrate
MAG_208	Actinobacteria_AS29adLBPA_208	0.0337807	0.0730331	0.0395007	0.0354033	0.0390023	0.0593938	0.0277582	0.0236799	2-1_butyrate
MAG_170	Alphaproteobacteria_AS29adLBPA_170	0.0356422	0.220107	0.122107	0.00232272	0.0235523	0.0479106	0.0587009	0.00344273	2-1_butyrate
MAG_94	Anaerolineaceae_AS29adLBPA_94	0.287127	0.518592	0.0389875	0.0350639	0.12185	0.068093	0.0305017	0.0189569	2-1_butyrate
MAG_61	Anaerolineales_AS29adLBPA_61	0.102136	0.164371	0.0691612	0.0877858	0.110368	0.0855057	0.0758324	0.136372	2-1_butyrate
MAG_88	Bacillales_AS29adLBPA_88	0.0550246	1.36644	0.0234543	0.00584166	0.0362954	0.0725932	0.0222275	0.00443484	2-1_butyrate
MAG_143	Bacteroidales_AS29adLBPA_143	0.0300954	1.01863	0.23447	0.0161763	0.0102111	0.0813426	0.069776	0.0203136	2-1_butyrate
MAG_15	Bacteroidales_AS29adLBPA_15	0.0177477	0.12189	0.0618407	0.0204432	0.0218321	0.0278827	0.0373111	0.0444905	2-1_butyrate
MAG_177	Bacteroidales_AS29adLBPA_177	0.0064882	0.027319	0.00889232	0.0168244	0.0147748	0.010384	0.00955016	0.0170017	2-1_butyrate
MAG_55	Bacteroidales_AS29adLBPA_55	0.278441	0.743664	0.0424069	0.00801694	0.20446	0.13427	0.0221236	0.0160858	2-1_butyrate
MAG_150	Burkholderiales_AS29adLBPA_150	0.0765401	0.554743	0.195674	0.0584584	0.0746901	0.0685438	0.125812	0.1075	2-1_butyrate
MAG_145	Candidatus_Hydrogenedentes_AS29adLBPA_145	0.378567	0.795521	0.40382	0.193251	0.340801	0.105153	0.110236	0.0987696	2-1_butyrate
MAG_157	Candidatus_Methanomethylicus_mesodigestum_AS29adLBPA_157	0.0679116	0.178356	0.106242	0.00100362	0.0323904	0.0708016	0.0500193	0.001434	2-1_butyrate
MAG_53	Deltaproteobacteria_AS29adLBPA_53	0.0278301	0.371987	0.00870817	0.00178797	0.0219933	0.055797	0.00358577	0.00277738	2-1_butyrate
MAG_27	Firmicutes_AS29adLBPA_27	0.103114	0.19674	0.078405	0.0834655	0.117733	0.182323	0.0840664	0.0802441	2-1_butyrate
MAG_117	Ignavibacteria_AS29adLBPA_117	0.0849827	0.189322	0.0710586	0.0140494	0.0315964	0.0331984	0.0210623	0.00879527	2-1_butyrate
MAG_7	Methanolinea_AS29adLBPA_7	0.226419	0.703514	0.327702	0.0226135	0.339658	0.155474	0.254852	0.0594741	2-1_butyrate
MAG_205	Paludibacteraceae_AS29adLBPA_205	0.0128147	0.249421	0.072081	0.000565179	0.00147401	0.0407226	0.0167782	0.000564926	2-1_butyrate
MAG_38	Phycisphaerales_AS29adLBPA_38	0.177265	0.660833	0.0931674	0.011365	0.13771	0.142896	0.0431831	0.014616	2-1_butyrate
MAG_63	Prolixibacteraceae_AS29adLBPA_63	0.0304526	0.155871	0.0644768	0.0190398	0.0467436	0.037712	0.057073	0.0583021	2-1_butyrate
MAG_158	Propionibacterium_freudenreichii_AS29adLBPA_158	0.101877	0.503269	0.0346386	0.242126	0.163327	0.00401275	0.0221698	0.00975849	2-1_butyrate
MAG_200	Rhodocyclales_AS29adLBPA_200	0.0299897	0.194375	0.0373265	0.0121479	0.0449726	0.0345592	0.0374691	0.03022	2-1_butyrate
MAG_79	Spirochaetes_AS29adLBPA_79	0.0491007	0.0904045	0.00987425	0.0127137	0.0179411	0.0526456	0.0160681	0.00407582	2-1_butyrate
MAG_125	Synergistales_AS29adLBPA_125	0.0114897	0.176392	0.0723758	0.0180123	0.00798735	0.0217766	0.0271148	0.0271188	2-1_butyrate
MAG_197	Syntrophaceae_AS29adLBPA_197	0.351536	0.73209	0.068681	0.00376822	0.373595	0.189645	0.0400094	0.00782558	2-1_butyrate
MAG_186	Syntrophorhabdus_aromaticivorans_AS29adLBPA_186	0.045275	0.084272	0.0329413	0.0241144	0.0558987	0.0542552	0.0342126	0.0252631	2-1_butyrate
MAG_100	Unclassified_bacteria_AS29adLBPA_100	0.152593	0.246429	0.16063	0.0334236	0.108626	0.113797	0.131541	0.0533237	2-1_butyrate
MAG_102	Unclassified_bacteria_AS29adLBPA_102	0.0436656	1.53241	0.0245931	0.0223307	0.00350251	0.0321598	0.00464863	0.00147858	2-1_butyrate
MAG_75	Unclassified_bacteria_AS29adLBPA_75	0.0872701	0.131576	0.05375	0.000372102	0.0332441	0.100917	0.0319443	0.000240663	2-1_butyrate
MAG_112	Candidatus_Cloacimonetes_AS29adLBPA_112	0.000994529	0.00645086	0.896343	0.430593	0.000621964	0.0218626	0.88752	0.482111	3-1_propionate	3-2_propionate
MAG_92	Clostridiales_AS29adLBPA_92	0.000936684	0.00103094	0.0598777	0.000647222	0.0022816	0.00123378	0.247483	0.00192792	3-1_propionate	3-2_propionate
MAG_60	Deltaproteobacteria_AS29adLBPA_60	0.0112245	0.00118092	0.635988	0.00125328	0.004431	0.00163175	0.558368	0.000870351	3-1_propionate	3-2_propionate
MAG_161	Peptococcaceae_AS29adLBPA_161	0.0052901	0.000778376	1.0989	0.000932747	0.00440633	0.00158039	0.920618	0.00117317	3-1_propionate	3-2_propionate
MAG_21	Methanospirillum_AS29adLBPA_21	0.0909017	0.0987242	0.0936307	0.100664	0.135202	0.120213	0.306251	0.135833		3-2_propionate
MAG_135	Peptococcaceae_AS29adLBPA_135	0.000201279	0.000417923	0.0105746	0.000250321	0.000276227	0.000421183	0.428036	0.000449035		3-2_propionate
MAG_204	Desulfobacteraceae_AS29adLBPA_204	0.084647	0.132257	0.458962	0.000124236	0.0414229	0.0125807	0.0946427	6.86406e-05	3-1_propionate
MAG_188	Mariniphaga_AS29adLBPA_188	0.0253939	0.0206327	0.0432771	0.0178137	0.032258	0.0187208	0.0281618	0.0205746	3-1_propionate
MAG_56	Acetoanaerobium_noterae_AS29adLBPA_56	0.0028388	0.0168285	0.0197984	0.127809	0.000903587	0.0121731	0.0243078	0.0883139	4-1_acetate	4-2_acetate
MAG_6	Clostridiales_AS29adLBPA_6	0.0880862	0.000390058	0.164945	0.539026	0.064497	0.000551863	0.265154	0.438606	4-1_acetate	4-2_acetate
MAG_230	Deltaproteobacteria_AS29adLBPA_230	0.000744911	0.000575125	0.000603335	0.070477	0.000760059	0.00369555	0.000562456	0.155941	4-1_acetate	4-2_acetate
MAG_37	Methanomassiliicoccaceae_AS29adLBPA_37	0.111398	0.0591776	0.128558	0.420541	0.166797	0.175322	0.0851068	0.388764	4-1_acetate	4-2_acetate
MAG_30	Methanosarcina_mazei_AS29adLBPA_30	0.00525873	0.00539847	0.0067703	0.123533	0.0046267	0.0198773	0.00254154	0.180584	4-1_acetate	4-2_acetate
MAG_43	Sphaerochaeta_AS29adLBPA_43	0.0294872	0.00412586	0.0366826	0.0873487	0.019861	0.00238356	0.0322683	0.0693263	4-1_acetate	4-2_acetate
MAG_8	Unclassified_bacteria_AS29adLBPA_8	0.0525279	0.023377	0.0370234	0.230998	0.0897126	0.0670526	0.0268241	0.180277	4-1_acetate	4-2_acetate
MAG_207	Anaerolineaceae_AS29adLBPA_207	0.0390375	0.0371873	0.0645756	0.108187	0.0945064	0.088052	0.0858348	0.159947		4-2_acetate
MAG_25	Anaerolineaceae_AS29adLBPA_25	0.0390142	0.0251592	0.0256959	0.0998622	0.0890595	0.0887948	0.03135	0.136569		4-2_acetate
MAG_78	Bacteroidales_AS29adLBPA_78	0.0206656	0.0482106	0.00428217	0.0189803	0.0751306	0.0826733	0.0572257	0.234535		4-2_acetate
MAG_93	Candidatus_Bathyarchaeota_AS29adLBPA_93	0.0294542	0.0176822	0.0397809	0.0752751	0.070947	0.045204	0.0265632	0.0922501		4-2_acetate
MAG_184	Desulfovibrio_AS29adLBPA_184	0.00979627	0.00480328	0.026238	0.0164548	0.0315861	0.0186585	0.0216592	0.0560759		4-2_acetate
MAG_1	Geobacter_AS29adLBPA_1	0.00359694	0.00312739	0.0155345	0.0161703	0.00477551	0.00240535	0.0224904	0.164073		4-2_acetate
MAG_175	Methanocorpusculum_parvum_AS29adLBPA_175	0.308383	0.191821	0.366339	0.65944	0.560607	0.256605	0.249902	0.724638		4-2_acetate
MAG_118	Methanomassiliicoccaceae_AS29adLBPA_118	0.0151062	0.0106409	0.0206637	0.0321858	0.0192348	0.0592532	0.0268799	0.121503		4-2_acetate
MAG_121	Methanomassiliicoccaceae_AS29adLBPA_121	0.151991	0.0347623	0.142456	0.406945	0.4643	0.226499	0.154663	0.862978		4-2_acetate
MAG_212	Methanomassiliicoccaceae_AS29adLBPA_212	0.1627	0.120263	0.205176	0.406317	0.398087	0.372225	0.258191	0.754153		4-2_acetate
MAG_36	Methanomassiliicoccaceae_AS29adLBPA_36	0.196483	0.0324352	0.132981	0.381797	0.334105	0.243322	0.213985	0.782996		4-2_acetate
MAG_72	Methanomassiliicoccaceae_AS29adLBPA_72	0.101053	0.128372	0.170556	0.308374	0.177441	0.226607	0.288521	0.423868		4-2_acetate
MAG_85	Methanomassiliicoccaceae_AS29adLBPA_85	0.313125	0.0195105	0.166747	0.867266	1.04279	0.320215	0.247688	2.39909		4-2_acetate
MAG_190	Peptococcaceae_AS29adLBPA_190	0.00884825	0.00395609	0.00796934	0.0321773	0.030432	0.0217656	0.0132464	0.0540003		4-2_acetate
MAG_164	Phycisphaerales_AS29adLBPA_164	0.130756	0.19129	0.0312701	0.318872	0.435543	0.247152	0.0376815	0.610866		4-2_acetate
MAG_198	Sphaerochaeta_AS29adLBPA_198	0.000693452	0.000998288	8.65574e-05	0.00556075	0.000948097	0.0243619	0.00036373	0.924164		4-2_acetate
MAG_176	Synergistaceae_AS29adLBPA_176	0.0396775	0.0154478	0.0457238	0.0441828	0.03261	0.00494364	0.0417871	0.183875		4-2_acetate
MAG_173	Bacteroidales_AS29adLBPA_173	0.0952054	0.0874429	0.0807691	0.335253	0.149934	0.227437	0.160807	0.157033	4-1_acetate
MAG_23	Bacteroidales_AS29adLBPA_23	0.187509	0.336039	0.0970828	0.480023	0.0692703	0.316831	0.204152	0.0764384	4-1_acetate
MAG_29	Bacteroidales_AS29adLBPA_29	1.83481	0.899213	1.86729	2.84205	1.07	0.276743	1.25741	2.15172	4-1_acetate
MAG_80	Betaproteobacteria_AS29adLBPA_80	0.000286647	0.00362792	0.000296126	0.365401	0.000426164	0.000860056	0.0290163	0.0180583	4-1_acetate
MAG_132	Candidatus_Shapirobacteria_AS29adLBPA_132	0.105992	0.145125	0.277444	0.42891	0.0896884	0.120016	0.0860084	0.126242	4-1_acetate
MAG_223	Desulfovibrio_AS29adLBPA_223	0.00251979	0.00300577	0.00479652	0.226643	0.0135056	0.0067131	0.00415137	0.0661144	4-1_acetate
MAG_187	Firmicutes_AS29adLBPA_187	0.0556977	0.0215332	0.0359754	0.0903612	0.057789	0.0328725	0.0689853	0.0746312	4-1_acetate
MAG_232	Mesotoga_AS29adLBPA_232	0.0314459	0.0200396	0.0384289	0.0736617	0.028078	0.0297484	0.0364198	0.0495083	4-1_acetate
MAG_152	Paludibacter_AS29adLBPA_152	0.157837	0.0755662	0.011378	0.633709	0.237573	0.00962241	0.0302453	0.210428	4-1_acetate
MAG_166	Sphaerochaeta_AS29adLBPA_166	0.105813	0.0285335	0.0399028	0.336316	0.0564792	0.0069994	0.0279958	0.0849389	4-1_acetate
MAG_68	Spirochaetales_AS29adLBPA_68	0.114972	0.0365055	0.0307767	0.191411	0.0436255	0.0109336	0.0224152	0.0148105	4-1_acetate
MAG_34	Spirochaetes_AS29adLBPA_34	0.0352571	0.00376548	0.0609517	0.135293	0.0303989	0.0141034	0.0962036	0.0790552	4-1_acetate
MAG_47	Synergistetes_AS29adLBPA_47	0.250234	0.309748	0.381973	0.56692	0.207312	0.172499	0.269325	0.352748	4-1_acetate
MAG_44	Anaerolineaceae_AS29adLBPA_44	0.0797994	0.120401	0.142479	0.175287	0.131136	0.174231	0.104861	0.191307
MAG_97	Anaerolineaceae_AS29adLBPA_97	0.116469	0.127856	0.171567	0.137916	0.116144	0.221059	0.267395	0.115129
MAG_116	Anaeromusa_AS29adLBPA_116	0.105654	0.0197314	0.0132159	0.0984122	0.0709583	0.0268143	0.00748012	0.0168399
MAG_19	Arcobacter_butzleri_AS29adLBPA_19	0.145041	0.00766297	0.20238	0.0597167	0.000273585	0.000885016	0.000682124	0.00454166
MAG_106	Armatimonadetes_AS29adLBPA_106	0.0944727	0.0653537	0.0962673	0.144177	0.213866	0.162957	0.118965	0.231604
MAG_127	Bacillales_AS29adLBPA_127	0.118418	0.118501	0.0180768	0.0819939	0.0708275	0.069471	0.05845	0.0680473
MAG_181	Bacillales_AS29adLBPA_181	0.140559	0.0772759	0.148357	0.396773	0.0871147	0.00496752	0.327316	0.0701628
MAG_105	Bacteroidales_AS29adLBPA_105	0.0315767	0.357277	0.428328	0.0820106	0.0282183	0.0773736	0.197662	0.152883
MAG_119	Bacteroidales_AS29adLBPA_119	0.0515117	0.0730923	0.0692078	0.0685813	0.1001	0.121098	0.0887628	0.102737
MAG_211	Bacteroidales_AS29adLBPA_211	0.259821	0.34682	0.290575	0.0222903	0.239528	0.0720839	0.11771	0.0355872
MAG_33	Bacteroidales_AS29adLBPA_33	1.84176	1.254	2.0913	2.15156	2.90059	1.5597	1.18763	1.77893
MAG_50	Bacteroidales_AS29adLBPA_50	0.0292699	0.029692	0.0171525	0.0743775	0.141812	0.0308564	0.0267679	0.163546
MAG_59	Bacteroidales_AS29adLBPA_59	0.0285795	0.0416404	0.23977	0.200998	0.026413	0.0504482	0.117734	0.106379
MAG_66	Bacteroidales_AS29adLBPA_66	0.225942	0.31526	0.0429875	0.000836798	0.0129693	0.0171804	0.00732966	0.000440317
MAG_156	Bacteroidetes_AS29adLBPA_156	1.37302	1.53323	1.14479	0.818265	0.437381	0.979381	0.543596	0.278827
MAG_224	Betaproteobacteria_AS29adLBPA_224	0.00199218	0.1336	0.00880405	0.180435	0.000540721	0.00513272	0.0317288	0.00539503
MAG_140	Caldiserica_AS29adLBPA_140	0.279133	0.312114	0.319693	0.249158	0.284483	0.350739	0.283422	0.184867
MAG_48	Candidatus_Caldatribacteirum_AS29adLBPA_48	0.0823416	0.091838	0.0812431	0.0898771	0.0761461	0.0519382	0.0268284	0.0470246
MAG_131	Candidatus_Cloacimonetes_AS29adLBPA_131	0.0258151	0.0170311	0.143121	0.186868	0.0179786	0.00816784	0.0335533	0.00916931
MAG_4	Candidatus_Cloacimonetes_AS29adLBPA_4	0.442834	0.261242	0.000319573	0.000476632	0.0272328	0.0306513	0.000164536	0.000141378
MAG_64	Candidatus_Cloacimonetes_AS29adLBPA_64	1.3175	1.31354	1.46909	1.47686	1.08807	1.33683	1.23429	0.514568
MAG_82	Candidatus_Cloacimonetes_AS29adLBPA_82	0.0280519	0.0290542	0.0466212	0.035648	0.0466422	0.0270788	0.0162885	0.0312227
MAG_3	Chloroflexi_AS29adLBPA_3	0.0301287	0.0467903	0.0502733	0.0594374	0.031285	0.020919	0.0317105	0.0440234
MAG_32	Clostridia_AS29adLBPA_32	0.0638378	0.0403054	0.0315973	0.0615203	0.0582619	0.0271309	0.0236396	0.0495641
MAG_160	Clostridiales_AS29adLBPA_160	0.134002	0.00298642	0.262864	0.313683	0.0761154	0.017007	0.173122	0.127555
MAG_46	Clostridiales_AS29adLBPA_46	0.00704815	0.0656038	0.00582556	0.122374	0.00836357	0.0960176	0.0022455	0.00116356
MAG_77	Clostridiales_AS29adLBPA_77	0.0237025	0.0638427	0.0418395	0.00479434	0.0138167	0.0598085	0.0857216	0.00166918
MAG_213	Clostridium_AS29adLBPA_213	0.00889	0.0145979	0.00394429	0.0062059	0.0548715	0.00175355	0.00176761	0.0738069
MAG_115	Deltaproteobacteria_AS29adLBPA_115	0.290752	0.286431	0.271908	0.251851	0.310147	0.188769	0.191167	0.298198
MAG_18	Deltaproteobacteria_AS29adLBPA_18	0.106773	0.116622	0.0599274	0.059736	0.108001	0.158346	0.0725872	0.0795834
MAG_99	Deltaproteobacteria_AS29adLBPA_99	0.608505	0.607628	0.259868	0.18825	0.539643	0.217471	0.0964041	0.152291
MAG_101	Eubacteriaceae_AS29adLBPA_101	0.0226027	0.00478029	0.00364454	0.0391129	0.080763	0.0394761	0.00766133	0.071299
MAG_182	Firmicutes_AS29adLBPA_182	0.0401671	0.0372709	0.0568594	0.0755349	0.0401396	0.0487091	0.0393147	0.0426224
MAG_183	Firmicutes_AS29adLBPA_183	0.00527835	0.0435904	0.0373069	0.0291265	0.0244554	0.00934386	0.033889	0.0241857
MAG_191	Firmicutes_AS29adLBPA_191	0.0479907	0.0942577	0.0421565	0.11216	0.0812655	0.104843	0.0380128	0.120553
MAG_24	Geobacter_AS29adLBPA_24	0.0541437	0.0179477	0.040802	0.062894	0.0565071	0.0441149	0.0262636	0.0308286
MAG_199	Kosmotogaceae_AS29adLBPA_199	2.23137	2.17889	1.7757	0.774665	1.96594	1.04788	0.965611	0.751661
MAG_178	Methanobacteriaceae_AS29adLBPA_178	0.838352	1.08097	1.01128	0.804073	0.545368	1.25205	0.747636	0.485731
MAG_13	Methanobacterium_AS29adLBPA_13	0.385461	0.375595	0.650041	0.473572	0.358725	0.470121	0.329382	0.278596
MAG_215	Methanomassiliicoccaceae_AS29adLBPA_215	0.0234815	0.0858339	0.0765911	0.0356439	0.0504797	0.0581084	0.0537764	0.0700308
MAG_57	Methanomassiliicoccaceae_AS29adLBPA_57	0.126895	0.0088239	0.0737409	0.0587598	0.0963791	0.0406595	0.0916432	0.112435
MAG_225	Methanomassiliicoccus_AS29adLBPA_225	0.0731169	0.0803413	0.076232	0.0110208	0.0530864	0.0370687	0.0244826	0.0128248
MAG_144	Methanomicrobia_AS29adLBPA_144	0.537909	0.518091	0.471236	0.512886	0.412168	0.470392	0.250217	0.359581
MAG_167	Methanomicrobiales_AS29adLBPA_167	0.0453595	0.0132268	0.0373476	0.00850856	0.0607347	0.0149465	0.0549362	0.0254292
MAG_138	Methanothrix_soehngenii_AS29adLBPA_138	10.2042	10.3929	10.5647	18.156	9.34139	12.8954	9.81656	18.9981
MAG_114	Peptococcaceae_AS29adLBPA_114	0.0119217	0.0147839	0.0170122	0.0442342	0.0174471	0.0195461	0.0117633	0.0453894
MAG_168	Phycisphaerales_AS29adLBPA_168	0.405281	0.380864	0.122648	0.0420207	0.223406	0.0881971	0.0523969	0.0160664
MAG_231	Phycisphaerales_AS29adLBPA_231	0.318716	0.280804	0.376524	0.539917	0.343556	0.330054	0.341055	0.39109
MAG_74	Phycisphaerales_AS29adLBPA_74	0.118042	0.164807	0.18737	0.00253029	0.0989471	0.0772396	0.127043	0.00386816
MAG_22	Propionibacterium_AS29adLBPA_22	0.119709	0.0923148	0.0690297	0.190008	0.097611	0.0809815	0.0341002	0.132065
MAG_206	Proteus_vulgaris_AS29adLBPA_206	0.00028814	9.31806e-05	2.36906e-05	7.71592e-05	0.0529592	0.119119	0.167492	0.167247
MAG_107	Rikenellaceae_AS29adLBPA_107	0.161122	0.0909094	0.11731	0.34412	0.327778	0.0599952	0.0898143	0.202086
MAG_17	Ruminococcaceae_AS29adLBPA_17	0.0140069	0.00677576	0.0215647	0.0398671	0.0152211	0.036804	0.030284	0.0169536
MAG_151	Spirochaetaceae_AS29adLBPA_151	0.000682406	0.00069987	0.00210859	0.00281227	0.0187089	0.0543183	0.0586641	0.0248616
MAG_218	Spirochaetaceae_AS29adLBPA_218	1.71534	1.64804	2.55412	1.83663	2.4224	1.74377	2.58421	1.4051
MAG_16	Spirochaetes_AS29adLBPA_16	0.0282341	0.0354511	0.0245879	0.0444273	0.0220873	0.00964032	0.010884	0.0333448
MAG_12	Spirochaetia_AS29adLBPA_12	0.275138	0.356561	0.317291	0.118579	0.251337	0.127088	0.206151	0.139685
MAG_209	Synergistaceae_AS29adLBPA_209	0.0229163	0.0212707	0.0337089	0.0337582	0.0301993	0.0358235	0.0369712	0.0434152
MAG_133	Synergistales_AS29adLBPA_133	0.0359098	0.0380988	0.0341718	0.0544833	0.0347451	0.0640456	0.0325125	0.0677219
MAG_130	Syntrophaceae_AS29adLBPA_130	0.0325686	0.0458046	0.0289117	0.0308195	0.0274785	0.0344785	0.0246495	0.0274535
MAG_148	Syntrophaceae_AS29adLBPA_148	0.0223843	0.0410813	0.0283973	0.032877	0.028015	0.0244416	0.018762	0.0378628
MAG_196	Syntrophaceae_AS29adLBPA_196	0.00939327	0.00769513	0.0635452	0.0608028	0.0123012	0.0119595	0.0381138	0.0824766
MAG_5	Syntrophaceae_AS29adLBPA_5	0.199542	0.16503	0.200438	0.17823	0.253721	0.232308	0.182473	0.078396
MAG_203	Syntrophomonadaceae_AS29adLBPA_203	0.0485145	0.0267601	0.0642283	0.0709021	0.0257533	0.0695122	0.0506398	0.0161885
MAG_28	Syntrophomonadaceae_AS29adLBPA_28	0.809455	0.561655	0.491649	0.343902	0.520779	0.848734	0.633202	0.106581
MAG_35	Syntrophomonas_AS29adLBPA_35	0.0239928	0.067533	0.0471053	0.066049	0.0462176	0.0889455	0.0370975	0.0593441
MAG_87	Syntrophus_AS29adLBPA_87	0.0443575	0.0569368	0.0565736	0.0435042	0.0585245	0.0609367	0.0289226	0.0575435
MAG_180	Unclassified_bacteria_AS29adLBPA_180	0.0355907	0.02251	0.0965432	0.058075	0.0897675	0.0551658	0.0820346	0.0816944
MAG_42	Unclassified_bacteria_AS29adLBPA_42	1.06647	1.31179	1.24593	2.16535	1.4076	1.62707	1.07065	1.83634
MAG_52	Unclassified_bacteria_AS29adLBPA_52	0.170331	0.0963781	0.187652	0.0151721	0.00494897	0.00353272	0.00201464	0.000747027
MAG_69	Unclassified_bacteria_AS29adLBPA_69	0.193198	0.305342	0.280367	0.179595	0.144756	0.223222	0.258231	0.187411
MAG_96	Unclassified_bacteria_AS29adLBPA_96	0.96176	0.932568	0.466781	0.330205	0.0619445	0.0673041	0.0564505	0.0145809
MAG_83	Verrucomicrobia_AS29adLBPA_83	0.0894351	0.0209045	0.025594	0.12645	0.127082	0.0324274	0.00417489	0.0548974
MAG_58	Erysipelotrichaceae_AS29adLBPA_58	0.0355147	0.00598194	0.00522715	0.0109877	0.0627482	0.00159126	0.00340765	0.02029
MAG_120	Anaerostipes_AS29adLBPA_120	0.00447161	0.00281356	0.00292831	0.0118699	0.0417555	0.00902765	0.00325251	0.0224649
MAG_124	Paludibacter_AS29adLBPA_124	0.0248138	0.0015632	0.00387362	0.0164005	0.123347	0.00157692	0.00505647	0.0133379
MAG_9	Peptococcaceae_AS29adLBPA_9	0.00531026	0.01311	0.0173988	0.00207354	0.0820399	0.00950925	0.0370228	0.00136003
MAG_73	Planctomycetales_AS29adLBPA_73	0.0227089	0.0327611	0.0155297	0.0209731	0.0455724	0.0216698	0.0179264	0.0313328
MAG_169	Acidaminococcaceae_AS29adLBPA_169	0.153506	0.00935178	0.0190977	0.0296932	0.00540138	0.0050266	0.00347682	0.00278161
MAG_236	Bacteroidales_AS29adLBPA_236	0.117689	0.00354518	0.00447065	0.0395443	0.0379851	0.0118694	0.000355066	0.00139628
MAG_216	Bacteroides_ovatus_AS29adLBPA_216	0.118187	0.0550172	0.00709739	0.0584539	0.00269835	0.00398459	0.0202608	0.012661
MAG_98	Phycisphaerales_AS29adLBPA_98	0.0530802	0.0293256	0.0148924	0.0448227	0.0168653	0.0281762	0.0100374	0.00417096
MAG_26	Bacteroidales_AS29adLBPA_26	0.0141555	0.0773507	0.0344623	0.0120002	0.0207937	0.0193192	0.024523	0.0276368
MAG_235	Candidatus_Hydrogenedentes_AS29adLBPA_235	0.0141813	0.140834	0.0324423	0.00628098	0.0107412	0.0176855	0.0129172	0.0091892
MAG_104	Candidatus_Saccharibacteria_AS29adLBPA_104	0.000104508	0.555674	0.00458737	0.000888698	0.000212591	0.161782	0.00261417	0.000396774
MAG_41	Hydrogenophaga_AS29adLBPA_41	0.00683067	0.0990684	0.0110954	0.0515465	0.00517234	0.0226888	0.0291395	0.0223568
MAG_226	Planctomycetales_AS29adLBPA_226	0.0191037	0.0512574	0.0171985	0.00810219	0.0333107	0.027322	0.0176987	0.0116756
MAG_220	Syntrophaceae_AS29adLBPA_220	0.0157768	0.211965	0.00699169	0.00557178	0.0154828	0.0379578	0.00420591	0.0118128
MAG_109	Syntrophomonadaceae_AS29adLBPA_109	0.0012718	0.11914	0.0332959	0.0230795	0.00103446	0.0719229	0.0267331	0.00403801
MAG_214	Syntrophomonadaceae_AS29adLBPA_214	0.0117738	0.0573115	0.00382098	0.00512284	0.00719719	0.0848889	0.00299416	0.00213906
MAG_217	Syntrophorhabdus_AS29adLBPA_217	0.0112046	0.206279	0.00314789	0.000820133	0.0106608	0.0390032	0.00251918	0.00189699
MAG_189	Unclassified_bacteria_AS29adLBPA_189	0.181003	3.17009	0.133529	0.0180841	0.0503003	5.23873	0.0960659	0.0141664
MAG_227	Anaerorhabdus_AS29adLBPA_227	0.0127381	0.00619529	0.00254133	0.00421166	0.00457163	0.0367477	0.0173843	0.0185849
MAG_51	Methanoculleus_AS29adLBPA_51	0.403979	0.333663	0.758162	0.0614808	0.220967	0.180623	0.477199	0.102814
MAG_219	Candidatus_Atribacteria_AS29adLBPA_219	0.0108692	0.0085479	0.0228463	0.038887	0.0168702	0.016495	0.00975454	0.0414505
MAG_194	Firmicutes_AS29adLBPA_194	0.0300149	0.0103117	0.0473194	0.0892292	0.0345053	0.00608957	0.0662192	0.0434641
MAG_89	Syntrophomonas_AS29adLBPA_89	0.0103896	0.00752503	0.0147893	0.0496058	0.016514	0.032758	0.0215606	0.030486
MAG_65	Unclassified_bacteria_AS29adLBPA_65	0.278488	0.0107524	0.0713621	0.399482	0.154454	0.0451521	0.0649127	0.0545367
MAG_122	Methanomassiliicoccus_AS29adLBPA_122	0.00730995	0.00360083	0.00642892	0.0185776	0.0160885	0.00925597	0.00825464	0.0583633
MAG_10	Proteiniphilum_saccharofermentans_AS29adLBPA_10	0.0057498	0.0035816	0.0073618	0.0268399	0.00694655	0.00897102	0.0167426	0.0823099
MAG_201	Anaerolineaceae_AS29adLBPA_201	0.0141577	0.0105486	0.0143634	0.0210046	0.0333355	0.02889	0.0106682	0.0354208
MAG_90	Bacteroidales_AS29adLBPA_90	0.00147068	0.00215691	0.00106373	0.00254527	0.0032763	0.00222371	0.00107274	0.0028999
MAG_129	Candidatus_Omnitrophica_AS29adLBPA_129	0.0541599	0.496489	0.763591	0.00382731	0.0758443	0.988768	0.278536	0.00343009
MAG_54	Firmicutes_AS29adLBPA_54	0.0198433	0.026309	0.010908	0.010352	0.0343124	0.0315769	0.0205387	0.0311234
MAG_136	Methanoculleus_AS29adLBPA_136	0.520736	0.204949	0.332539	0.251748	0.554074	0.300316	0.280219	0.528294
MAG_62	Methanoculleus_AS29adLBPA_62	5.45281	6.02457	8.09927	6.92689	6.94403	7.12676	11.7865	8.87492
MAG_193	Methanomassiliicoccaceae_AS29adLBPA_193	0.013804	0.0424799	0.0470757	0.00176009	0.0153546	0.0509555	0.0368113	0.00194715
MAG_195	Oscillibacter_AS29adLBPA_195	0.0042949	0.00249374	0.00467273	0.00163846	0.00684441	0.0108848	0.0585526	0.0549977
MAG_202	Phycisphaerales_AS29adLBPA_202	0.021787	0.0305239	0.0368612	0.039681	0.0207395	0.0192603	0.0238555	0.0274644
MAG_67	Planctomycetaceae_AS29adLBPA_67	0.0314754	0.0725924	0.0539656	0.0120963	0.0304121	0.0222745	0.0202059	0.0137515
MAG_179	Proteiniphilum_AS29adLBPA_179	0.0179698	0.00870969	0.0181618	0.0185752	0.0235386	0.0238597	0.0195289	0.0199923
MAG_40	Spirochaetes_AS29adLBPA_40	0.00154056	0.00059076	0.00223052	0.0034649	0.00184302	0.000887529	0.00152527	0.00352359
MAG_165	Syntrophaceae_AS29adLBPA_165	0.057547	0.0478968	0.0616884	0.0228024	0.0650033	0.0123356	0.0347878	0.0238372

## Sheet: caption 2
Identification of the enriched MAGs according to the relative abundance in different samples
A	ID of MAGs
B	MAGs final names defined according to the taxonomy
C-J	MAGs relative abundance in different conditions
K-L	MAGs enriched in different substrates
