# Supplementary material for: Evaluation of acidogenesis products’ effect on biogas production performed with metagenomics and isotopic approaches
Source: Biotechnol Biofuels. 2021 May 29;14:125. doi: 10.1186/s13068-021-01968-0 (PMC8164749; doi:10.1186/s13068-021-01968-0)
Supplement: Supplementary file 8 — Additional file 8. Functional annotation of recovered MAGs obtained using DRAM software (Distilled and Refined Annotation of Metabolism). KEGG IDs of annotated genes are also reported. [file 13068_2021_1968_MOESM8_ESM.xlsx]

## Sheet: supplementary file
MAG ID	MAG final name	3-Hydroxypropionate bi-cycle	Acetyl-CoA pathway, CO2 => acetyl-CoA	Citrate cycle (TCA cycle, Krebs cycle)	Dicarboxylate-hydroxybutyrate cycle	Entner-Doudoroff pathway, glucose-6P => glyceraldehyde-3P + pyruvate	Glycolysis (Embden-Meyerhof pathway), glucose => pyruvate	Glyoxylate cycle	Hydroxypropionate-hydroxybutylate cycle	Methanogenesis, CO2 => methane	Pentose phosphate pathway (Pentose phosphate cycle)	Reductive acetyl-CoA pathway (Wood-Ljungdahl pathway)	Reductive citrate cycle (Arnon-Buchanan cycle)	Reductive pentose phosphate cycle (Calvin cycle)	Complex I: NAD(P)H:quinone oxidoreductase, chloroplasts and cyanobacteria	Complex I: NADH dehydrogenase (ubiquinone) 1 alpha subcomplex	Complex I: NADH:quinone oxidoreductase, prokaryotes	Complex II: Fumarate reductase, prokaryotes	Complex II: Succinate dehydrogenase (ubiquinone)	Complex II: Succinate dehydrogenase, prokaryotes	Complex III: Cytochrome bc1 complex	Complex III: Cytochrome bc1 complex respiratory unit	Complex III: Cytochrome bd ubiquinol oxidase	Complex IV High affinity: Cytochrome bd ubiquinol oxidase	Complex IV High affinity: Cytochrome c oxidase, cbb3-type	Complex IV Low affinity: Cytochrome aa3-600 menaquinol oxidase	Complex IV Low affinity: Cytochrome c oxidase	Complex IV Low affinity: Cytochrome c oxidase, prokaryotes	Complex IV Low affinity: Cytochrome o ubiquinol oxidase	Complex V: F-type ATPase, eukaryotes	Complex V: F-type ATPase, prokaryotes and chloroplasts	Complex V: V-type ATPase, eukaryotes	Complex V: V/A-type ATPase, prokaryotes	CAZy: Alpha-galactans	CAZy: Alpha-mannan	CAZy: Amorphous Cellulose	CAZy: Arabinan	CAZy: Arabinose cleavage	CAZy: Beta-galactan (pectic galactan)	CAZy: Beta-mannan	CAZy: Chitin	CAZy: Crystalline Cellulose	CAZy: Fucose Cleavage	CAZy: Mixed-Linkage glucans	CAZy: Mucin	CAZy: Pectin	CAZy: Polyphenolics	CAZy: Rhamnose cleavage	CAZy: Starch
MAG_162	Armatimonadetes_AS29adLBPA_162	0	0	0.375	0	0.5	0.888889	0	0	0.125	1	0.571429	0.4	0.636364	0	0	0.923077	0	0	0	0	0	0	0	0	0	0	0	0	0	1	0	0	0	1	0	1	1	0	0	1	0	1	0	0	0	1	1	0
MAG_154	Candidatus_Cloacimonetes_AS29adLBPA_154	0	0	0.25	0.153846	0	0.666667	0	0.142857	0	0.428571	0.142857	0.4	0.454545	0	0	0.181818	0	0	0	0	0	0	0	0	0	0	0	0	0	1	0	0	0	0	0	0	0	0	0	1	0	0	0	0	0	1	0	1
MAG_110	Deltaproteobacteria_AS29adLBPA_110	0	0	0.625	0.307692	0	0.444444	0.2	0.142857	0.25	0.428571	0.142857	0.6	0.363636	0	0	0.181818	0	0	0	0	0	0.666667	0.666667	0	0	0	0	0	0	1	0	0.555556	0	0	0	0	0	0	0	0	0	0	0	0	0	1	0	0
MAG_210	Firmicutes_AS29adLBPA_210	0	0	0.25	0.0769231	0.5	0.777778	0	0	0	0.857143	0.142857	0.4	0.636364	0	0	0.0909091	0	0	0	0	0	0	0	0	0	0	0	0	0	0	0	0.666667	0	0	1	0	1	0	1	1	0	0	1	0	0	1	0	0
MAG_137	Methanofollis_liminatans_AS29adLBPA_137	0	0	0.5	0.384615	0	0.666667	0	0	1	0.285714	0.285714	0.6	0.545455	0	0	0	0	0	0.25	0	0	0	0	0	0	0	0	0	0	0	0	1	0	0	0	0	0	0	0	0	0	0	0	0	0	0	0	1
MAG_153	Methanomassiliicoccaceae_AS29adLBPA_153	0	0.5	0.5	0.384615	0	0.444444	0.2	0.0714286	0.375	0.714286	0.571429	0.6	0.545455	0	0	0.166667	0	0	0	0	0	0	0	0	0	0	0	0	0	0	0	0.888889	0	0	0	0	0	0	0	0	0	0	0	0	0	0	0	0
MAG_141	Pyramidobacter_AS29adLBPA_141	0	0	0.375	0.153846	0.5	0.888889	0	0.214286	0	0.857143	0.285714	0.4	0.727273	0	0	0.181818	0	0	0	0	0	0	0	0	0	0	0	0	0	0	0	0.666667	0	0	0	0	0	0	0	1	0	0	0	0	0	1	0	1
MAG_11	Bacteroidetes_AS29adLBPA_11	0	0	0.5	0.307692	0.5	0.777778	0.2	0.142857	0	1	0.428571	0.6	0.545455	0	0	0.181818	0	0	0.75	0	0	0.333333	0.333333	0	0	0	0	0	0	0	0	0.222222	0	0	1	0	0	0	0	1	0	0	1	0	0	1	0	1
MAG_49	Clostridiales_AS29adLBPA_49	0	0	0.25	0.0769231	0	0.777778	0	0	0	0.571429	0.285714	0.3	0.454545	0	0	0.0909091	0	0	0	0	0	0	0	0	0	0	0	0	0	0.25	0	0.444444	0	0	0	0	1	0	1	1	0	0	0	0	1	1	1	0
MAG_31	Desulfovibrio_desulfuricans_AS29adLBPA_31	0	0	0.625	0.230769	0	0.666667	0	0	0.25	0.428571	0.571429	0.6	0.727273	0	0	0.615385	0.5	0	0.5	0	0	0.666667	0.666667	0	0	0	0	0	0	1	0	0	0	0	0	0	0	0	0	1	0	0	0	0	0	1	0	1
MAG_174	Paludibacter_AS29adLBPA_174	0	0	0.5	0.230769	0.75	1	0	0	0	0.714286	0.285714	0.5	0.545455	0	0	0.0909091	0	0	0.25	0	0	0.666667	0.666667	0	0	0	0	0	0	0	0	0.222222	0	0	1	1	1	0	1	1	0	1	1	0	1	1	1	1
MAG_163	Phascolarctobacterium_AS29adLBPA_163	0	0	0.375	0.230769	0	0.777778	0	0.214286	0	0.714286	0.142857	0.4	0.727273	0	0	0.181818	0	0	0	0	0	0	0	0	0	0	0	0	0	1	0	0	0	0	0	0	0	0	0	1	0	0	0	0	0	1	0	0
MAG_123	Sphaerochaeta_AS29adLBPA_123	0	0	0.375	0.0769231	0.25	0.888889	0.2	0	0	0.714286	0.285714	0.3	0.545455	0	0	0.0909091	0	0	0	0	0	0	0	0	0	0	0	0	0	0	0	0.888889	0	0	1	1	1	0	1	0	0	1	1	0	1	0	1	0
MAG_128	Unclassified_bacteria_AS29adLBPA_128	0	0.5	0.125	0.0769231	0	0.888889	0	0.214286	0	0.714286	0.571429	0.3	0.636364	0	0	0.181818	0	0	0	0	0	0	0	0	0	0	0	0	0	1	0	0	0	0	0	0	0	0	0	1	0	0	0	0	0	1	0	0
MAG_71	Verrucomicrobia_AS29adLBPA_71	0	0	0.75	0.153846	0.75	0.777778	0.6	0	0	0.857143	0.285714	0.7	0.636364	0	0	0.785714	0	0	0.75	0	0	0	0	0	0	0	0	0	0	0.75	0	0	0	1	1	1	1	0	1	1	0	1	1	0	1	1	1	0
MAG_229	Alistipes_AS29adLBPA_229	0	0	0.5	0.230769	0	0.777778	0.2	0.0714286	0	0.714286	0.142857	0.6	0.727273	0	0	0.0909091	0	0	0.75	0	0	0	0	0	0	0	0	0	0	1	0	0.222222	0	1	1	0	1	0	1	1	0	0	1	0	0	0	1	1
MAG_95	Alistipes_AS29adLBPA_95	0	0	0.375	0.153846	0.25	0.777778	0	0	0	0.571429	0.142857	0.4	0.636364	0	0	0	0	0	0.5	0	0	0	0	0	0	0	0	0	0	0.375	0	0.222222	0	0	0	1	1	0	0	1	0	0	0	0	0	0	0	1
MAG_185	Anaerovibrio_AS29adLBPA_185	0	0	0.5	0.230769	0	0.333333	0	0.142857	0	0.428571	0.285714	0.5	0.545455	0	0	0.428571	0	0	0.25	0	0	0	0	0	0	0	0	0	0	0.625	0	0	0	0	0	0	0	0	0	1	0	0	0	0	0	1	0	0
MAG_126	Bacteroidales_AS29adLBPA_126	0	0	0.5	0.230769	0.25	0.777778	0.2	0.0714286	0.125	0.857143	0.285714	0.6	0.727273	0	0	0.181818	0	0	0.75	0	0	0	0	0	0	0	0	0	0	0.75	0	0.222222	0	0	0	0	1	1	0	1	0	1	0	0	1	0	1	1
MAG_142	Bacteroidales_AS29adLBPA_142	0	0	0.25	0.153846	0	0.666667	0	0.142857	0	0.428571	0.142857	0.4	0.727273	0	0	0.181818	0	0	0.75	0	0	0.666667	0.666667	0	0	0	0	0	0	0.875	0	0	0	0	0	0	0	0	0	0	0	0	0	0	0	0	0	1
MAG_45	Bacteroidales_AS29adLBPA_45	0	0	0.25	0.153846	0	0.777778	0	0.142857	0	0.571429	0.285714	0.4	0.727273	0	0	0.181818	0	0	0.75	0	0	0.666667	0.666667	0	0	0	0	0	0	1	0	0	0	0	0	0	1	0	0	1	0	1	0	0	0	0	0	1
MAG_91	Bacteroides_AS29adLBPA_91	0	0	0.75	0.307692	0.75	1	0.2	0.0714286	0	0.857143	0.428571	0.8	0.727273	0	0	0.666667	0	0	0.5	0	0	0.666667	0.666667	0	0	0	0	0	0	0.875	0	0.222222	0	1	1	1	1	1	1	1	0	1	1	0	1	1	1	1
MAG_2	Clostridiaceae_AS29adLBPA_2	0	0	0.375	0.153846	0	0.666667	0	0.0714286	0	0.428571	0.142857	0.5	0.545455	0	0	0.181818	0	0	0	0	0	0	0	0	0	0	0	0	0	0	0	0.555556	0	0	0	0	1	0	0	1	0	0	0	0	1	1	1	0
MAG_113	Elusimicrobia_AS29adLBPA_113	0	0	0.5	0.153846	0	0.777778	0	0	0	0.571429	0.285714	0.4	0.636364	0	0	0.181818	0	0	0	0	0	0	0	0	0	0	0	0	0	0.875	0	0	0	0	0	0	0	0	0	1	0	0	0	0	0	1	0	0
MAG_147	Elusimicrobia_AS29adLBPA_147	0	0	0.5	0.153846	0	0.888889	0	0	0	0.571429	0.285714	0.4	0.636364	0	0	0.181818	0	0	0	0	0	0	0	0	0	0	0	0	0	0.875	0	0	0	0	0	0	0	0	0	1	0	0	0	0	0	1	0	0
MAG_171	Lachnospiraceae_AS29adLBPA_171	0	0	0.375	0.153846	0	0.888889	0	0.0714286	0	0.571429	0.142857	0.4	0.727273	0	0	0.181818	0	0	0	0	0	0	0	0	0	0	0	0	0	0	0	0.888889	0	0	0	0	0	0	0	1	0	0	0	0	0	1	0	0
MAG_222	Lachnospiraceae_AS29adLBPA_222	0	0	0.375	0.307692	0.25	1	0	0.142857	0	0.857143	0.428571	0.4	0.727273	0	0	0.181818	0	0	0	0	0	0	0	0	0	0	0	0	0	1	0	0	0	0	0	0	1	0	0	1	0	0	0	0	0	1	0	0
MAG_14	Megasphaera_cerevisiae_AS29adLBPA_14	0	0	0.375	0.230769	0.25	0.888889	0	0.142857	0	0.714286	0.285714	0.4	0.727273	0	0	0	0	0	0	0	0	0	0	0	0	0	0	0	0	1	0	0	0	0	0	0	0	0	0	1	0	0	0	0	0	1	0	0
MAG_103	Methanocorpusculum_AS29adLBPA_103	0	0	0.5	0.461538	0	0.555556	0	0.0714286	1	0.285714	0.142857	0.6	0.454545	0	0	0	0	0	0.25	0	0	0	0	0	0	0	0	0	0	0	0	0.666667	0	0	0	0	0	0	0	0	0	0	0	0	0	0	0	0
MAG_221	Aminobacterium_AS29adLBPA_221	0	0	0.25	0.307692	0.25	0.666667	0	0.142857	0.125	0.285714	0	0.4	0.545455	0	0	0.181818	0	0	0	0	0	0	0	0	0	0	0	0	0	0	0	0.666667	0	0	0	0	0	0	0	1	0	0	0	0	0	1	0	0
MAG_84	Firmicutes_AS29adLBPA_84	0	0	0.25	0.0769231	0	0.888889	0	0.0714286	0.25	0.714286	0.285714	0.3	0.727273	0.0909091	0	0.666667	0	0	0	0	0	0	0	0	0	0	0	0	0	1	0	0	0	0	0	0	0	0	1	1	0	0	0	0	0	1	0	0
MAG_20	Methanosaeta_harundinacea_AS29adLBPA_20	0	1	0.25	0.230769	0	0.666667	0	0	1	0.428571	0.428571	0.5	0.363636	0	0	0.666667	0	0	0	0	0	0	0	0	0	0	0	0	0	0	0	1	0	0	0	0	0	0	0	0	0	0	0	0	0	1	0	1
MAG_108	Myxococcaceae_AS29adLBPA_108	0	0	0.25	0.0769231	0	0.777778	0	0.0714286	0	0.571429	0.142857	0.4	0.636364	0	0	0.0909091	0	0	0	0	0	0	0	0	0	0	0	0	0	0	0	0.777778	0	0	0	0	1	0	0	0	0	0	0	0	0	0	0	0
MAG_134	Petrotoga_AS29adLBPA_134	0	0	0.25	0.153846	0	1	0	0.285714	0	0.714286	0.285714	0.3	0.727273	0	0	0.0909091	0	0	0	0	0	0	0	0	0	0	0	0	0	1	0	0.666667	0	0	0	0	0	0	0	1	0	0	0	0	0	1	1	1
MAG_228	Ruminiclostridium_AS29adLBPA_228	0	0.5	0.625	0.307692	0.5	0.777778	0	0.0714286	0	0.857143	0.857143	0.6	0.636364	0	0	0.181818	0	0	0	0	0	0	0	0	0	0	0	0	0	0	0	1	0	1	1	1	1	0	1	1	0	1	1	0	1	1	1	0
MAG_81	Syntrophomonas_AS29adLBPA_81	0	0	0.125	0.0769231	0	0.888889	0	0.0714286	0.125	0.571429	0	0.1	0.727273	0	0	0.0909091	0	0	0	0	0	0	0	0	0	0	0	0	0	1	0	0	0	0	0	0	0	0	0	1	0	0	0	0	0	1	0	0
MAG_159	Syntrophomonas_wolfei_AS29adLBPA_159	0	0	0.125	0.153846	0	0.777778	0	0.0714286	0.125	0.571429	0.142857	0.3	0.727273	0	0	0.181818	0	0	0	0	0	0	0	0	0	0	0	0	0	0.625	0	0	0	0	0	0	0	0	0	1	0	0	0	0	0	1	0	0
MAG_111	Aminobacterium_colombiense_AS29adLBPA_111	0	0	0.5	0.230769	0.25	0.888889	0	0.142857	0.125	0.714286	0.285714	0.5	0.727273	0	0	0.181818	0	0	0	0	0	0	0	0	0	0	0	0	0	0	0	1	0	0	0	0	0	0	0	1	0	0	0	0	0	1	0	0
MAG_172	Bacteroidales_AS29adLBPA_172	0	0	0.375	0.230769	0.5	0.888889	0	0.142857	0	0.714286	0.428571	0.5	0.636364	0	0	0	0	0	0.5	0	0	0	0	0	0	0	0	0	0	0	0	0.333333	0	0	1	1	1	1	1	1	0	1	1	0	0	0	1	1
MAG_70	Bacteroidales_AS29adLBPA_70	0	0	0.75	0.230769	0.5	1	0.2	0.0714286	0	1	0.142857	0.8	0.636364	0	0	0.181818	0	0	0.75	0	0	0.666667	0.666667	0	0	0	0	0	0	1	0	0.333333	0	1	0	1	1	0	0	1	0	1	1	0	1	1	1	1
MAG_155	Bacteroidetes_AS29adLBPA_155	0	0	0.25	0	0	1	0	0.0714286	0.25	0.571429	0.428571	0.4	0.636364	0	0	0.181818	0	0	0	0	0	0.666667	0.666667	0	0	0	0	0	0	1	0	0	0	0	1	0	1	0	1	1	0	1	1	0	0	0	0	1
MAG_76	Clostridiales_AS29adLBPA_76	0	0	0.5	0.0769231	0.25	0.555556	0	0	0	0.571429	0.428571	0.5	0.636364	0	0	0.181818	0	0	0	0	0	0	0	0	0	0	0	0	0	0.625	0	1	0	0	1	0	1	0	1	1	0	0	1	0	1	0	1	0
MAG_139	Firmicutes_AS29adLBPA_139	0	0	0.5	0.230769	0.25	1	0	0.214286	0.25	0.714286	0.428571	0.6	0.727273	0	0	0.181818	0.25	0	0	0	0	0	0	0	0	0	0	0	0	0	0	0.888889	0	0	1	1	0	0	0	1	0	0	1	0	0	1	0	1
MAG_39	Firmicutes_AS29adLBPA_39	0	0	0.375	0.153846	0	1	0	0	0	0.571429	0.428571	0.4	0.636364	0	0	0.181818	0	0	0	0	0	0	0	0	0	0	0	0	0	1	0	0	0	0	1	0	1	0	1	1	0	0	1	0	1	1	1	0
MAG_146	Methanobacterium_AS29adLBPA_146	0	1	0.5	0.384615	0	0.555556	0	0	1	0.285714	0.142857	0.6	0.272727	0	0	0	0	0	0.5	0	0	0	0	0	0	0	0	0	0	0	0	0	0	0	0	0	0	0	0	0	0	0	0	0	0	1	0	0
MAG_192	Proteiniphilum_AS29adLBPA_192	0	0	0.625	0.230769	0.75	1	0	0.0714286	0	1	0.428571	0.7	0.636364	0	0	0.692308	0	0	0.75	0	0	0.666667	0.666667	0	0	0	0	0	0	1	0	0.333333	0	1	1	1	1	0	1	1	0	1	1	0	1	1	1	1
MAG_149	Synergistales_AS29adLBPA_149	0	0	0.25	0.307692	0	0.777778	0	0.285714	0.125	0.571429	0.285714	0.4	0.636364	0	0	0.181818	0	0	0	0	0	0	0	0	0	0	0	0	0	0	0	0.777778	0	0	0	0	0	0	0	1	0	0	0	0	0	1	0	1
MAG_86	Syntrophomonas_AS29adLBPA_86	0	0	0.5	0.307692	0	1	0	0.285714	0.25	0.714286	0.571429	0.5	0.818182	0	0	0.181818	0	0	0	0	0	0.666667	0.666667	0	0	0	0	0	0	1	0	0	0	0	0	0	0	0	1	1	0	0	0	0	0	1	0	0
MAG_208	Actinobacteria_AS29adLBPA_208	0	0	0.125	0	0.25	0.666667	0	0	0.125	0.571429	0.285714	0.2	0.636364	0	0	0.642857	0	0	0	0	0	0	0	0	0	0	0	0	0	0	0	0.555556	0	0	1	0	1	0	0	1	0	0	1	0	0	1	1	0
MAG_170	Alphaproteobacteria_AS29adLBPA_170	0	0	0.25	0.307692	0	0.666667	0.2	0.0714286	0	0.571429	0.428571	0.4	0.545455	0	0	0	0	0	1	0	0	0	0	0	0	0	0	0	0	0.75	0	0	0	0	0	0	0	0	0	0	0	0	1	0	0	1	0	0
MAG_94	Anaerolineaceae_AS29adLBPA_94	0	0	0.375	0.153846	0.25	1	0	0.214286	0.25	1	0.285714	0.5	0.636364	0	0	0.181818	0	0	0	0	0	0	0	0	0	0	0	0	0	0.625	0	0.444444	0	0	1	0	0	0	1	1	0	0	1	0	0	1	0	1
MAG_61	Anaerolineales_AS29adLBPA_61	0	0.5	1	0.307692	0.75	1	0.6	0.214286	0.25	1	0.714286	0.9	0.454545	0	0	0.928571	0	0	1	0	0	0.666667	0.666667	0	0	0.0666667	0	0	0	1	0	0	0	0	0	1	1	0	0	1	0	1	0	0	1	1	1	1
MAG_88	Bacillales_AS29adLBPA_88	0	0	0.25	0.153846	0.25	0.666667	0	0.0714286	0	0.857143	0.285714	0.4	0.727273	0	0	0.0909091	0	0	0	0	0	0	0	0	0	0	0	0	0	0	0	0.666667	0	0	1	1	1	0	1	0	0	0	1	0	1	1	1	0
MAG_143	Bacteroidales_AS29adLBPA_143	0	0	0.25	0.153846	0	0.777778	0	0.142857	0	0.714286	0.428571	0.4	0.636364	0	0	0.181818	0	0	0.5	0	0	0	0	0	0	0	0	0	0	0.125	0	0.333333	0	0	1	1	1	1	1	1	0	1	1	0	1	0	0	1
MAG_15	Bacteroidales_AS29adLBPA_15	0	0	0.625	0.230769	0	0.666667	0	0.0714286	0.125	0.285714	0.142857	0.7	0.454545	0	0	0.181818	0	0	0.5	0	0	0.666667	0.666667	0	0	0	0	0	0	0.75	0	0	0	0	1	1	1	0	0	1	0	1	1	0	0	0	1	1
MAG_177	Bacteroidales_AS29adLBPA_177	0	0	0.25	0.0769231	0	0.555556	0	0.142857	0	0.428571	0	0.4	0.454545	0	0	0.0909091	0	0	0	0	0	0.333333	0.333333	0	0	0	0	0	0	0.625	0	0.111111	0	0	0	0	1	0	0	1	0	0	0	0	0	1	0	1
MAG_55	Bacteroidales_AS29adLBPA_55	0	0	0.375	0.153846	0.75	1	0	0.0714286	0.125	0.857143	0.428571	0.5	0.727273	0	0	0.0909091	0	0	0	0	0	0.666667	0.666667	0	0	0.0666667	0.666667	0	0	1	0	0	0	0	1	1	1	0	1	1	0	1	1	0	1	0	1	1
MAG_150	Burkholderiales_AS29adLBPA_150	0	0	1	0.538462	0	0.777778	1	0.0714286	0	0.571429	0.571429	0.8	0.727273	0	0	1	0	0	1	0.2	0.666667	0	0	0.75	0	0.2	1	0	0	1	0	0	0	0	0	0	0	0	0	1	0	0	0	0	0	1	0	0
MAG_145	Candidatus_Hydrogenedentes_AS29adLBPA_145	0	0	0.625	0.230769	0.75	0.777778	0.4	0.0714286	0.125	0.857143	0.285714	0.6	0.636364	0	0	0.181818	0	0	0	0	0	0	0	0	0	0	0	0	0	0.875	0	0.666667	0	1	1	1	1	0	1	1	0	1	1	0	1	1	1	0
MAG_157	Candidatus_Methanomethylicus_mesodigestum_AS29adLBPA_157	0	0	0.375	0.230769	0	0.555556	0	0	0.375	0.428571	0.142857	0.4	0.545455	0	0	0.0909091	0	0	0	0	0	0	0	0	0	0	0	0	0	0	0	0.666667	0	0	0	0	0	0	0	0	0	0	0	0	0	1	0	0
MAG_53	Deltaproteobacteria_AS29adLBPA_53	0	0.5	0.5	0.538462	0	0.777778	0	0.357143	0.25	0.571429	0.857143	0.6	0.454545	0	0	0.363636	0	0	0.25	0	0	0	0	0	0	0	0	0	0	0.625	0	0.555556	0	0	0	0	0	0	1	0	0	0	0	0	0	1	0	0
MAG_27	Firmicutes_AS29adLBPA_27	0	0	0.5	0.230769	0.25	1	0	0.214286	0.125	0.714286	0.428571	0.6	0.545455	0	0	0.181818	0.25	0	0	0	0	0	0	0	0	0	0	0	0	0	0	1	0	0	1	0	1	0	1	1	0	0	1	0	0	1	0	1
MAG_117	Ignavibacteria_AS29adLBPA_117	0	0	0.625	0.230769	0	0.666667	0.2	0.142857	0.125	0.571429	0.285714	0.7	0.454545	0	0	0.857143	0	0	0	0	0	0.666667	0.666667	0	0	0	0	0	0	1	0	0	0	0	0	0	1	0	0	1	0	0	0	0	0	1	0	0
MAG_7	Methanolinea_AS29adLBPA_7	0	0.5	0.5	0.461538	0	0.555556	0	0.0714286	0.75	0.142857	0.285714	0.6	0.363636	0	0	0	0	0	0.25	0	0	0	0	0	0	0	0	0	0	0	0	0.888889	0	0	0	0	0	0	0	0	0	0	0	0	0	1	0	0
MAG_205	Paludibacteraceae_AS29adLBPA_205	0	0	0.625	0.230769	0.75	1	0	0.0714286	0	0.714286	0.428571	0.7	0.636364	0	0	0.5	0	0	0.5	0	0	0.666667	0.666667	0	0	0.0666667	0	1	0	1	0	0	0	1	1	1	1	1	1	1	0	1	1	0	1	1	1	1
MAG_38	Phycisphaerales_AS29adLBPA_38	0	0	1	0.461538	0.25	0.888889	0.6	0.142857	0.125	0.857143	0.142857	0.9	0.454545	0	0	0.857143	0	0	0.5	0	0	0.666667	0.666667	0	0	0.133333	0.666667	0	0	1	0	0	0	0	1	0	1	0	1	1	0	1	1	0	1	1	1	1
MAG_63	Prolixibacteraceae_AS29adLBPA_63	0	0	0.625	0.230769	0.25	0.666667	0.2	0.0714286	0.125	0.714286	0.428571	0.7	0.454545	0	0	0.181818	0	0	0	0	0	0.666667	0.666667	0	0	0	0	0	0	1	0	0.333333	0	1	1	1	1	1	1	1	0	1	1	0	1	0	1	1
MAG_158	Propionibacterium_freudenreichii_AS29adLBPA_158	0	0	1	0.307692	0.5	0.888889	0.6	0.214286	0	1	0.428571	0.8	0.636364	0	0	0.857143	0	0	0.75	0	0	0.666667	0.666667	0	0	0	0	0	0	1	0	0	0	0	0	0	1	0	0	1	0	1	0	0	0	1	0	0
MAG_200	Rhodocyclales_AS29adLBPA_200	0	0	0.75	0.384615	0	0.666667	1	0.142857	0	0.428571	0.285714	0.7	0.363636	0	0	0.833333	0	0	0	0.3	1	0	0	0.666667	0	0.2	0.666667	0	0	0.875	0	0.111111	0	0	0	0	0	0	0	1	0	0	0	0	0	1	0	1
MAG_79	Spirochaetes_AS29adLBPA_79	0	0	0.25	0.0769231	0.25	0.666667	0	0.142857	0	0.285714	0	0.4	0.545455	0	0	0.181818	0	0	0.25	0	0	0	0	0	0	0	0	0	0	0.625	0	0.555556	0	0	1	0	0	0	0	1	0	0	1	0	0	1	0	0
MAG_125	Synergistales_AS29adLBPA_125	0	0	0.25	0.0769231	0	0.222222	0	0.142857	0.125	0.571429	0.142857	0.4	0.272727	0	0	0.0909091	0	0	0	0	0	0	0	0	0	0	0	0	0	0	0	0.555556	0	0	0	0	0	0	0	0	0	0	0	0	0	1	0	0
MAG_197	Syntrophaceae_AS29adLBPA_197	0	0	0.75	0.461538	0	0.666667	0.2	0.214286	0.25	0.714286	0.285714	0.7	0.727273	0	0	0.181818	0.25	0	0	0	0	0.666667	0.666667	0	0	0	0	0	0	1	0	0	0	0	0	0	0	0	0	1	0	0	0	0	0	1	0	1
MAG_186	Syntrophorhabdus_aromaticivorans_AS29adLBPA_186	0	0.5	0.75	0.461538	0	0.888889	0.2	0.142857	0.25	0.571429	0.714286	0.8	0.272727	0	0	0.615385	0	0	0.5	0	0	0.666667	0.666667	0	0	0	0	0	0	1	0	0.222222	0	0	0	0	0	0	0	1	0	0	0	0	0	1	0	0
MAG_100	Unclassified_bacteria_AS29adLBPA_100	0	0	0.875	0.230769	0.5	0.666667	0.6	0	0.125	0.857143	0.428571	0.8	0.636364	0	0	0.928571	0	0	0.5	0	0	0	0	0	0	0	0	0	0	1	0	0	0	0	1	0	1	0	1	1	0	0	1	0	1	1	0	0
MAG_102	Unclassified_bacteria_AS29adLBPA_102	0	0	0.125	0.0769231	0	0.444444	0	0	0	0.142857	0	0.2	0.181818	0	0	0	0	0	0	0	0	0	0	0	0	0	0	0	0	0.875	0	0	0	0	1	0	0	0	1	0	0	0	1	0	0	0	0	0
MAG_75	Unclassified_bacteria_AS29adLBPA_75	0	0.5	0.625	0.230769	0.5	0.888889	0.2	0.142857	0.125	1	0.714286	0.6	0.727273	0	0	0.785714	0.25	0	0.75	0	0	0	0	0	0	0	0	0	0	1	0	0.222222	0	0	0	0	1	0	0	1	0	0	1	0	1	1	0	0
MAG_112	Candidatus_Cloacimonetes_AS29adLBPA_112	0	0	0.25	0.153846	0	0.666667	0	0.142857	0	0.571429	0.142857	0.4	0.636364	0	0	0.181818	0	0	0	0	0	0	0	0	0	0	0	0	0	0	0	0.333333	0	0	0	0	0	0	0	1	0	0	1	0	0	1	0	1
MAG_92	Clostridiales_AS29adLBPA_92	0	0	0.25	0.307692	0.5	0.888889	0	0.214286	0.125	0.714286	0.285714	0.4	0.636364	0	0	0.181818	0	0	0	0	0	0	0	0	0	0	0	0	0	0	0	0.888889	0	0	0	0	0	0	0	1	0	0	0	0	0	1	0	0
MAG_60	Deltaproteobacteria_AS29adLBPA_60	0	0	0.75	0.384615	0	0.444444	0.2	0.214286	0.25	0.571429	0.285714	0.7	0.454545	0	0	0.181818	0.25	0	0	0	0	0	0	0	0	0	0	0	0	1	0	0.555556	0	0	0	0	0	0	0	1	0	0	1	0	0	1	0	0
MAG_161	Peptococcaceae_AS29adLBPA_161	0	0	0.25	0.230769	0	1	0	0.285714	0.125	0.714286	0.142857	0.4	0.727273	0	0	0.181818	0	0	0	0	0	0	0	0	0	0	0	0	0	1	0	0.888889	0	0	0	0	0	0	1	1	0	0	0	0	0	1	0	0
MAG_21	Methanospirillum_AS29adLBPA_21	0	1	0.5	0.538462	0	0.777778	0	0.0714286	1	0.285714	0.428571	0.6	0.545455	0	0	0.0909091	0	0	0.25	0	0	0	0	0	0	0	0	0	0	0	0	1	0	0	0	0	0	0	1	0	0	0	0	0	0	0	0	1
MAG_135	Peptococcaceae_AS29adLBPA_135	0	0	0.375	0.0769231	0	1	0	0	0	0.714286	0.428571	0.4	0.727273	0	0	0.181818	0	0	0	0	0	0	0	0	0	0	0	0	0	1	0	0	0	0	0	0	0	0	0	1	0	0	0	0	0	1	0	0
MAG_204	Desulfobacteraceae_AS29adLBPA_204	0	0	1	0.384615	0	0.777778	0.6	0.142857	0.25	0.714286	0.714286	0.9	0.636364	0	0	0.181818	0	0	0.5	0	0	0	0	0	0	0	0	0	0	1	0	0	0	0	0	0	0	0	0	1	0	0	0	0	0	1	0	0
MAG_188	Mariniphaga_AS29adLBPA_188	0	0	0.625	0.230769	0.5	0.777778	0.4	0.0714286	0	0.857143	0.142857	0.6	0.454545	0	0	0	0	0	0.75	0	0	0.666667	0.666667	0	0	0.0666667	0.666667	0	0	1	0	0.222222	0	1	0	0	1	0	0	1	0	1	0	0	1	0	1	1
MAG_56	Acetoanaerobium_noterae_AS29adLBPA_56	0	0.5	0.375	0.230769	0	0.888889	0	0.214286	0.125	0.714286	0.571429	0.4	0.727273	0	0	0.181818	0	0	0	0	0	0	0	0	0	0	0	0	0	1	0	0.111111	0	0	0	0	0	0	0	1	0	0	0	0	0	1	0	0
MAG_6	Clostridiales_AS29adLBPA_6	0	0	0.5	0.153846	0.5	0.888889	0	0	0	0.857143	0.571429	0.6	0.636364	0	0	0.181818	0	0	0	0	0	0	0	0	0	0	0	0	0	0	0	0.888889	0	0	0	0	0	0	0	1	0	0	0	0	0	1	1	0
MAG_230	Deltaproteobacteria_AS29adLBPA_230	0	0	0.5	0.230769	0	0.555556	0	0.142857	0.25	0.285714	0.428571	0.5	0.454545	0	0	0.583333	0	0	0.25	0	0	0	0	0	0	0	0	0	0	1	0	0.444444	0	0	0	0	0	0	1	0	0	0	0	0	0	1	0	0
MAG_37	Methanomassiliicoccaceae_AS29adLBPA_37	0	0	0.25	0.307692	0	0.555556	0.2	0.0714286	0.375	0.714286	0.285714	0.4	0.545455	0	0	0.25	0	0	0	0	0	0	0	0	0	0	0	0	0	0	0	0.777778	0	0	0	0	0	0	0	0	0	0	0	0	0	1	0	0
MAG_30	Methanosarcina_mazei_AS29adLBPA_30	0	0.5	0.5	0.307692	0	0.888889	0.6	0	0.875	0.285714	0.285714	0.5	0.363636	0	0	0.181818	0	0	0	0	0	0	0	0	0	0	0	0	0	0	0	1	0	0	0	0	0	0	0	0	0	0	0	0	0	0	1	1
MAG_43	Sphaerochaeta_AS29adLBPA_43	0	0	0.375	0.0769231	0.5	0.777778	0.2	0	0	0.857143	0.142857	0.2	0.636364	0	0	0	0	0	0	0	0	0	0	0	0	0	0	0	0	0	0	0.222222	0	0	1	1	1	0	0	0	0	1	0	0	1	1	1	0
MAG_8	Unclassified_bacteria_AS29adLBPA_8	0	0	0.125	0	0	0.333333	0	0	0	0	0	0.1	0	0	0	0	0	0	0	0	0	0	0	0	0	0	0	0	0	0	0	0	0	0	0	0	0	0	0	1	0	0	0	0	0	0	0	0
MAG_207	Anaerolineaceae_AS29adLBPA_207	0	0	0.25	0.0769231	0	1	0	0.142857	0.25	0.714286	0.428571	0.4	0.636364	0	0	0.0909091	0	0	0	0	0	0	0	0	0	0	0	0	0	0.5	0	0	0	0	0	0	0	0	1	1	0	0	0	0	0	1	0	0
MAG_25	Anaerolineaceae_AS29adLBPA_25	0	0	0.125	0.0769231	0	1	0	0.214286	0.25	0.714286	0.428571	0.3	0.636364	0	0	0.0909091	0	0	0	0	0	0	0	0	0	0	0	0	0	0.625	0	0.555556	0	1	0	0	1	0	0	1	0	0	0	0	1	1	0	0
MAG_78	Bacteroidales_AS29adLBPA_78	0	0	0.625	0.230769	0.75	1	0	0.0714286	0	0.857143	0.428571	0.7	0.636364	0	0	0.769231	0	0	0.75	0	0	0.666667	0.666667	0	0	0	0	0	0	1	0	0	0	1	1	1	1	0	1	1	0	1	1	0	1	0	1	1
MAG_93	Candidatus_Bathyarchaeota_AS29adLBPA_93	0	1	0.375	0.230769	0	0.666667	0.2	0	0.5	0.285714	0.142857	0.4	0.363636	0	0	0.0909091	0	0	0	0	0	0	0	0	0	0	0	0	0	0	0	0	0	0	0	0	0	0	0	0	0	0	0	0	0	0	0	1
MAG_184	Desulfovibrio_AS29adLBPA_184	0	0	0.5	0.230769	0	0.555556	0	0	0.25	0.285714	0.142857	0.4	0.545455	0	0	0.615385	0.25	0	0.25	0	0	0.666667	0.666667	0	0	0	0	0	0	0.25	0	0	0	0	0	0	0	0	0	0	0	0	0	0	0	1	0	1
MAG_1	Geobacter_AS29adLBPA_1	0	0	0.625	0.230769	0.5	0.777778	0.4	0	0.125	0.714286	0.285714	0.7	0.727273	0	0	0.846154	0	0	0.25	0	0	0.666667	0.666667	0	0	0.133333	0.666667	0	0	0.875	0	0	0	0	0	0	0	0	0	1	0	0	0	0	0	1	0	0
MAG_175	Methanocorpusculum_parvum_AS29adLBPA_175	0	0	0.375	0.384615	0	0.444444	0	0.0714286	0.875	0.285714	0.142857	0.5	0.454545	0	0	0	0	0	0	0	0	0	0	0	0	0	0	0	0	0	0	0.222222	0	0	0	0	0	0	0	0	0	0	0	0	0	0	0	0
MAG_118	Methanomassiliicoccaceae_AS29adLBPA_118	0	0.5	0.25	0.307692	0	0.555556	0	0.0714286	0.25	0.714286	0.714286	0.4	0.545455	0	0	0.25	0	0	0	0	0	0	0	0	0	0	0	0	0	0	0	0.444444	0	0	0	0	0	0	0	0	0	0	0	0	0	1	0	0
MAG_121	Methanomassiliicoccaceae_AS29adLBPA_121	0	0	0.125	0.307692	0	0.555556	0	0.0714286	0.25	0.714286	0.285714	0.3	0.545455	0	0	0.181818	0	0	0	0	0	0	0	0	0	0	0	0	0	0	0	0.777778	0	0	0	0	0	0	0	0	0	0	0	0	0	1	0	0
MAG_212	Methanomassiliicoccaceae_AS29adLBPA_212	0	0.5	0.375	0.307692	0	0.555556	0.2	0.0714286	0.375	0.571429	0.571429	0.5	0.454545	0	0	0.333333	0	0	0	0	0	0	0	0	0	0	0	0	0	0	0	0.777778	0	0	0	0	0	0	0	0	0	0	0	0	0	1	0	0
MAG_36	Methanomassiliicoccaceae_AS29adLBPA_36	0	0	0.125	0.307692	0	0.333333	0	0.0714286	0.125	0.714286	0.285714	0.3	0.272727	0	0	0.181818	0	0	0	0	0	0	0	0	0	0	0	0	0	0	0	0.777778	0	0	0	0	0	0	0	0	0	0	0	0	0	1	0	0
MAG_72	Methanomassiliicoccaceae_AS29adLBPA_72	0	0.5	0.75	0.384615	0	0.555556	0.4	0.0714286	0.5	0.714286	0.857143	0.6	0.545455	0	0	0.333333	0	0	0	0	0	0	0	0	0	0	0	0	0	0	0	1	0	0	0	0	0	0	0	0	0	0	0	0	0	1	0	0
MAG_85	Methanomassiliicoccaceae_AS29adLBPA_85	0	0	0.25	0.307692	0	0.555556	0.2	0.0714286	0.375	0.714286	0.285714	0.4	0.545455	0	0	0.25	0	0	0	0	0	0	0	0	0	0	0	0	0	0	0	0.888889	0	0	0	0	0	0	0	0	0	0	0	0	0	1	0	0
MAG_190	Peptococcaceae_AS29adLBPA_190	0	0	0.375	0.153846	0	0.555556	0	0	0.125	0.714286	0.285714	0.4	0.727273	0	0	0.181818	0	0	0.5	0	0	0	0	0	0	0	0	0	0	0.75	0	0	0	0	0	0	0	0	0	0	0	0	0	0	0	1	0	0
MAG_164	Phycisphaerales_AS29adLBPA_164	0	0	0.625	0.230769	0.5	0.777778	0.2	0.0714286	0.125	1	0.428571	0.6	0.636364	0	0	0.181818	0	0	0	0	0	0	0	0	0	0	0	0	0	0.75	0	1	0	0	1	1	1	0	1	0	0	1	1	0	1	0	1	1
MAG_198	Sphaerochaeta_AS29adLBPA_198	0	0	0.5	0.0769231	0.25	1	0.2	0	0	0.714286	0.285714	0.4	0.636364	0	0	0.181818	0	0	0	0	0	0	0	0	0	0	0	0	0	0	0	0.888889	0	0	1	1	1	0	1	0	0	1	1	0	1	0	1	0
MAG_176	Synergistaceae_AS29adLBPA_176	0	0	0.25	0.230769	0	0.777778	0	0.142857	0.125	0.714286	0.285714	0.4	0.727273	0	0	0.181818	0	0	0	0	0	0	0	0	0	0	0	0	0	0	0	0.666667	0	0	0	0	0	0	0	1	0	0	0	0	0	1	0	0
MAG_173	Bacteroidales_AS29adLBPA_173	0	0	0.25	0	0	0.777778	0	0.0714286	0	0.571429	0.285714	0.4	0.636364	0	0	0.181818	0	0	0	0	0	0	0	0	0	0	0	0	0	1	0	0	0	0	1	0	0	0	0	1	0	0	1	0	0	0	0	0
MAG_23	Bacteroidales_AS29adLBPA_23	0	0	0.5	0.230769	0	1	0	0.142857	0	0.714286	0.285714	0.6	0.727273	0	0	0.181818	0	0	0.75	0	0	0.666667	0.666667	0	0	0	0	0	0	0.875	0	0.222222	0	0	0	0	1	0	0	1	0	1	1	0	1	1	0	1
MAG_29	Bacteroidales_AS29adLBPA_29	0	0	0.375	0.230769	0.25	0.888889	0	0.142857	0	0.857143	0.428571	0.5	0.636364	0	0	0.181818	0	0	0.5	0	0	0	0	0	0	0	0	0	0	0.75	0	0.333333	0	0	0	1	1	0	0	1	0	1	0	0	1	0	0	1
MAG_80	Betaproteobacteria_AS29adLBPA_80	0	0	0.625	0.230769	1	0.888889	0.2	0	0.25	1	0.428571	0.4	0.909091	0	0	0.5	0	0	0	0.3	1	0.666667	0.666667	1	0	0.133333	0.333333	0	0	0.375	0	0	0	0	0	0	0	0	0	1	0	0	1	0	0	1	0	1
MAG_132	Candidatus_Shapirobacteria_AS29adLBPA_132	0	0	0.125	0.0769231	0	0.555556	0	0	0	0	0	0.2	0.454545	0	0	0	0	0	0	0	0	0	0	0	0	0	0	0	0	0	0	0	0	0	0	0	0	0	0	0	0	0	0	0	0	0	0	0
MAG_223	Desulfovibrio_AS29adLBPA_223	0	0	0.375	0.153846	0.25	0.555556	0	0	0.25	0.714286	0.428571	0.3	0.545455	0	0	0.181818	0	0	0.25	0	0	0	0	0	0	0	0	0	0	0.75	0	0	0	0	0	0	0	0	0	1	0	0	0	0	0	1	0	1
MAG_187	Firmicutes_AS29adLBPA_187	0	0	0.25	0.153846	0.75	1	0	0.0714286	0	1	0.285714	0.4	0.636364	0	0	0	0	0	0	0	0	0	0	0	0	0	0	0	0	0	0	0.777778	0	0	1	0	1	0	0	1	0	0	1	0	0	1	0	0
MAG_232	Mesotoga_AS29adLBPA_232	0	0	0.125	0.0769231	0.75	1	0	0.214286	0	1	0.142857	0.3	0.636364	0	0	0.181818	0	0	0	0	0	0	0	0	0	0	0	0	0	0.875	0	0	0	0	1	0	1	0	0	0	0	0	0	0	0	1	0	0
MAG_152	Paludibacter_AS29adLBPA_152	0	0	0.75	0.307692	0.75	1	0.2	0.0714286	0	1	0.428571	0.8	0.636364	0	0	0.0909091	0	0	0.75	0	0	0.666667	0.666667	0	0	0	0	0	0	0	0	0.222222	0	1	1	1	1	0	1	1	0	0	1	0	1	0	1	1
MAG_166	Sphaerochaeta_AS29adLBPA_166	0	0	0.5	0.0769231	0.5	0.888889	0.2	0	0	0.857143	0.285714	0.4	0.636364	0	0	0.0909091	0	0	0	0	0	0	0	0	0	0	0	0	0	0	0	0.666667	0	1	0	1	1	0	0	0	0	1	0	0	1	1	1	1
MAG_68	Spirochaetales_AS29adLBPA_68	0	0	0.375	0.0769231	0.5	0.888889	0	0	0	0.857143	0.285714	0.5	0.636364	0	0	0.0909091	0	0	0	0	0	0	0	0	0	0	0	0	0	0	0	0.666667	0	0	1	1	1	1	1	1	0	0	1	0	0	1	0	0
MAG_34	Spirochaetes_AS29adLBPA_34	0	0	0.625	0.0769231	0.75	1	0.4	0	0	0.857143	0.285714	0.6	0.636364	0	0	0.181818	0	0	0	0	0	0	0	0	0	0	0	0	0	0	0	0.777778	0	0	0	0	1	0	0	0	0	0	0	0	0	0	0	0
MAG_47	Synergistetes_AS29adLBPA_47	0	0	0.25	0	0	0.444444	0	0.142857	0	0.285714	0.142857	0.3	0.181818	0	0	0.0909091	0	0	0	0	0	0	0	0	0	0	0	0	0	0	0	0.888889	0	0	0	0	0	0	0	0	0	0	0	0	0	1	0	1
MAG_44	Anaerolineaceae_AS29adLBPA_44	0	0	0.125	0.0769231	0	0.888889	0	0.214286	0.25	0.714286	0.428571	0.2	0.454545	0	0	0.0909091	0	0	0	0	0	0	0	0	0	0	0	0	0	0.625	0	0.777778	0	0	0	0	1	0	1	1	0	1	0	0	0	1	0	0
MAG_97	Anaerolineaceae_AS29adLBPA_97	0	0	0.375	0.153846	0.25	1	0	0.214286	0.25	1	0.285714	0.5	0.636364	0	0	0.0909091	0	0	0	0	0	0	0	0	0	0	0	0	0	0.75	0	0.444444	0	0	1	0	1	0	1	1	0	0	1	0	0	1	0	1
MAG_116	Anaeromusa_AS29adLBPA_116	0	0	0.5	0.230769	0.75	0.666667	0	0.142857	0	0.714286	0.428571	0.5	0.636364	0	0	0.642857	0	0	0.75	0	0	0.666667	0.666667	0	0	0	0	0	0	1	0	0	0	0	0	0	0	0	0	1	0	0	0	0	0	1	0	0
MAG_19	Arcobacter_butzleri_AS29adLBPA_19	0.25	0	0.75	0.153846	0	0.666667	0.4	0	0	0.571429	0.142857	0.4	0.636364	0	0	0.769231	0.5	0	0.25	0.3	1	0.333333	0.333333	0.666667	0	0	0	0	0	0.75	0	0	0	0	0	0	0	0	0	1	0	0	1	0	0	1	0	0
MAG_106	Armatimonadetes_AS29adLBPA_106	0	0	0.375	0	0.5	0.888889	0	0	0.125	1	0.571429	0.4	0.636364	0	0	0.923077	0	0	0	0	0	0.666667	0.666667	0	0	0	0	0	0	1	0	0	0	1	0	1	1	0	0	1	0	1	0	0	0	1	1	0
MAG_127	Bacillales_AS29adLBPA_127	0	0	0.125	0.0769231	0	0.777778	0	0.0714286	0	0.428571	0	0.2	0.454545	0	0	0.0909091	0	0	0	0	0	0	0	0	0	0	0	0	0	0	0	0	0	0	0	0	1	0	0	0	0	0	0	0	0	0	0	0
MAG_181	Bacillales_AS29adLBPA_181	0	0	0.25	0.153846	0	0.777778	0	0.0714286	0	0.714286	0.142857	0.4	0.727273	0	0	0	0	0	0	0	0	0	0	0	0	0	0	0	0	0.875	0	0	0	0	0	0	1	0	0	0	0	0	0	0	0	0	0	0
MAG_105	Bacteroidales_AS29adLBPA_105	0	0	0.375	0.153846	0.25	1	0	0.0714286	0	0.857143	0.285714	0.5	0.727273	0	0	0.181818	0	0	0.25	0	0	0.666667	0.666667	0	0	0	0	0	0	1	0	0	0	0	1	1	1	0	0	1	0	1	1	0	1	0	1	1
MAG_119	Bacteroidales_AS29adLBPA_119	0	0	0.875	0.230769	0.75	0.888889	0.2	0.0714286	0.25	0.857143	0.285714	0.8	0.727273	0	0	0.923077	0	0	0.75	0	0	0.666667	0.666667	0	0	0.0666667	0.666667	0	0	1	0	0	0	1	1	0	1	0	0	1	0	1	1	0	1	0	1	1
MAG_211	Bacteroidales_AS29adLBPA_211	0	0	0.75	0.230769	0.75	0.888889	0	0.0714286	0.25	0.857143	0.428571	0.7	0.636364	0	0	0.923077	0	0	0.5	0	0	0.666667	0.666667	0	0	0	0	0	0	1	0	0	0	0	1	0	1	0	1	1	0	1	1	0	1	1	1	1
MAG_33	Bacteroidales_AS29adLBPA_33	0	0	0.875	0.461538	0	0.888889	0.4	0.142857	0	0.714286	0.285714	0.8	0.727273	0	0	0.181818	0	0	0.75	0	0	0.666667	0.666667	0	0	0.0666667	0.666667	0	0	1	0	0.222222	0	0	1	0	1	1	1	1	0	1	1	0	0	1	0	1
MAG_50	Bacteroidales_AS29adLBPA_50	0	0	0.5	0.307692	0.25	0.888889	0	0.142857	0	1	0.428571	0.6	0.727273	0	0	0.0909091	0	0	0.75	0	0	0.666667	0.666667	0	0	0	0	0	0	0	0	0.222222	0	0	0	0	0	0	0	1	0	0	0	0	0	0	0	1
MAG_59	Bacteroidales_AS29adLBPA_59	0	0	1	0.384615	0.5	0.888889	0.6	0.142857	0.125	1	0.142857	0.9	0.727273	0	0	0.846154	0	0	0.75	0	0	0.666667	0.666667	0	0	0.0666667	0.666667	0	0	1	0	0.333333	0	0	0	0	1	1	0	1	0	1	1	0	1	0	0	1
MAG_66	Bacteroidales_AS29adLBPA_66	0	0	0.25	0	0	0.777778	0	0.0714286	0.125	0.428571	0.142857	0.4	0.545455	0	0	0.181818	0	0	0	0	0	0	0	0	0	0	0	0	0	0.875	0	0	0	0	1	0	0	0	0	1	0	0	1	0	0	0	0	0
MAG_156	Bacteroidetes_AS29adLBPA_156	0	0	1	0.307692	0.5	0.777778	0.6	0.142857	0.25	1	0.142857	0.9	0.545455	0	0	0.181818	0	0	0.75	0	0	0.666667	0.666667	1	0	0.0666667	0.666667	0	0	1	0	0.333333	0	0	0	0	1	1	0	1	0	1	0	0	1	1	0	1
MAG_224	Betaproteobacteria_AS29adLBPA_224	0	0	0.75	0.230769	0.25	0.888889	0.4	0	0.375	0.428571	0.428571	0.4	0.727273	0	0	0.714286	0	0	0	0.2	0.666667	1	1	0.75	0	0.2	0.666667	0	0	0.875	0	0	0	0	0	0	0	0	0	1	0	0	0	0	0	1	0	0
MAG_140	Caldiserica_AS29adLBPA_140	0	0	0.375	0.153846	0	0.777778	0	0	0.125	0.571429	0.142857	0.5	0.636364	0	0	0.181818	0	0	0	0	0	0	0	0	0	0	0	0	0	0.625	0	0.666667	0	0	0	0	0	0	0	0	0	0	0	0	0	1	0	0
MAG_48	Candidatus_Caldatribacteirum_AS29adLBPA_48	0	0	0.375	0.0769231	0.5	0.888889	0	0	0.125	0.857143	0.571429	0.5	0.636364	0	0	0.181818	0	0	0	0	0	0	0	0	0	0	0	0	0	0.875	0	0.111111	0	0	0	0	0	0	1	1	0	0	0	0	0	1	0	0
MAG_131	Candidatus_Cloacimonetes_AS29adLBPA_131	0	0	0.25	0.153846	0	0.666667	0	0.0714286	0	0.571429	0.142857	0.4	0.636364	0	0	0.181818	0	0	0	0	0	0	0	0	0	0	0	0	0	0	0	0.333333	0	0	0	0	0	0	0	0	0	0	0	0	0	1	0	1
MAG_4	Candidatus_Cloacimonetes_AS29adLBPA_4	0	0	0.25	0.153846	0	0.666667	0	0.142857	0	0.571429	0.142857	0.4	0.636364	0	0	0.181818	0	0	0	0	0	0	0	0	0	0	0	0	0	0	0	0.333333	0	0	0	0	0	0	0	1	0	0	0	0	0	1	0	1
MAG_64	Candidatus_Cloacimonetes_AS29adLBPA_64	0	0	0.25	0.153846	0.5	0.666667	0	0.142857	0	0.714286	0	0.4	0.454545	0	0	0.181818	0	0	0	0	0	0	0	0	0	0	0	0	0	0	0	0.333333	0	0	0	0	0	0	0	1	0	0	0	0	0	1	0	1
MAG_82	Candidatus_Cloacimonetes_AS29adLBPA_82	0	0	0.25	0.153846	0	0.666667	0	0.142857	0	0.571429	0.142857	0.4	0.636364	0	0	0.181818	0	0	0	0	0	0	0	0	0	0	0	0	0	0	0	0.333333	0	0	0	0	0	0	0	1	0	0	0	0	0	1	0	1
MAG_3	Chloroflexi_AS29adLBPA_3	0	0	0.625	0.461538	0	0.666667	0.2	0.214286	0	0.428571	0.142857	0.6	0.363636	0	0	0	0	0	0	0	0	0	0	0	0	0	0	0	0	0.75	0	0.666667	0	0	0	0	0	0	0	0	0	0	0	0	0	1	0	0
MAG_32	Clostridia_AS29adLBPA_32	0	0	0.25	0	0	0.444444	0	0	0	0.428571	0.142857	0.3	0.545455	0	0	0	0	0	0	0	0	0	0	0	0	0	0	0	0	0	0	0.666667	0	0	0	1	1	0	0	1	0	1	0	0	1	0	1	0
MAG_160	Clostridiales_AS29adLBPA_160	0	0	0.5	0.153846	0.25	1	0	0	0	0.714286	0.571429	0.6	0.636364	0	0	0.181818	0	0	0	0	0	0	0	0	0	0	0	0	0	0	0	0.888889	0	0	1	0	1	0	1	1	0	1	1	0	0	1	1	1
MAG_46	Clostridiales_AS29adLBPA_46	0	0	0.375	0.153846	0	0.666667	0	0	0	0.428571	0.428571	0.4	0.636364	0	0	0.0909091	0	0	0	0	0	0	0	0	0	0	0	0	0	1	0	0	0	0	0	0	0	0	1	1	0	0	0	0	0	0	1	1
MAG_77	Clostridiales_AS29adLBPA_77	0	0	0.25	0.153846	0	0.777778	0	0.214286	0	0.571429	0	0.4	0.636364	0	0	0	0	0	0	0	0	0	0	0	0	0	0	0	0	0	0	0.888889	0	0	0	0	0	0	0	1	0	0	0	0	0	1	0	0
MAG_213	Clostridium_AS29adLBPA_213	0	0	0.25	0.0769231	0.25	0.555556	0	0.0714286	0	0.428571	0.285714	0.4	0.545455	0	0	0	0	0	0	0	0	0	0	0	0	0	0	0	0	0	0	0.111111	0	0	0	0	0	0	0	1	0	0	0	0	0	0	0	0
MAG_115	Deltaproteobacteria_AS29adLBPA_115	0	0	0.375	0.307692	0	0.888889	0	0.357143	0.25	0.714286	0.428571	0.4	0.727273	0	0	0.181818	0	0	0	0	0	0	0	0	0	0	0	0	0	1	0	0.555556	0	0	0	0	0	0	0	1	0	0	0	0	0	1	0	1
MAG_18	Deltaproteobacteria_AS29adLBPA_18	0	0	0.625	0.461538	0	0.666667	0.2	0.214286	0.25	0.571429	0.428571	0.7	0.727273	0	0	0.181818	0.25	0	0	0	0	0.666667	0.666667	0	0	0	0	0	0	1	0	0	0	0	0	0	0	0	0	1	0	0	0	0	0	1	0	1
MAG_99	Deltaproteobacteria_AS29adLBPA_99	0	0	0.375	0.384615	0	0.444444	0.4	0.357143	0.25	0.285714	0.285714	0.3	0.181818	0	0	0.181818	0	0	0	0	0	0.666667	0.666667	0	0	0	0	0	0	1	0	0	0	0	0	0	0	0	0	0	0	0	0	0	0	1	0	0
MAG_101	Eubacteriaceae_AS29adLBPA_101	0	0.5	0.25	0.153846	0.25	0.777778	0	0.0714286	0	0.571429	0.571429	0.3	0.727273	0	0	0.181818	0	0	0	0	0	0	0	0	0	0	0	0	0	0	0	0.777778	0	0	1	0	1	0	1	1	0	0	1	0	0	1	1	0
MAG_182	Firmicutes_AS29adLBPA_182	0	0	0.25	0.307692	0	0.555556	0	0.142857	0.125	0.714286	0.285714	0.4	0.727273	0	0	0.181818	0	0	0	0	0	0	0	0	0	0	0	0	0	1	0	0	0	0	0	0	0	0	0	0	0	0	0	0	0	1	0	0
MAG_183	Firmicutes_AS29adLBPA_183	0	0	0.25	0.153846	0	0.666667	0	0.142857	0	0.285714	0.142857	0.4	0.454545	0	0	0.181818	0	0	0	0	0	0	0	0	0	0	0	0	0	0.625	0	0	0	0	0	0	0	0	0	1	0	0	0	0	0	0	0	0
MAG_191	Firmicutes_AS29adLBPA_191	0	0	0.375	0.307692	0	0.555556	0	0.214286	0.25	0.571429	0	0.5	0.545455	0.0909091	0	0.666667	0	0	0	0	0	0.333333	0.333333	0	0	0	0	0	0	1	0	0	0	0	0	0	0	0	1	1	0	0	0	0	0	1	0	0
MAG_24	Geobacter_AS29adLBPA_24	0	0	0.625	0.153846	0.5	0.888889	0.2	0	0.25	1	0.428571	0.7	0.727273	0	0	0.181818	0	0	0.75	0	0	0	0	0	0	0	0	0	0	1	0	0	0	0	0	1	0	0	0	1	0	0	1	0	0	1	0	0
MAG_199	Kosmotogaceae_AS29adLBPA_199	0	0	0.125	0.0769231	0.25	1	0	0.214286	0	0.714286	0.142857	0.3	0.636364	0	0	0.181818	0	0	0	0	0	0	0	0	0	0	0	0	0	1	0	0	0	0	1	0	1	0	0	1	0	0	0	0	0	1	0	1
MAG_178	Methanobacteriaceae_AS29adLBPA_178	0	0	0.375	0.307692	0	0.555556	0	0	0.875	0.285714	0	0.5	0.181818	0	0	0.181818	0	0	0.25	0	0	0	0	0	0	0	0	0	0	0	0	1	0	0	0	0	0	0	0	0	0	0	0	0	0	1	0	0
MAG_13	Methanobacterium_AS29adLBPA_13	0	1	0.5	0.384615	0	0.555556	0	0	1	0.285714	0.142857	0.6	0.181818	0	0	0	0	0	0.25	0	0	0	0	0	0	0	0	0	0	0	0	1	0	0	0	0	0	0	0	0	0	0	0	0	0	0	0	0
MAG_215	Methanomassiliicoccaceae_AS29adLBPA_215	0	0.5	0.5	0.307692	0	0.444444	0.2	0	0.25	0.571429	0.571429	0.5	0.454545	0	0	0.0909091	0	0	0	0	0	0	0	0	0	0	0	0	0	0	0	0.333333	0	0	0	0	0	0	0	0	0	0	0	0	0	1	0	0
MAG_57	Methanomassiliicoccaceae_AS29adLBPA_57	0	0.5	0.375	0.307692	0	0.444444	0.2	0.0714286	0.375	0.571429	0.571429	0.5	0.545455	0	0	0.0909091	0	0	0	0	0	0	0	0	0	0	0	0	0	0	0	0	0	0	0	0	0	0	0	0	0	0	0	0	0	1	0	0
MAG_225	Methanomassiliicoccus_AS29adLBPA_225	0	0.5	0.375	0.230769	0	0.555556	0.2	0.0714286	0.375	0.714286	0.571429	0.3	0.545455	0	0	0.181818	0	0	0	0	0	0	0	0	0	0	0	0	0	0	0	0.777778	0	0	0	0	0	0	0	0	0	0	0	0	0	1	0	0
MAG_144	Methanomicrobia_AS29adLBPA_144	0	0	0.375	0.230769	0	0.444444	0	0.142857	0.375	0.571429	0.428571	0.5	0.454545	0	0	0	0	0	0	0	0	0	0	0	0	0	0	0	0	0	0	0.777778	0	0	0	0	0	0	0	0	0	0	0	0	0	1	0	0
MAG_167	Methanomicrobiales_AS29adLBPA_167	0	0.5	0.25	0.230769	0	0.666667	0	0.0714286	0.625	0.142857	0.285714	0.4	0.454545	0	0	0	0	0	0	0	0	0	0	0	0	0	0	0	0	0	0	0.888889	0	0	0	0	0	0	1	0	0	0	0	0	0	0	0	1
MAG_138	Methanothrix_soehngenii_AS29adLBPA_138	0	1	0.25	0.230769	0	0.555556	0	0	1	0.285714	0.285714	0.5	0.636364	0	0	0.583333	0	0	0	0	0	0	0	0	0	0	0	0	0	0	0	0.888889	0	0	0	0	0	0	0	0	0	0	0	0	0	1	0	0
MAG_114	Peptococcaceae_AS29adLBPA_114	0	0.5	0.5	0.230769	0	0.777778	0	0.142857	0.25	0.714286	0.428571	0.5	0.727273	0.0909091	0	0.692308	0	0	0.75	0	0	0.333333	0.333333	0	0	0	0	0	0	0.875	0	0	0	0	0	0	0	0	0	1	0	0	0	0	0	1	0	0
MAG_168	Phycisphaerales_AS29adLBPA_168	0	0	0.875	0.153846	0.75	0.888889	0.6	0	0.125	0.857143	0.285714	0.8	0.636364	0	0	0.181818	0	0	0	0	0	0	0	0	0	0	0	0	0	1	0	0.222222	0	1	1	1	1	0	1	0	0	1	1	0	1	1	1	1
MAG_231	Phycisphaerales_AS29adLBPA_231	0	0	0.875	0.307692	0.5	0.777778	0.4	0.0714286	0.125	0.857143	0.428571	0.8	0.636364	0	0	0.181818	0	0	0.5	0	0	0	0	0	0	0	0	0	0	0	0	0.888889	0	1	1	1	1	1	1	0	0	1	1	0	1	1	1	1
MAG_74	Phycisphaerales_AS29adLBPA_74	0	0	0.625	0.153846	0.5	0.888889	0.2	0.0714286	0.125	0.857143	0.428571	0.6	0.636364	0	0	0.181818	0	0	0	0	0	0	0	0	0	0	0	0	0	0.75	0	0.888889	0	1	1	1	1	1	1	0	0	1	1	0	1	1	1	1
MAG_22	Propionibacterium_AS29adLBPA_22	0	0	1	0.307692	0.75	1	0.6	0.142857	0	0.857143	0.285714	0.9	0.636364	0	0	0.857143	0	0	0.75	0	0	0.666667	0.666667	0	0	0	0	0	0	1	0	0	0	0	0	0	1	0	0	0	0	0	1	0	0	1	0	0
MAG_206	Proteus_vulgaris_AS29adLBPA_206	0	0	0.875	0.384615	1	1	0.8	0.0714286	0	1	0.428571	0.6	0.818182	0	0	1	1	0	1	0	0	1	1	0	0	0.0666667	0	0.75	0	1	0	0	0	0	1	0	0	0	0	1	1	0	1	0	1	1	0	0
MAG_107	Rikenellaceae_AS29adLBPA_107	0	0	0.25	0.153846	0.5	0.888889	0	0.142857	0	0.714286	0.428571	0.4	0.636364	0	0	0.181818	0	0	0.5	0	0	0	0	0	0	0	0	0	0	0	0	0.333333	0	0	1	1	1	1	1	1	0	1	1	0	1	0	0	1
MAG_17	Ruminococcaceae_AS29adLBPA_17	0	0	0.5	0.0769231	0.5	0.444444	0	0	0	0.714286	0	0.5	0.454545	0	0	0	0	0	0	0	0	0	0	0	0	0	0	0	0	0	0	0.888889	0	0	0	0	1	0	0	1	0	1	0	0	1	1	1	0
MAG_151	Spirochaetaceae_AS29adLBPA_151	0	0	0.25	0	0.5	0.777778	0	0	0	0.857143	0.285714	0.4	0.636364	0	0	0	0	0	0	0	0	0	0	0	0	0	0	0	0	0	0	0.555556	0	0	0	0	0	1	0	1	0	0	0	0	0	0	0	1
MAG_218	Spirochaetaceae_AS29adLBPA_218	0	0	0.5	0.307692	0.75	0.666667	0	0.285714	0	0.857143	0.285714	0.6	0.636364	0	0	0.0909091	0.25	0	0	0	0	0	0	0	0	0	0	0	0	0	0	0.777778	0	0	1	0	1	0	1	1	0	0	1	0	1	0	1	0
MAG_16	Spirochaetes_AS29adLBPA_16	0	0	0.5	0.0769231	0.5	0.888889	0.2	0	0	0.714286	0.142857	0.5	0.545455	0	0	0.181818	0	0	0	0	0	0	0	0	0	0	0	0	0	0	0	0.555556	0	0	1	1	1	0	0	0	0	0	1	0	1	0	1	0
MAG_12	Spirochaetia_AS29adLBPA_12	0	0.5	0.5	0.230769	0.25	0.888889	0	0.214286	0.25	0.714286	0.571429	0.5	0.636364	0	0	0	0	0	0	0	0	0.666667	0.666667	0	0	0	0	0	0	1	0	0	0	0	0	1	1	0	0	1	0	0	0	0	0	1	0	0
MAG_209	Synergistaceae_AS29adLBPA_209	0	0	0.125	0.153846	0	0.888889	0	0.0714286	0	0.571429	0.285714	0.3	0.636364	0	0	0	0	0	0	0	0	0	0	0	0	0	0	0	0	0	0	0.888889	0	0	0	0	0	0	0	0	0	0	0	0	0	1	0	1
MAG_133	Synergistales_AS29adLBPA_133	0	0	0.375	0.153846	0.25	0.888889	0	0.142857	0	0.714286	0.285714	0.4	0.545455	0	0	0.181818	0	0	0	0	0	0	0	0	0	0	0	0	0	0.625	0	0.666667	0	0	0	0	0	0	0	0	0	0	0	0	0	1	0	0
MAG_130	Syntrophaceae_AS29adLBPA_130	0	0	0.5	0.307692	0	0.555556	0	0.142857	0.25	0.428571	0.142857	0.6	0.636364	0	0	0.181818	0.25	0	0	0	0	0	0	0	0	0	0	0	0	1	0	0	0	0	0	0	0	0	0	1	0	0	0	0	0	1	0	0
MAG_148	Syntrophaceae_AS29adLBPA_148	0	0	0.25	0.153846	0	0.666667	0	0.142857	0	0.571429	0.142857	0.4	0.545455	0	0	0.181818	0.25	0	0	0	0	0	0	0	0	0	0	0	0	0.375	0	0.333333	0	0	0	0	0	0	0	1	0	0	0	0	0	1	0	1
MAG_196	Syntrophaceae_AS29adLBPA_196	0	0	0.625	0.461538	0.5	0.888889	0.2	0.214286	0.25	1	0.285714	0.6	0.636364	0	0	0.923077	0.25	0	0	0	0	0.666667	0.666667	0	0	0	0	0	0	0.875	0	0	0	0	1	0	0	0	0	1	0	0	1	0	0	1	0	1
MAG_5	Syntrophaceae_AS29adLBPA_5	0	0	0.75	0.461538	0.5	0.777778	0.2	0.285714	0.25	0.857143	0.571429	0.6	0.727273	0	0	0.0909091	0.25	0	0.25	0	0	0.666667	0.666667	0	0	0	0	0	0	1	0	0	0	0	1	0	0	0	1	1	0	0	1	0	0	1	0	1
MAG_203	Syntrophomonadaceae_AS29adLBPA_203	0	0	0.25	0.230769	0	1	0	0.214286	0.25	0.714286	0.285714	0.4	0.727273	0.0909091	0	0.75	0	0	0	0	0	0	0	0	0	0	0	0	0	1	0	0	0	0	0	0	0	0	1	1	0	0	0	0	0	1	0	0
MAG_28	Syntrophomonadaceae_AS29adLBPA_28	0	0	0.375	0.153846	0	1	0	0.0714286	0.25	0.714286	0.428571	0.5	0.727273	0	0	0.769231	0.25	0	0	0	0	0.666667	0.666667	0	0	0	0	0	0	1	0	0	0	0	0	0	0	0	0	1	0	0	1	0	0	1	0	0
MAG_35	Syntrophomonas_AS29adLBPA_35	0	0	0.375	0.307692	0	0.888889	0	0.214286	0.25	0.714286	0.142857	0.5	0.818182	0.0909091	0	0.75	0	0	0	0	0	0	0	0	0	0.0666667	0	0	0	0.75	0	0	0	0	1	0	0	0	1	1	0	0	0	0	0	1	0	0
MAG_87	Syntrophus_AS29adLBPA_87	0	0	0.75	0.384615	0	0.777778	0	0.142857	0.25	0.571429	0.571429	0.7	0.545455	0	0	0.181818	0.25	0	0	0	0	0.666667	0.666667	0	0	0	0	0	0	0.625	0	0	0	0	0	0	0	0	0	1	0	0	0	0	0	1	0	1
MAG_180	Unclassified_bacteria_AS29adLBPA_180	0	0	0.625	0	0.5	0.888889	0.4	0	0	0.857143	0.142857	0.6	0.636364	0	0	0.181818	0	0	0	0	0	0	0	0	0	0	0	0	0	1	0	0.666667	0	0	0	0	1	0	0	0	0	0	0	0	0	1	0	0
MAG_42	Unclassified_bacteria_AS29adLBPA_42	0	0	0.375	0.153846	0	0.777778	0	0	0	0.714286	0.285714	0.5	0.636364	0	0	0	0	0	0	0	0	0	0	0	0	0	0	0	0	0	0	0.333333	0	0	0	0	0	0	0	0	0	0	0	0	1	0	1	0
MAG_52	Unclassified_bacteria_AS29adLBPA_52	0	0	0.125	0	0	0.777778	0	0.142857	0.125	0.571429	0.142857	0.3	0.727273	0	0	0.181818	0	0	0	0	0	0	0	0	0	0	0	0	0	0	0	0.333333	0	0	1	1	0	0	0	1	0	0	0	0	0	1	0	0
MAG_69	Unclassified_bacteria_AS29adLBPA_69	0	0	0.375	0.307692	0.25	0.777778	0	0.142857	0.125	0.428571	0.428571	0.4	0.454545	0	0	0.181818	0	0	0	0	0	0	0	0	0	0	0	0	0	0	0	0.666667	0	0	0	0	0	0	0	1	0	0	0	0	0	1	0	0
MAG_96	Unclassified_bacteria_AS29adLBPA_96	0	0	0.125	0	0	0.444444	0	0	0	0	0	0.1	0.0909091	0	0	0	0	0	0	0	0	0	0	0	0	0	0	0	0	0.125	0	0	0	0	0	0	0	0	0	0	0	0	0	0	0	0	0	0
MAG_83	Verrucomicrobia_AS29adLBPA_83	0	0	0.5	0	0.5	0.888889	0.4	0	0	0.714286	0.285714	0.5	0.454545	0	0	0.181818	0	0	0	0	0	0	0	0	0	0	0	0	0	0	0	0.222222	0	0	0	0	0	0	0	1	0	0	0	0	1	0	1	0
[truncated: 50 more columns]

## Sheet: caption1
Column	Description
A	ID of MAGs
B	MAGs final names defined according to the taxonomy
C-CW	KEGG pathways and dbCAN functional activity predictions obtained using DRAM software

## Sheet: KEGG_IDs
Ruminococcaceae_AS29adLBPA_17		Ruminiclostridium_AS29adLBPA_228		Unclassified bacteria_AS29adLBPA_75		Bacteroides_AS29adLBPA_91		Sphaerochaeta_AS29adLBPA_166		Unclassified bacteria_AS29adLBPA_180		Phycisphaerales_AS29adLBPA_74		Anaerolineales_AS29adLBPA_61		Syntrophaceae_AS29adLBPA_196		Syntrophaceae_AS29adLBPA_5		Proteus vulgaris_AS29adLBPA_206		Burkholderiales_AS29adLBPA_150		Planctomycetales_AS29adLBPA_226		Candidatus Hydrogenedentes_AS29adLBPA_145		Candidatus Hydrogenedentes_AS29adLBPA_235		Rhodocyclales_AS29adLBPA_200		Firmicutes_AS29adLBPA_27		Geobacter_AS29adLBPA_24		Phycisphaerales_AS29adLBPA_231		Phycisphaerales_AS29adLBPA_38		Syntrophomonadaceae_AS29adLBPA_214		Phycisphaerales_AS29adLBPA_168		Desulfovibrio desulfuricans_AS29adLBPA_31		Syntrophomonas_AS29adLBPA_86		Clostridiales_AS29adLBPA_160
MAG_17		MAG_228		MAG_75		MAG_91		MAG_166		MAG_180		MAG_74		MAG_61		MAG_196		MAG_5		MAG_206		MAG_150		MAG_226		MAG_145		MAG_235		MAG_200		MAG_27		MAG_24		MAG_231		MAG_38		MAG_214		MAG_168		MAG_31		MAG_86		MAG_160
155107_2	K12132	113400_25	K02028	178676_6	K03637	42331_3	K14415	74952_1	K02291	247668_26	K06920	123622_37	K03088	35134_50	K01535	164056_2	K19784	203891_69	K19784	150439_265	K13051	33964_51	K00459	89385_1	K05520	44671_23	K00350	48455_1	K04655	276086_6	K01692	226478_4	K06213	133541_3	K15396	42904_16	K14645	53330_30	K10563	99600_1	K01889	61341_54	K07014	102780_4	K03190	44847_2	K19302	220943_16	K01951
203664_4	K02566	273678_1	K05349	199122_18	K01962	45347_3	K05349	80189_11	K02291	98527_34	K00800	142348_16	K03088	267643_4	K01639	166904_9	K04763	208686_33	K04763	240801_26	K07074	113908_44	K05564	246553_2	K05520	44671_24	K00349	54642_1	K00335	130615_4	K01969	261800_48	K01588	157389_47	K12251	43199_39	K14645	53330_55	K18912	32309_2	K07068	184573_6	K07117	119963_2	K06140	44847_14	K07161	113619_3	K00209
5399_5	K01714	237323_2	K00059	287131_8	K01609	178106_3	K01179	212177_7	K16849	211421_56	K21011	13767_29	K06177	35134_60	K02956	277357_1	K01848	243029_30	K01903	53787_104	K02406	113908_48	K05560	76355_1	K19789	44671_25	K00348	71943_2	K01613	117363_2	K07133	210621_64	K03604	61470_25	K00757	50034_117	K09928	127378_76	K00989	97809_8	K07497	231909_19	K00349	232384_3	K03188	176977_89	K03602	144453_83	K07090
22683_3	K07051	197505_20	K01442	202206_8	K07025	285598_1	K00265	2283_3	K21948	232833_8	K03687	17950_14	K01273	46466_22	K15580	178201_9	K02437	130397_387	K08307	91941_11	K05816	113908_49	K05559	129478_2	K16554	73358_6	K03307	72584_1	K03526	3515_2	K02494	14650_50	K12410	82482_8	K03574	53834_213	K02004	163964_63	K02484	134331_1	K21572	260461_51	K00627	232384_4	K03189	130000_35	K06925	178092_3	K03657
26501_3	K02003	227653_12	K00639	223188_8	K07133	220181_2	K18828	2283_4	K22130	268088_55	K02529	130562_40	K01657	69932_2	K00849	161879_6	K07100	38579_9	K15342	240801_35	K06889	125669_15	K01469	158984_1	K00133	226323_17	K09798	145167_1	K00528	7480_3	K02275	89550_5	K01572	155584_13	K00783	114658_35	K22130	168320_89	K00760	226138_1	K03654	46565_15	K02013	266274_10	K14187	135096_1	K07497	241340_13	K01572
68060_1	K02005	273678_16	K01179	27611_23	K21011	275601_2	K09952	31366_19	K00348	60625_36	K03407	202513_5	K02453	27094_42	K01273	210815_4	K01480	78919_96	K02067	240801_44	K07344	169396_5	K07734	267561_5	K02038	277547_6	K03098	157784_1	K05991	30489_3	K03615	152607_1	K00830	181681_3	K06153	115844_9	K01278	182045_45	K03183	32040_3	K03929	101685_32	K03090	262014_4	K07448	29418_26	K03116	144453_79	K01082
68060_7	K11085	288454_63	K01572	123784_44	K07814	1803_14	K00145	154967_2	K01141	135895_16	K06969	223141_26	K01278	54735_23	K18910	10205_3	K07444	106349_21	K00806	240801_46	K20266	201597_23	K00383	272469_1	K01278	280916_2	K03307	252506_2	K01056	38342_11	K06966	221898_1	K03427	284604_7	K07658	116340_1	K14645	93111_64	K02450	126440_1	K07301	110203_3	K02967	284235_5	K07045	147653_16	K07403	213657_21	K06902
129337_3	K09011	248619_4	K03797	204830_10	K12278	2864_2	K21572	143538_12	K01989	149234_13	K00767	224901_83	K14645	229076_17	K00872	51041_1	K06959	107569_46	K03585	7804_103	K05593	230953_1	K01928	139219_2	K13581	289812_10	K00324	285335_1	K01007	39694_4	K01803	221898_4	K01153	6276_4	K03787	193460_46	K14645	168029_66	K02406	80100_4	K03546	125600_24	K01356	102536_3	K07405	283310_8	K02003	115102_5	K02428
173512_3	K03088	113400_34	K06165	248205_3	K03654	4768_6	K21574	17061_13	K11755	155764_33	K03530	259431_53	K02004	50030_24	K15580	76561_3	K01486	129444_154	K01776	7804_156	K06966	234799_7	K09781	49738_1	K03088	159516_31	K03559	73672_3	K09696	41343_2	K03614	251484_5	K03470	22053_2	K15342	206699_59	K07507	168029_67	K02406	101102_1	K06213	170646_14	K07460	115145_1	K01955	9485_58	K06223	214241_9	K02029
93557_1	K03496	113400_48	K07749	11345_28	K07716	7186_2	K19802	17061_14	K02500	182986_90	K06180	259431_55	K02005	115540_14	K10441	76561_4	K01486	130397_6	K00605	89026_8	K11535	239397_50	K07114	56757_2	K12373	189041_12	K00058	133818_2	K03088	42249_1	K04487	1230_20	K01258	22077_23	K16291	64927_57	K03177	249158_14	K11105	104113_1	K01737	238874_1	K00528	190033_3	K02909	51112_80	K01737	8763_1	K02283
5114_11	K02488	203398_22	K21085	17578_2	K01586	10345_2	K00937	17061_15	K01814	40084_46	K00981	278108_18	K11741	143678_24	K01714	114985_1	K11753	130397_105	K19715	256069_66	K01808	240011_4	K07317	60174_2	K00333	261107_76	K07589	142614_4	K02437	46248_2	K09007	7245_2	K00948	27642_3	K02037	87083_2	K15342	265072_11	K04082	134435_2	K01154	116326_14	K02004	248567_1	K07038	55953_101	K14415	10626_2	K02003
22683_5	K02025	101076_20	K01845	151279_12	K12524	14104_5	K00645	17061_20	K00765	48697_24	K01817	28682_18	K02113	153928_1	K21600	133381_3	K00053	170896_35	K01572	263563_31	K01154	18582_10	K02259	64744_3	K01284	160773_53	K02899	176654_2	K07589	58580_1	K00860	14650_57	K02406	27642_14	K02860	111558_17	K00763	277287_8	K03409	135678_21	K01953	184573_27	K03497	276476_4	K00604	107941_55	K03547	15534_6	K13653
163792_5	K18910	216927_12	K10118	16656_15	K01962	14104_9	K01246	31457_2	K11927	48697_53	K02081	154110_8	K02078	5452_35	K07042	133551_2	K06959	177619_10	K03543	89026_26	K01081	20689_2	K02456	99068_1	K00342	1234_3	K01620	285773_1	K01879	60732_3	K00845	16161_2	K00027	56379_1	K03546	164282_55	K07064	130845_176	K04078	155318_4	K03547	197014_11	K04078	46807_16	K05799	107941_56	K03546	20104_2	K10118
95943_8	K02029	280452_1	K02035	53077_25	K11710	14954_3	K00691	47083_3	K19265	136764_22	K07798	13767_13	K02469	10751_1	K02026	177279_2	K07405	188785_51	K07403	139435_23	K16868	20689_3	K02455	112773_2	K03797	36115_45	K01867	88408_2	K15342	63965_1	K02275	16161_13	K01585	64208_1	K03546	165499_102	K06978	13448_3	K01154	174182_4	K03547	19694_32	K03282	48404_1	K01720	135096_28	K09786	20104_3	K10119
14436_4	K01933	281008_47	K15583	61759_10	K03574	15302_6	K21572	48347_2	K16628	136764_23	K07787	28682_21	K02108	46466_37	K00845	177279_3	K07405	248065_16	K07444	91941_14	K05813	53759_11	K07001	130611_1	K03924	46578_2	K03478	14332_2	K01681	63965_2	K02274	17121_8	K02990	64208_2	K03547	1552_21	K03088	22831_5	K02564	271891_1	K03284	22593_26	K08602	130767_14	K03762	157193_46	K03427	26912_16	K10117
14569_1	K17318	203398_65	K07023	74319_1	K07025	15302_7	K21573	49745_2	K02564	137664_2	K02935	53002_85	K03149	75826_24	K03797	217736_4	K07658	20588_56	K01950	72394_144	K07243	93740_10	K02454	135306_3	K02441	57471_57	K04759	25632_2	K16363	73850_3	K07711	22177_2	K03043	78423_29	K02004	4184_40	K01816	22831_70	K03307	46596_1	K07316	25486_3	K07444	172956_2	K09458	157193_47	K01154	26912_17	K07720
30860_2	K06180	222356_47	K01929	83639_7	K11085	15302_8	K21573	85045_8	K18910	176548_6	K01174	53002_138	K03924	79276_6	K02056	18873_7	K01791	69364_46	K16291	91941_13	K05814	93740_11	K02455	192858_1	K01715	95572_73	K03478	58326_2	K00852	83058_1	K00266	24352_15	K03800	81644_17	K03797	14977_19	K06213	51710_75	K01470	50791_2	K03733	41130_15	K02935	186285_7	K03735	157193_48	K01153	31758_32	K17320
30860_3	K06969	238348_76	K02030	86247_27	K16628	15527_2	K06177	105260_3	K16628	182573_7	K00134	56456_100	K05349	79276_7	K10440	35673_1	K03427	78919_72	K02450	72394_27	K07078	119989_3	K02455	219143_1	K00330	117152_2	K02004	77093_1	K00627	87354_4	K02259	24352_17	K00283	83418_7	K06978	21967_37	K01808	51710_80	K01179	42333_1	K00830	61060_7	K02108	281995_3	K22602	206321_9	K01693	45641_42	K13653
37239_2	K11085	7563_39	K00615	98684_13	K03929	15527_3	K06177	126464_1	K16628	182986_88	K00809	64055_18	K11645	79276_8	K10439	42440_1	K01011	78919_113	K03704	150439_205	K22330	138251_12	K07028	252562_4	K03478	155049_41	K07322	101736_1	K01681	125199_1	K01537	29902_3	K07979	92268_13	K00053	35266_17	K02564	115372_30	K06861	42680_2	K02501	61341_7	K15923	70777_20	K01286	42424_10	K00971	46399_127	K07025
44014_1	K09992	9609_12	K00943	106698_35	K07214	16601_3	K01627	127798_1	K11927	199448_20	K18910	72915_10	K03385	102246_8	K10236	61434_3	K07285	82168_19	K03567	7804_7	K03543	148480_12	K07152	256932_4	K03497	155864_46	K01681	131194_2	K01206	127510_5	K09919	30342_12	K11751	104599_2	K01950	35266_91	K06959	127378_84	K03574	42680_3	K02500	67491_33	K00857	96872_2	K07154	214983_5	K10917	54757_42	K03529
44723_7	K17319	15268_85	K06296	112146_4	K03723	16601_8	K09973	156529_1	K10907	211421_63	K12257	72915_11	K15876	102246_9	K10237	61434_4	K07285	107569_39	K04754	7804_24	K03704	160441_8	K00537	262576_2	K12373	160773_50	K14415	132834_2	K00426	132526_1	K21071	38934_6	K13653	138406_6	K01251	53834_97	K00324	130845_65	K06200	111972_3	K01710	77487_14	K01174	200057_4	K02394	146675_3	K01654	54757_61	K01810
51983_3	K02948	15268_131	K03630	128657_21	K03555	19936_2	K00981	236777_5	K02564	268088_45	K01647	79041_43	K03478	113749_3	K02035	64119_1	K03701	129444_80	K06045	7804_104	K03811	212863_2	K08084	272995_1	K12251	168298_68	K09117	132834_3	K00425	140308_2	K00700	39354_19	K06287	144402_2	K00748	53834_172	K09955	135077_44	K06966	134868_2	K02501	116244_6	K06213	200337_2	K09922	47098_10	K02004	54757_76	K07742
60216_3	K03710	24195_40	K00645	145051_14	K00850	23975_3	K03543	259669_2	K08998	153062_22	K04077	117133_15	K06959	127382_14	K02027	77097_2	K22757	129444_82	K03527	7804_134	K03635	212863_3	K02671	272995_2	K10536	175531_11	K03478	151381_1	K09792	144277_4	K06140	50500_1	K01755	164254_5	K03567	61875_80	K02564	135095_14	K02935	134868_3	K02500	129248_12	K14415	213255_2	K02015	1766_10	K03429	76593_5	K06147
60903_5	K02031	26335_6	K02035	188770_3	K01187	23987_3	K05349	57402_8	K07798	234976_15	K03664	123622_12	K01284	135174_7	K05341	81256_11	K03567	129444_173	K02454	7804_155	K11939	233077_3	K02453	279969_1	K04561	210669_11	K00091	165100_5	K07264	144277_8	K05568	50631_7	K01990	164254_29	K02335	63929_102	K00864	163964_12	K01992	134868_6	K00983	131560_62	K04759	29919_13	K07056	7680_3	K12267	76593_19	K00645
74401_1	K07718	26335_10	K00290	195287_13	K00754	23987_4	K01190	122906_8	K07001	7162_10	K00703	124368_36	K02935	173199_5	K01635	86239_1	K00341	130397_16	K22757	7804_163	K07148	233077_10	K02457	281103_1	K01206	216786_5	K15923	186168_2	K07787	144277_12	K05571	52518_24	K01788	191953_11	K01652	63929_103	K02440	168029_25	K00425	158031_3	K01710	138216_37	K02564	29919_19	K02002	9485_23	K22579	85306_28	K02026
74401_2	K07720	26335_11	K13747	251475_36	K02003	23987_5	K01811	122906_11	K07027	22167_15	K03578	142267_18	K02036	182849_25	K01601	92265_1	K00801	130397_97	K02003	7804_202	K09998	257766_2	K09691	258_2	K02653	261107_21	K01647	204475_1	K00703	144277_13	K05570	56038_30	K00283	194201_3	K07278	78757_6	K12257	168029_26	K00426	170152_1	K13010	230776_20	K04044	124862_7	K07042	11386_24	K03649	85306_56	K02420
92550_1	K17318	40692_16	K07720	290245_1	K16628	25088_1	K01190	58222_3	K00696	22799_2	K01868	142352_39	K03924	195163_12	K00845	93857_7	K04771	130397_143	K01537	14067_14	K02484	281097_1	K03686	21706_2	K01995	280728_33	K01881	218156_1	K03305	144277_14	K05569	57465_1	K02003	194201_9	K13993	108890_37	K02935	168029_83	K01647	167271_1	K02016	14992_3	K02238	181115_13	K07090	28371_9	K05592	85306_58	K02401
99787_5	K07720	40692_21	K17319	43770_3	K01868	26814_2	K03575	154420_5	K07107	28764_8	K02037	142352_108	K06207	195163_16	K02025	112277_5	K00891	130397_175	K01609	14067_15	K02483	283250_29	K07316	153090_1	K00648	280916_75	K01206	219158_3	K11749	164522_4	K21071	62705_8	K02948	210351_1	K16092	114658_55	K07301	175690_42	K00639	114840_2	K07090	14992_15	K01929	210193_13	K02342	30477_3	K22579	85306_75	K06888
101381_5	K17318	55732_41	K11085	47662_38	K02397	28011_2	K21572	182082_2	K02480	32902_26	K03296	145327_4	K02652	196078_33	K02026	124123_3	K00036	130397_285	K03701	38694_12	K06077	39312_1	K04767	268034_2	K12660	512_2	K09816	222924_2	K03671	184304_2	K00528	62705_11	K02518	224192_25	K00970	114983_25	K07405	182045_61	K02982	274820_3	K02342	18487_2	K01953	31339_2	K03978	33316_21	K06959	89774_9	K00817
101840_4	K20534	55732_43	K06871	110892_8	K16291	28632_1	K21572	189258_2	K03152	55093_21	K11741	145327_24	K01206	205750_2	K04749	144086_7	K04754	130397_287	K04771	38694_40	K14058	28975_48	K03652	111073_2	K07066	512_4	K09815	231323_2	K02563	194271_2	K00570	62705_18	K02988	237286_4	K03798	114983_39	K12257	187391_52	K07405	49994_2	K04749	34336_10	K03768	112656_5	K20534	33316_27	K22109	94419_27	K05813
110250_2	K01192	58772_10	K01953	123784_92	K02355	28856_6	K01811	280711_8	K09815	98527_105	K01142	155207_23	K03478	253675_12	K02899	144086_10	K01737	130397_291	K07285	38694_121	K01551	239397_64	K07733	230018_3	K03469	1234_22	K02450	278336_2	K07787	204433_3	K02302	62705_34	K02926	239201_12	K02003	116340_15	K06207	187391_55	K03585	95348_1	K03427	46565_14	K02015	205978_3	K07667	36308_13	K00537	106069_5	K01176
115134_2	K05349	60095_8	K06296	147962_22	K09690	30437_4	K01190	38386_7	K15555	148649_41	K01130	182078_14	K03106	279147_2	K02026	150774_4	K16291	130397_292	K07285	49165_1	K02358	942_12	K00831	286272_5	K01945	36115_53	K02015	4882_1	K03100	228307_6	K08973	62705_36	K02946	245701_1	K04749	118178_24	K01053	187391_60	K01463	105453_3	K03710	49481_1	K03773	205978_4	K07646	36308_34	K02988	111848_16	K06297
116070_1	K17320	69465_42	K06287	187970_16	K01611	30712_7	K21574	140880_6	K21929	205786_8	K11189	193609_38	K19802	3128_7	K00848	152880_5	K06045	130397_345	K01782	49165_9	K02965	18582_6	K02257	61792_3	K02013	36115_55	K02016	20342_1	K09137	228307_19	K06888	66863_5	K19411	245701_2	K04757	122307_10	K03299	204000_8	K02003	149406_4	K03427	61341_28	K07316	261209_2	K07552	38278_61	K02003	113619_5	K01876
116070_3	K07720	72721_17	K02400	192805_7	K01255	30931_2	K20866	13405_2	K02025	241925_9	K01159	196165_74	K01206	6860_5	K09761	162329_13	K01716	130397_351	K07263	49165_12	K02878	18582_16	K15268	139526_2	K14205	51424_2	K00684	21771_1	K00029	237728_1	K01537	74852_4	K02887	257100_13	K16092	122307_16	K01714	204000_14	K06207	153590_1	K01153	61341_35	K00759	269728_1	K07646	38278_62	K02004	119872_32	K17320
117541_2	K02103	81814_3	K01933	202206_2	K01358	31761_11	K03088	20399_3	K10119	241925_31	K02662	205869_44	K12373	38398_2	K00648	165891_6	K03704	133523_38	K02871	49165_16	K02895	68967_6	K01857	155722_1	K02115	58259_6	K03771	36488_2	K06966	237752_5	K00626	79068_3	K00873	274613_21	K03531	122307_17	K03307	243841_6	K16628	7839_6	K07107	95638_1	K01153	280487_4	K07095	38278_64	K08984	123633_75	K02034
120348_1	K11085	81814_32	K01609	230643_10	K01874	32974_13	K03699	110488_3	K01805	257830_4	K03778	205869_67	K03294	46437_8	K11755	166779_1	K00801	183038_79	K01716	49165_36	K00604	76858_24	K02033	271378_2	K14161	58883_23	K03386	55938_2	K00748	251374_1	K02654	81771_16	K02400	2183_9	K03408	128673_30	K07403	254673_62	K07403	13924_2	K22278	95638_4	K01154	136972_3	K00384	42424_14	K03499	139537_38	K03602
123560_2	K01869	83017_3	K07074	251475_44	K01142	34021_3	K07025	143538_6	K10548	46924_14	K08223	223141_11	K07407	46466_18	K01190	178025_1	K00930	188785_96	K00801	53787_56	K00761	76858_27	K16871	42215_7	K02394	61596_37	K06199	103760_1	K11717	273694_8	K05982	84037_2	K06147	4819_7	K11751	141154_16	K03307	2783_41	K02274	29160_1	K07192	95638_7	K03427	157448_4	K01153	42424_54	K07139	139837_29	K20534
125842_5	K17320	92011_16	K01191	76992_10	K05772	34574_1	K21572	210982_15	K10441	48697_10	K00020	223141_30	K01278	69172_14	K02035	184485_1	K00033	188785_99	K00091	53787_88	K01752	180798_1	K02077	203101_4	K02419	68112_62	K02035	123915_2	K01953	273694_10	K06910	85057_14	K03495	26324_7	K00265	164282_57	K00854	2783_48	K00184	29587_1	K06297	97115_12	K01912	2072_7	K18430	42424_65	K03500	144453_5	K07718
128399_2	K07718	92011_25	K17320	82430_9	K03519	34575_4	K21572	240775_4	K02026	49059_21	K01129	224901_47	K15923	69172_33	K07088	184485_6	K00343	188785_128	K02453	72394_85	K12500	281097_5	K11263	14737_1	K00005	68112_72	K05802	128204_1	K09137	282188_7	K02034	85057_21	K02313	29163_9	K00067	165499_87	K07214	3596_18	K09457	32064_2	K02015	102609_37	K21071	230307_2	K00783	43720_13	K20074	151108_18	K03545
131702_3	K04066	99194_10	K07284	119357_4	K02653	34575_5	K21573	256869_11	K02058	90027_53	K03271	255698_35	K12308	70267_2	K00075	188434_2	K00335	188785_129	K02454	72394_89	K18890	290841_6	K07714	23458_1	K12132	104053_7	K05797	148607_1	K07315	283794_3	K11717	96243_7	K11751	40049_15	K04763	165499_89	K01053	3596_52	K09013	34297_6	K10907	110203_1	K09903	152048_3	K01534	45129_4	K07095	152363_3	K07720
131757_1	K17320	99194_57	K01933	148495_15	K01026	35639_3	K07391	256869_12	K02056	98527_155	K03669	255698_91	K04516	96057_8	K03424	188434_3	K00336	188785_130	K02455	89026_19	K05804	2012_2	K06876	48512_4	K03088	104129_19	K11717	159913_5	K07566	285124_4	K03924	100398_2	K06714	40049_34	K19689	166804_96	K01206	3596_53	K09015	40389_2	K09458	110203_7	K02016	154083_3	K17830	55953_28	K02379	155378_54	K02601
132428_4	K17318	109386_26	K10117	185913_3	K03782	35689_5	K01187	256869_14	K02057	98527_157	K03670	265154_16	K11782	122215_41	K03466	212486_1	K09815	203891_10	K01912	89026_75	K02911	3956_11	K03088	50385_1	K01664	104129_20	K09015	174918_2	K01649	291243_2	K21498	100398_37	K04763	44566_24	K01958	193460_29	K00820	3596_54	K11717	54050_1	K01952	116326_24	K09815	183494_6	K07301	55953_75	K01760	163565_10	K02283
133681_5	K17318	109386_28	K10119	261448_10	K18702	39154_3	K05349	250350_2	K02026	101425_42	K03205	265154_43	K01192	144255_2	K02041	221914_2	K00337	203891_48	K02453	89026_86	K03424	5105_1	K00240	54076_4	K01126	104129_22	K09014	186547_1	K00266	21434_2	K03282	100398_40	K01515	51960_12	K01958	206699_103	K06861	3596_55	K04488	61807_1	K01992	116326_25	K09817	210193_20	K01696	56349_7	K03628	189468_4	K02035
134205_3	K17320	109598_3	K07456	277940_3	K03088	39886_2	K00941	13792_2	K16209	101425_57	K07344	502_21	K06199	145258_6	K02035	221914_3	K00338	213124_8	K16092	89026_87	K02503	9145_4	K09788	65014_2	K18928	112539_32	K03152	187094_1	K00163	63051_1	K00175	100398_50	K02956	78423_13	K02931	219348_27	K03307	37936_5	K18299	61807_2	K01992	116326_26	K09816	2952_1	K09761	56710_3	K01784	189468_36	K00558
135357_3	K17320	136517_31	K06295	31625_19	K13810	42331_13	K07220	104544_17	K07133	101425_60	K20533	3263_53	K04562	147849_8	K04564	221914_4	K00339	229900_50	K19126	89026_126	K01160	86666_15	K03435	115032_3	K01687	145053_13	K05569	188055_3	K22757	282153_2	K21029	100398_51	K11753	81644_11	K00767	219348_46	K02529	58963_16	K09137	61807_3	K01992	118526_2	K02455	9792_3	K00395	68283_3	K09815	192254_4	K01990
143831_1	K17318	136517_40	K07258	120738_1	K03427	42779_3	K21572	181089_1	K03655	101425_62	K20532	10671_4	K01011	166518_2	K01872	221914_6	K00341	243029_78	K03578	91941_6	K00865	168233_1	K03427	123237_4	K07444	145053_14	K05570	188055_4	K22757	9360_3	K00537	118989_3	K15582	99334_8	K01693	222132_90	K07214	72007_65	K03797	68477_2	K07456	130834_5	K02033	23471_4	K01520	85156_1	K09117	195518_25	K17320
144732_2	K17318	150633_18	K01990	215106_8	K01258	45767_1	K11753	182343_1	K07133	101425_63	K20531	46315_5	K15725	172162_7	K02887	227353_1	K01153	252330_16	K16092	91941_24	K03557	212261_1	K00012	130502_1	K18707	145053_15	K05571	214615_2	K00801	55454_6	K01687	118989_4	K15583	107514_15	K02390	247211_63	K07405	92446_143	K04771	70649_4	K04061	138216_23	K05982	35845_12	K01803	105875_10	K08309	199172_12	K09815
149210_1	K06871	150633_19	K01992	53371_42	K07315	45830_3	K03671	268403_1	K02003	101425_64	K20530	46315_14	K15727	177748_22	K01710	227353_3	K03427	252330_85	K19126	91941_33	K03569	219304_31	K01627	168643_1	K03332	145053_18	K05567	231378_2	K15727	97807_2	K09165	135310_7	K09769	149970_8	K06966	247211_83	K03183	93111_74	K01912	77944_1	K01689	163561_9	K09137	37212_4	K02594	105875_40	K07456	199172_32	K02881
149400_9	K17320	150633_20	K01992	60674_2	K03671	47050_8	K01425	268403_1	K02004	107297_5	K11312	46315_15	K15725	195163_8	K13566	227646_5	K02003	252330_88	K15342	91941_49	K05808	233077_7	K02460	197444_4	K03210	145053_20	K05568	231378_3	K15725	144277_1	K11105	135310_27	K07335	157389_24	K02018	21967_54	K03669	127378_73	K00163	78493_5	K07192	182796_49	K02982	64372_1	K03424	106625_10	K03685	239579_23	K03406
156778_3	K01813	150633_22	K02078	232362_5	K07315	51692_2	K01787	118107_2	K01840	113736_10	K03637	53002_175	K01912	225212_5	K02025	229381_1	K02314	252330_89	K09951	91941_50	K03092	256239_31	K09474	200242_3	K01652	149705_35	K07221	231705_1	K04771	200507_1	K01928	145734_1	K22278	187661_5	K01515	21967_56	K03670	130845_184	K01665	81495_4	K19430	196635_20	K01953	70777_9	K00177	106625_49	K03186	253328_16	K02601
159269_2	K17320	151630_27	K06416	284094_13	K01091	56588_6	K05349	12944_5	K07082	139764_11	K02029	53172_46	K02455	266420_15	K03696	233744_12	K01950	13920_47	K00666	98398_8	K14441	269187_9	K04043	200973_4	K07652	155049_19	K03787	246840_1	K13378	184304_7	K03442	154507_2	K03282	216315_5	K13566	43199_24	K07339	131594_91	K03701	86052_2	K01791	196635_22	K01912	70777_11	K00174	114935_4	K03750	259002_1	K17320
161539_12	K07282	152244_29	K10119	96299_8	K02945	58176_2	K21572	18069_3	K07095	148649_61	K01613	55965_58	K09928	287684_13	K01209	236792_2	K13378	13920_139	K00244	98398_32	K02913	283528_2	K03427	209094_4	K16213	160773_54	K02888	248015_5	K05797	220062_3	K01474	160540_2	K11991	224192_24	K06942	48377_20	K00759	155523_34	K04771	112469_1	K00059	218990_51	K01173	70777_17	K06901	118789_50	K02227	274003_20	K04061
164613_4	K17320	152244_35	K01066	133120_10	K00762	63177_1	K15977	28613_1	K02025	168792_48	K00099	56456_34	K02016	75972_8	K02890	236792_3	K00331	13920_157	K01515	98398_36	K01520	283756_2	K03427	232561_3	K02435	160773_61	K04771	250551_1	K15342	290943_3	K02019	164144_7	K22278	241840_8	K03282	50034_98	K09457	163964_2	K15727	112469_7	K06959	223876_18	K09137	82195_6	K01419	118789_69	K03406	274003_56	K17320
172692_7	K02283	173727_5	K06133	23965_7	K11751	63483_1	K21572	33796_3	K07669	176548_137	K07814	69181_2	K01153	253110_2	K08161	244203_1	K04771	20588_23	K03584	107154_20	K07735	18582_23	K00161	268595_5	K01992	160773_68	K03100	250551_2	K09951	69291_1	K02123	167200_4	K01304	242762_18	K01770	53834_88	K15727	163964_16	K00627	118872_2	K02935	230776_8	K00570	88120_1	K03526	118789_93	K22278	182551_3	K09951
178669_1	K17320	177578_52	K17318	44071_15	K03530	65813_11	K03088	36812_3	K07720	183915_22	K11312	109310_41	K15725	258379_16	K02834	246842_1	K07263	20950_19	K00244	107154_55	K03553	142184_6	K02034	270650_2	K00648	172903_19	K22757	255337_2	K00382	158438_1	K03816	170079_7	K00981	264135_1	K00265	53834_89	K15725	163964_17	K00382	119329_3	K19411	230776_20	K04043	89019_2	K07469	129539_2	K03169	233139_25	K07027
182999_2	K17320	177578_53	K17320	74549_8	K02838	74267_1	K05988	36839_3	K02025	183915_74	K07277	140675_1	K03427	72009_27	K00703	251106_1	K00091	20950_46	K11085	107154_59	K07173	1297_4	K10747	258481_2	K00286	259639_53	K21071	255337_3	K00382	69291_2	K02124	170079_16	K03733	272850_2	K00244	53834_148	K01358	168029_10	K02015	119508_2	K02837	233214_1	K06966	93215_4	K03738	130000_7	K01915	234971_10	K07027
204857_2	K00615	187435_21	K11085	109724_5	K07692	76293_2	K09793	52593_7	K08968	256630_10	K01104	149804_114	K00748	153928_9	K03565	264247_2	K03527	78919_126	K11751	107154_78	K03695	9145_5	K03182	5132_5	K02919	271777_42	K00382	268645_3	K02003	59169_5	K05772	171051_2	K03547	20421_8	K02015	53834_195	K02455	168029_69	K00615	146377_3	K01695	234028_3	K01057	102597_2	K01012	130000_43	K07723	38811_21	K02474
214414_2	K17320	197505_18	K13611	110525_32	K01689	77928_11	K07273	54053_8	K02027	289761_8	K05597	182078_51	K16147	27094_19	K07670	273489_7	K01153	78919_213	K00074	110062_11	K07684	12392_2	K01692	46604_2	K02911	271777_43	K00627	140458_2	K03215	137094_8	K03738	171260_21	K03624	40049_28	K04751	63929_136	K01912	173356_7	K07267	156056_1	K02478	260461_39	K01912	102597_4	K01744	132196_89	K03413	40070_7	K01534
214414_3	K17318	197505_50	K17319	110825_2	K09935	78697_11	K07098	55263_5	K21562	182986_44	K00117	196165_28	K01358	105290_2	K07566	2400_9	K02871	78919_235	K01783	110062_29	K01232	14234_29	K02049	89772_3	K00018	271777_44	K00163	146501_1	K00351	168153_3	K16874	174116_11	K06399	125685_1	K02014	78757_34	K04771	175690_53	K05982	158148_4	K02073	260461_50	K00382	120266_10	K01677	146275_40	K05810	94419_24	K07088
223407_1	K17103	203398_35	K06969	110892_10	K07652	82393_2	K21572	60352_2	K10117	46924_29	K07799	196165_54	K04771	106822_1	K21071	214324_5	K02169	78919_241	K03800	110353_19	K06929	28975_4	K15726	202298_2	K06158	290509_25	K07098	146501_2	K00351	231073_7	K16874	186513_3	K02884	151043_15	K06602	85003_23	K02123	175690_59	K01791	167131_2	K02401	260461_52	K00163	125135_14	K01678	157193_35	K01689	259002_8	K02911
231473_2	K00278	203398_36	K00849	128657_17	K03168	84693_3	K03575	60352_3	K10118	135895_23	K00946	196165_88	K01874	127382_13	K02026	88791_8	K01845	90054_4	K00666	110353_44	K01069	28975_5	K15727	206538_3	K00760	12086_24	K03466	16987_1	K00574	1407_1	K00605	193665_11	K03631	43311_4	K03406	111558_11	K04771	214432_52	K00615	170016_1	K01657	287668_4	K18979	135268_9	K02614	176977_3	K05810	260924_7	K15652
244555_1	K02004	211996_15	K00836	128657_42	K09458	86031_6	K01187	60352_4	K10119	168319_1	K09951	255698_7	K09457	166518_8	K00113	93975_9	K02017	106349_5	K00989	115192_36	K02970	28975_6	K15725	256932_5	K07533	13052_47	K08602	28305_1	K07010	1407_2	K02437	194151_20	K01197	65513_9	K01586	111558_109	K01953	243841_35	K03439	171589_7	K03530	18487_7	K01056	141724_1	K01886	176977_4	K01689	261305_4	K00942
248436_6	K17318	222581_25	K17320	133120_4	K03705	89234_1	K01284	60352_5	K01811	183915_64	K00979	259431_60	K00266	246306_3	K07040	174582_7	K13993	129444_133	K02503	115192_45	K03482	29875_13	K21029	32315_2	K07497	27877_6	K06889	36543_2	K02653	1407_9	K01627	194151_23	K06423	115503_1	K10441	113493_20	K01912	254673_21	K03218	176412_2	K06180	24499_26	K01687	163492_7	K02825	176977_106	K06391	123633_3	K07171
248539_1	K17320	225602_21	K10119	145413_6	K02933	95063_2	K02950	60445_2	K03784	1209_11	K10441	13774_24	K10441	258379_23	K02026	184485_2	K13810	130397_58	K00244	115192_49	K02858	34719_5	K03643	37244_2	K03088	42344_17	K02529	87093_2	K01126	2349_4	K12340	195771_4	K10823	246641_5	K11907	114658_14	K16147	263232_23	K05802	188218_4	K06373	35452_3	K10843	174228_7	K08681	177610_16	K06297	127311_1	K18979
249493_6	K00848	225602_23	K10117	145413_8	K02988	97862_1	K06177	61014_5	K02026	1209_12	K10440	23202_86	K10441	258379_24	K02025	144598_5	K01613	130397_260	K03495	115192_64	K00287	39695_11	K06999	93310_4	K01779	42344_47	K07462	144064_1	K03651	5438_2	K04651	201365_15	K06147	14078_7	K01243	116340_62	K01912	277024_8	K00801	188218_5	K06374	36611_15	K01664	181578_2	K00394	191938_4	K00943	139260_7	K01448
249667_1	K01657	227653_5	K06296	145413_15	K02952	101106_12	K01993	61014_8	K02529	3940_16	K07032	44004_8	K01494	258379_25	K02027	13200_9	K03394	130397_400	K06153	120300_7	K03803	43567_10	K00133	93916_3	K01784	42344_48	K00945	187093_1	K10440	6737_2	K00982	201365_16	K06147	22077_19	K01821	116340_143	K02405	284440_45	K09816	205906_6	K02834	38857_5	K01874	190718_1	K03424	195123_7	K03628	139837_14	K01791
253626_1	K07720	227653_6	K06296	158092_6	K11751	104069_2	K02039	81679_1	K07718	22167_22	K10439	44004_12	K03100	267643_26	K02025	34934_4	K03524	133523_46	K02952	120300_9	K03596	48957_8	K19784	138278_1	K00773	42344_50	K08963	272681_1	K00604	7406_1	K05807	209465_13	K16789	45696_4	K11991	118178_101	K06987	284440_46	K09817	212670_1	K16188	49481_24	K00648	198329_6	K02304	195577_2	K03624	139837_20	K13012
256496_4	K03409	227653_8	K06297	177029_2	K11065	104069_3	K02036	104544_10	K17320	36502_22	K10561	51330_59	K01434	267643_64	K02051	46051_1	K00859	156978_4	K00244	150439_154	K09815	76858_66	K00127	138295_2	K02600	47638_11	K03978	33078_1	K13587	7528_8	K01996	209465_15	K04769	92268_2	K02357	122307_42	K00266	287997_15	K01912	218058_4	K02419	61341_33	K03088	199664_1	K00788	206321_22	K01952	151108_49	K00337
272682_1	K20485	227653_9	K06295	188770_33	K01619	104383_9	K00790	140880_17	K01126	40084_5	K00010	91693_32	K10441	270998_68	K07776	67765_4	K02420	170896_25	K03500	150439_192	K01118	79059_1	K21420	157858_1	K04088	52672_41	K02528	43886_2	K02358	8451_5	K01714	210621_32	K15583	104599_11	K01273	147788_22	K07221	171581_32	K02372	220929_2	K06382	67271_7	K04763	209469_4	K00528	206321_41	K01265	189468_9	K22905
283508_3	K17320	227653_29	K02031	193174_3	K11751	105206_7	K01524	152666_6	K10189	40084_43	K06861	224901_59	K02527	3128_8	K03738	77097_1	K00382	177650_36	K00244	150439_197	K00325	88018_1	K00337	165368_3	K01784	57471_36	K04061	83310_2	K00962	9935_2	K00942	215181_8	K02687	157389_39	K01744	147788_36	K05802	48315_39	K07267	221634_2	K02379	75347_4	K01990	210193_19	K01695	283310_3	K02484	10792_6	K07133
284856_4	K13653	229520_10	K00995	202206_37	K07098	105206_12	K05349	166741_2	K10547	48697_43	K10439	44004_10	K00549	3128_28	K21564	82116_8	K02884	183038_6	K00244	150439_284	K01193	90295_9	K06917	181106_4	K01006	58259_39	K03529	95035_2	K01845	10565_3	K03598	225157_13	K00215	202729_22	K00239	153415_14	K07171	48489_18	K11175	233356_2	K01448	85098_9	K21142	230223_1	K03390	283310_4	K02483	31758_25	K01803
286765_1	K17320	231740_29	K00790	207272_29	K11751	106452_3	K09761	190330_3	K00041	48697_72	K09955	55965_19	K01442	20114_5	K04749	97974_1	K11751	183038_13	K00626	150439_285	K03484	100762_3	K03282	213304_2	K04759	66683_8	K06180	99239_1	K00602	11328_6	K00333	225157_15	K00133	205188_2	K03545	165499_93	K02016	51710_10	K02843	236187_2	K01784	95638_19	K01197	231330_20	K00244	7680_1	K00783	46399_90	K00571
95541_6	K01639	231740_42	K01657	210681_14	K02528	106653_1	K02004	195216_3	K09992	48697_75	K02027	155207_16	K00648	35134_16	K07406	130216_7	K07696	203891_80	K00244	165287_8	K03664	118228_8	K02067	215919_1	K09951	66683_13	K03924	109021_3	K01520	14626_15	K09461	230242_9	K05311	45696_2	K06180	165499_94	K02013	131594_13	K11893	241065_5	K02389	123188_4	K01628	252838_10	K00619	980_17	K00074	54757_32	K00995
186868_2	K01639	232901_19	K01077	210681_29	K11751	106985_4	K22132	217793_1	K01811	58548_9	K02056	155207_61	K06045	37355_3	K13876	134395_2	K02834	203891_83	K00244	175767_2	K03524	119153_1	K03282	215919_2	K07464	68112_28	K10441	138413_1	K00278	14634_8	K01890	230242_13	K01689	78423_9	K02904	165499_95	K02015	162074_52	K03088	252870_2	K03088	126421_11	K16203	256801_5	K03325	28371_43	K14534	151108_10	K00852
40150_5	K02123	238348_30	K02601	215106_4	K06871	109166_1	K09758	222724_10	K00282	71228_22	K02600	205869_58	K04077	48930_3	K01744	172849_1	K00612	213124_7	K06147	180245_4	K03488	123279_19	K14162	222877_5	K04771	68112_55	K06173	142516_1	K00925	15567_2	K13292	234221_6	K01883	87759_3	K01867	193460_6	K01696	168320_60	K00602	253251_5	K22278	131560_39	K02400	268125_2	K01938	36308_17	K00525	117388_3	K03744
52565_5	K03496	238348_66	K01992	215106_14	K11751	110145_5	K05970	225543_5	K10548	98527_164	K10440	237759_22	K01496	54220_6	K07315	178201_6	K00283	229900_71	K04485	180245_6	K01223	124256_11	K03926	265731_4	K05306	95572_16	K10843	218799_3	K01356	16395_3	K15864	248380_3	K01893	4819_10	K00334	196627_17	K22757	254673_71	K03088	262019_1	K08309	133664_17	K01883	268125_6	K01012	38278_7	K14534	15585_8	K02002
149394_2	K15652	245854_43	K17319	217810_10	K13566	110310_4	K06894	229144_2	K07095	139764_83	K10559	18029_13	K09760	57589_5	K03738	197222_6	K04061	229900_107	K00074	183562_26	K02839	138251_3	K01304	270762_2	K01953	95572_27	K02963	19786_2	K07160	17974_5	K01912	248380_12	K01187	14078_6	K00648	206699_67	K06197	265072_59	K01770	277009_2	K04076	136025_21	K03564	269106_3	K02379	45940_27	K00170	23534_21	K04095
241214_2	K02118	245854_61	K00645	222835_11	K02687	112961_5	K00014	230948_2	K02056	161177_4	K10441	124368_2	K02879	69172_12	K13891	215843_4	K06178	243029_54	K21029	183562_27	K18148	151888_1	K02433	271378_1	K14162	104053_10	K03547	58398_1	K06131	17974_7	K02614	248380_18	K07566	15979_1	K04094	215866_26	K09137	8372_23	K15342	282979_3	K00928	167651_9	K21029	277266_9	K07402	51782_37	K01493	61980_2	K21619
40150_4	K02124	245854_74	K13611	251475_13	K07460	114678_3	K04750	233712_2	K02564	168792_25	K02057	179820_18	K02388	75826_77	K07397	224616_4	K03500	248065_11	K00244	183562_32	K02809	159650_18	K02115	283158_1	K03465	104129_17	K07516	69064_1	K02529	20770_1	K07460	249086_32	K01258	22077_11	K21993	219348_18	K07339	22831_37	K03694	13481_5	K09773	170646_13	K02884	286293_2	K03149	52770_3	K01040	73108_7	K03671
84393_4	K01572	245854_77	K02601	251475_31	K01424	115576_2	K21572	245242_2	K05815	176548_32	K10440	202513_11	K02372	105290_5	K13581	236585_16	K08984	248065_71	K00244	183562_32	K02810	173974_23	K01662	46740_1	K03734	117152_13	K00626	142145_3	K00990	22744_4	K00163	249733_22	K21903	22088_6	K01736	247211_101	K05982	22831_82	K15652	84627_3	K02914	182796_38	K02988	120761_5	K00901	157193_18	K14534	94419_15	K01153
152240_1	K07088	245854_78	K11085	255867_3	K01159	115576_3	K21572	246545_2	K17235	176548_34	K10439	223141_15	K01714	143678_21	K02035	281564_4	K06023	249091_3	K13767	183562_65	K05368	182513_22	K07246	186120_2	K03303	125040_37	K07979	148950_2	K08281	24460_1	K17224	252990_5	K06726	25688_2	K13954	275918_50	K01621	48315_12	K04077	134868_4	K00640	184573_25	K21567	177017_2	K01737	157193_23	K00939	94419_17	K03427
22683_8	K01714	249659_4	K17320	256047_4	K07669	116294_7	K21572	251041_6	K00605	182986_40	K17205	104172_36	K09952	145893_7	K06212	172849_4	K03530	252330_71	K06147	187745_16	K11748	208976_2	K07001	242237_2	K07025	125040_46	K03525	191083_1	K03088	25570_4	K09903	261800_42	K00602	27642_5	K07636	108890_38	K02864	51710_36	K01845	144913_5	K09773	189888_2	K02443	288912_9	K21636	174298_6	K02003	98106_21	K02026
232835_6	K07406	249659_6	K17318	261368_13	K12410	116294_8	K05349	254431_2	K01190	183915_23	K02027	142267_21	K03111	173860_5	K04063	183639_4	K03530	252330_72	K06147	187745_31	K03978	212863_4	K02672	199650_2	K00874	145053_32	K06949	278050_1	K12257	25570_5	K02357	261800_45	K01952	27642_29	K03621	6458_12	K06966	130845_74	K02013	148202_2	K05815	197014_18	K01903	2072_15	K16011	207045_7	K01848	98106_23	K07718
244555_4	K00337	256120_14	K17319	266270_34	K00067	116294_9	K05349	256869_7	K07720	183915_24	K02025	142352_16	K10747	186402_13	K18979	225248_3	K02340	253484_76	K00767	187745_53	K12372	275907_3	K01031	250865_1	K00874	155864_21	K12132	280034_2	K07046	26263_3	K00163	266568_14	K01448	28374_2	K03742	52575_17	K11444	163964_65	K03593	148202_3	K05814	201366_13	K00928	92431_1	K00927	209349_6	K01040	102317_8	K00874
28047_3	K02038	266338_34	K03529	273463_17	K07692	116586_8	K00566	256869_8	K21701	189518_22	K10111	3263_32	K03524	197265_23	K16329	227992_21	K03530	255335_35	K00244	187745_56	K12369	283250_6	K01141	151246_1	K01462	158336_4	K05814	97896_1	K13895	26893_5	K00123	266568_17	K00989	29726_24	K01042	108890_45	K00102	171581_93	K09165	160802_5	K09773	241532_22	K04027	176262_1	K02667	209349_7	K01039	102317_9	K00033
11965_1	K21071	266338_55	K10797	276955_10	K00791	116918_6	K21571	264814_2	K21562	197622_3	K17205	13767_41	K09761	225212_3	K20542	62477_6	K21071	255335_36	K00244	189012_47	K05596	291028_20	K01969	194982_1	K08300	160773_100	K00067	3734_1	K11065	26893_6	K22515	279224_8	K00942	40049_7	K01887	108890_48	K07088	214432_52	K13810	223216_1	K00384	114242_6	K00831	48400_7	K10563	209349_8	K01040	141737_5	K21071
20576_1	K07088	266338_101	K10797	276955_11	K12132	124414_8	K03218	268403_3	K07979	202244_4	K21416	51330_22	K03500	229076_10	K01515	182785_3	K02032	275146_23	K00632	189012_59	K02682	291028_21	K00666	273988_2	K00346	160773_109	K01849	8124_1	K01191	30614_3	K02276	116751_8	K01739	40049_14	K15635	114658_41	K02355	265072_62	K06889	261370_10	K09764	197521_3	K15342	128542_15	K06196	270026_21	K01039	141737_21	K02057
34291_5	K01207	266338_141	K04771	89135_4	K00721	124414_10	K03631	272767_4	K02031	211421_46	K10439	53002_41	K07037	267643_65	K02050	206061_4	K00666	20588_36	K01969	189012_83	K01925	280202_2	K01751	37309_2	K01012	175531_14	K03734	19275_3	K02026	31074_1	K00942	234221_2	K07025	40049_20	K03592	118178_76	K01866	265072_62	K07397	73516_1	K01997	208044_13	K01886	6763_1	K01153	270026_22	K01040	141737_23	K07335
40150_1	K02117	273678_10	K07718	23965_5	K03273	125257_6	K03088	280711_11	K03498	211421_47	K10440	53002_46	K03551	267643_73	K00059	638_17	K01572	170896_30	K13993	189012_88	K03586	30436_8	K00573	48149_2	K02453	190131_8	K02503	45897_1	K05946	31074_4	K20074	266568_9	K05343	42324_1	K08303	215866_51	K03711	1127_17	K03217	212532_2	K01995	235448_24	K13581	36612_4	K01657	270026_26	K01040	146742_9	K06147
54325_3	K00874	273678_11	K07720	27611_18	K21006	129448_8	K00901	289449_3	K19689	222317_41	K00058	53002_117	K07404	270998_33	K12370	20115_2	K03306	229900_72	K00831	196759_41	K01160	221383_1	K15016	59733_4	K01626	211565_6	K03495	47149_3	K01711	32294_1	K01995	27816_3	K01714	42324_4	K04096	50034_23	K14986	127378_86	K10562	212532_4	K01997	236505_25	K01791	36612_5	K13497	9485_28	K02052	146742_10	K06147
60903_3	K02033	273678_12	K10117	27611_24	K21012	132539_1	K21572	289056_2	K10797	232833_25	K00615	53002_144	K00865	184704_29	K01619	30606_3	K01236	94731_46	K01669	206712_46	K01185	290841_9	K10716	82117_2	K02968	223143_17	K01735	47738_2	K01060	32294_2	K01996	152607_6	K07160	42599_13	K03527	215866_43	K14987	182045_54	K02946	216738_3	K07031	15932_1	K07315	57071_2	K00567	82836_12	K00766	152838_3	K03671
62901_2	K02026	273678_13	K10118	49610_14	K07814	132539_2	K05349	241253_1	K11751	232833_57	K10439	53002_148	K06113	19341_14	K01734	36506_3	K01338	170896_28	K03686	206712_50	K01160	76858_56	K10206	140099_1	K09810	234793_34	K02428	48506_1	K01990	32294_3	K01997	192769_3	K10440	42599_13	K02945	231779_46	K01153	238356_30	K03628	270060_2	K03410	37484_15	K01845	129937_8	K01951	52770_17	K07533	195518_8	K05989
78073_5	K07718	273678_14	K10119	84221_15	K07464	132539_3	K05349	54863_19	K03430	242281_7	K17203	53002_156	K09955	35134_45	K03687	61533_3	K02231	183038_7	K16841	218640_1	K01955	110570_1	K20533	184774_2	K18240	242886_2	K03790	58372_4	K00059	32294_4	K01998	209881_1	K10439	42599_18	K07714	275918_74	K06045	243841_13	K02011	141400_1	K18702	61060_10	K02113	157448_5	K01153	131229_8	K01999	201830_24	K21903
81482_7	K02025	274375_1	K03216	84221_16	K09951	134754_1	K00259	39472_5	K15652	274028_20	K02025	53002_163	K06113	50030_2	K00331	88791_4	K02501	13920_121	K08984	218640_26	K15634	156517_1	K20531	187314_1	K03406	249006_35	K12132	58790_1	K03536	34496_1	K02316	210621_28	K02025	44566_20	K02434	21054_9	K08744	263232_5	K03650	194066_1	K15634	138216_66	K06153	157448_6	K01153	24960_18	K01537	220521_17	K03744
98045_4	K21619	280452_9	K02529	110525_16	K07315	134754_4	K15727	44831_2	K01534	274028_26	K10112	53437_24	K06113	50030_9	K00336	119968_5	K00208	20950_1	K01077	239661_67	K07322	183921_6	K20529	247345_1	K02454	259639_12	K02004	73817_3	K15524	34496_2	K09117	210621_29	K02027	44566_22	K02435	21967_13	K19302	277024_5	K00684	239900_1	K07673	140760_8	K02946	190033_6	K03455	78753_38	K00426	274003_59	K07137
116184_1	K02026	281008_12	K06949	182068_18	K02488	134754_5	K15726	94589_2	K17073	274028_52	K07315	56456_10	K06113	61928_8	K01915	142195_2	K01999	69364_109	K02884	239661_72	K07308	241505_8	K20529	34528_1	K00652	261107_32	K00009	78529_2	K07404	34496_4	K01409	220527_4	K02035	44566_26	K01537	128673_39	K01069	21112_12	K01875	91940_4	K00549	164810_4	K02488	210193_21	K01817	107941_13	K03188	76593_11	K01912
123220_16	K00384	282022_54	K04066	186935_1	K01338	136778_3	K00788	94589_2	K17074	290178_7	K17206	56456_22	K01869	75972_20	K02988	148025_5	K02034	78919_264	K02834	239661_147	K07659	241505_9	K20528	83649_2	K13487	271777_27	K02884	85663_1	K01703	35833_13	K02988	252990_11	K16841	46591_5	K01998	20136_49	K06113	48315_30	K01820	148202_1	K05816	182796_29	K02879	210193_22	K01609	28371_27	K03543	119872_19	K01838
127661_2	K07718	284015_24	K11085	198029_57	K02371	137622_16	K07001	94589_3	K17073	22799_6	K00598	56456_118	K06178	98019_14	K03564	221803_12	K00681	107569_13	K01689	239661_169	K00556	5924_15	K01668	89481_2	K00684	286912_2	K03925	86845_1	K03497	38342_4	K06287	125720_9	K03406	46591_7	K01996	20136_62	K03496	53330_25	K00099	205222_5	K00571	211663_6	K01191	210193_23	K13497	43720_15	K20074	139837_3	K01790
162771_2	K02026	285003_16	K07720	232362_19	K01613	138876_5	K00859	94589_3	K17074	26120_17	K00878	56762_26	K01243	173199_9	K07243	233744_18	K00253	129444_23	K02420	239661_171	K03060	55994_3	K07043	187844_2	K01993	289595_8	K02518	90617_2	K07025	38545_1	K16898	130060_2	K07282	51960_4	K01918	21967_23	K09761	72007_77	K17758	237761_1	K00297	211663_14	K02600	219094_7	K12960	140593_3	K07497	93232_20	K01805
172867_5	K21071	285003_20	K07718	238026_10	K06894	141653_1	K05349	175023_4	K04083	58548_2	K01537	98277_4	K00615	173201_2	K06153	240233_1	K08300	129444_36	K04061	252185_28	K04068	64327_9	K07464	190024_2	K18979	512_16	K09768	143543_2	K03685	38545_2	K16899	14650_5	K02410	57332_6	K09815	30015_33	K04564	72007_77	K17759	237761_2	K00549	231909_39	K00845	262014_3	K01153	263407_11	K02005	45641_22	K03657
172867_8	K00033	288454_86	K17318	266270_39	K01790	142308_4	K02429	176358_1	K18677	136764_15	K01591	98277_5	K00615	183841_3	K00949	251264_1	K02391	130397_150	K02237	252185_99	K02963	810_98	K00625	225639_2	K18299	23994_5	K06139	165126_1	K08963	38727_1	K06190	14650_14	K02422	57332_9	K18285	30015_36	K03088	93111_142	K00611	148750_2	K00571	252542_8	K15552	287147_2	K00796	78753_40	K01990	934_19	K02025
174277_4	K02026	288454_87	K17320	268275_38	K03458	142568_2	K21572	245242_1	K05814	3940_6	K10547	123622_21	K06113	209845_29	K00390	251264_5	K02394	170896_7	K09458	252185_101	K02990	3956_14	K03651	251971_3	K20973	23994_10	K04077	172763_1	K02529	39694_5	K07560	16161_31	K02528	57332_10	K11784	41483_20	K03524	103031_14	K03088	54338_1	K10112	286909_3	K03716	26306_2	K07220	9485_6	K01838	15585_2	K06296
189589_6	K02025	288454_88	K17319	271959_59	K13483	153560_1	K01546	245242_3	K05813	7162_2	K11751	123622_24	K18197	218139_37	K00024	259219_2	K06920	170896_40	K07447	252185_108	K03665	26882_4	K01989	2751_2	K00146	61735_4	K04765	179121_1	K03628	40417_1	K11942	20517_18	K05813	57332_13	K09761	42904_4	K01190	130845_19	K03088	115537_1	K01153	12345_6	K00848	4757_4	K02020	9485_7	K05342	45641_48	K02283
213294_3	K02026	66218_1	K03654	275868_7	K16329	158017_2	K06975	7334_4	K01783	13863_6	K02499	149804_122	K03088	230010_7	K03975	276728_2	K04719	177619_56	K03088	252185_156	K03628	30436_10	K07006	37362_1	K00796	160773_78	K04751	190408_2	K03629	42211_2	K03641	20517_19	K05815	57596_5	K04075	52575_13	K09955	162074_36	K03588	121391_3	K03086	14992_13	K03588	4757_5	K02018	38278_71	K06147	89320_2	K04564
225845_1	K07718	142019_1	K03978	288879_3	K09136	161280_4	K02314	66333_5	K05813	18709_5	K02056	155207_50	K04564	231115_5	K08602	284265_3	K15257	183038_42	K18967	252185_158	K03732	53759_36	K07341	38192_2	K01596	211565_5	K03517	196212_1	K02406	48338_5	K04084	20517_20	K05814	57886_10	K03519	53834_29	K01869	162074_90	K02417	134435_1	K03427	19694_4	K01191	4757_7	K22003	38278_72	K06147	139260_10	K17319
247339_2	K18979	222356_54	K01714	9706_10	K00797	165528_1	K01322	66333_7	K05814	26024_11	K00848	158244_14	K00278	231755_5	K01990	259219_5	K03582	229900_62	K11068	256069_25	K00758	63607_2	K02077	70934_2	K06978	236915_1	K07494	231323_1	K03588	48338_7	K14652	30342_11	K02529	74905_16	K02188	85003_18	K01783	168029_35	K03529	238638_1	K06941	22593_32	K01783	4896_2	K00864	78834_22	K00549	148635_4	K17319
250680_1	K02025	238348_75	K02028	96213_19	K01055	169271_3	K06143	94589_1	K17076	36502_20	K10441	160063_30	K01809	253675_6	K02314	119341_2	K02473	249091_17	K09835	256069_67	K02356	64327_11	K09951	76338_1	K00059	46578_25	K09955	245868_2	K03210	48405_12	K01512	30342_26	K01560	80527_2	K00014	111558_128	K07979	171581_23	K08963	28938_1	K18986	46565_21	K07636	43388_5	K09889	127719_20	K00128	151564_28	K02400
263621_4	K07718	266338_137	K15652	109724_13	K01485	173308_3	K00604	123372_2	K17076	37120_15	K04750	193609_16	K03088	253675_28	K15987	75430_5	K09474	253484_51	K15633	256069_70	K04077	86506_4	K07516	89655_2	K02834	68112_25	K12257	253823_2	K01012	50837_1	K17227	39354_2	K02899	81644_9	K03525	118178_63	K00973	172551_29	K01191	177132_2	K07005	88988_9	K02103	72930_5	K03651	282816_7	K09816	220943_2	K10119
264095_2	K20429	281008_14	K02034	110825_3	K10026	174420_2	K03088	166762_4	K07088	48697_11	K01752	195977_26	K09955	270998_78	K21688	133551_4	K09793	253484_77	K03524	256069_209	K00548	86506_5	K00626	108273_3	K02864	104129_7	K02078	253863_1	K06180	50837_2	K17222	39354_18	K03630	90208_8	K06925	118178_82	K02314	182045_66	K02895	210565_2	K12267	104083_25	K15580	84779_3	K03498	43720_24	K13954	275824_6	K09772
120278_2	K07282	18169_1	K00261	142643_4	K02482	178106_4	K19355	167064_3	K00784	48697_25	K01476	195977_52	K01092	14064_6	K11991	188109_4	K09957	107569_33	K03530	266100_3	K02072	117951_6	K06897	108432_3	K09701	125040_2	K05366	270684_2	K02025	52542_1	K01997	52518_16	K02033	91386_35	K03568	141154_9	K03625	254673_26	K04564	52824_4	K03406	118526_20	K02103	186285_8	K03736	38278_97	K03710	46399_129	K02025
61004_2	K01804	92011_3	K04488	145413_19	K02879	181296_3	K08223	191012_10	K01997	70167_15	K06180	205869_51	K01929	24255_1	K03088	193875_5	K00253	6948_9	K03855	274368_11	K06173	129270_10	K01744	110090_1	K01804	150810_3	K01951	279205_2	K01749	52542_2	K01998	56038_3	K03524	91864_17	K00179	164282_18	K00278	254673_57	K13276	95424_3	K14162	126421_26	K03529	246327_1	K03762	47098_9	K02003	75737_9	K19169
109935_1	K01990	109386_11	K07101	222767_1	K00797	183152_2	K21572	197258_9	K16786	90027_40	K02227	208950_8	K01218	39210_8	K10117	234417_6	K06901	6948_10	K00313	274368_20	K11209	149943_5	K00042	117203_2	K01159	159516_2	K07046	52425_1	K00997	52542_3	K01995	56038_19	K10118	91864_18	K00180	165499_70	K03438	265072_91	K00278	141400_2	K00249	132562_10	K00278	278848_7	K07788	130000_14	K00645	123633_48	K01496
112833_7	K07048	147892_16	K00261	222835_7	K09129	188924_1	K21572	197258_9	K16787	90495_35	K00863	208950_16	K01218	46466_55	K03325	35755_8	K00124	6948_21	K01698	274368_47	K00340	154028_11	K04090	136030_1	K03569	44671_22	K00351	58861_1	K00917	57583_2	K01897	56038_29	K00283	97394_7	K17828	166804_1	K06113	27351_20	K00919	232018_3	K01693	138216_5	K09992	278848_8	K07789	130000_23	K04078	139837_16	K01912
135382_4	K03556	122709_7	K06147	232362_6	K01537	190073_1	K12308	218371_1	K07090	98527_47	K06287	224901_24	K03088	50030_3	K00332	183639_3	K09773	13920_53	K17828	290411_25	K02358	157823_2	K01744	143601_2	K06888	261107_41	K04764	99241_1	K21562	57583_3	K01995	59454_3	K02335	97394_10	K01933	166965_36	K03551	2783_2	K01895	121460_2	K02945	143420_28	K00611	17196_2	K03929	107941_10	K14048	155378_44	K01897
155430_7	K10563	266338_90	K01997	287131_16	K18138	190292_5	K04773	221964_2	K15342	129841_25	K10439	255698_2	K03588	54637_5	K01858	193875_9	K15866	13920_80	K03545	7804_194	K03837	159723_15	K05597	156490_2	K20074	12086_50	K00919	201413_2	K02518	57583_5	K01998	61765_6	K01926	97394_11	K11175	215866_28	K01926	27351_24	K14162	13948_2	K03496	145009_14	K01239	82286_3	K00332	130000_52	K00171	239579_15	K10440
61560_3	K02445	45977_1	K17734	18372_4	K06893	191081_2	K09117	240068_11	K05813	139764_28	K00848	259431_75	K08963	55240_11	K03709	18873_5	K09726	13920_84	K06925	7804_212	K06891	160441_15	K01938	158413_5	K06980	31390_1	K03630	235198_2	K04042	58102_4	K02904	62705_5	K02879	99857_6	K01012	219348_93	K05946	48489_9	K02039	66317_3	K12993	170646_28	K02416	34453_9	K14977	215060_3	K00857	934_12	K01997
15441_3	K03655	55732_47	K17734	110525_31	K04765	193912_1	K21572	38336_2	K07793	148649_73	K03529	13767_27	K01495	75826_37	K00970	65295_8	K09726	13920_85	K00796	38694_64	K13497	180798_2	K02075	161777_2	K03469	44671_31	K04564	8570_1	K02013	58102_10	K02892	62705_20	K02933	100099_1	K02238	222132_65	K00615	81317_19	K01908	95348_4	K01154	182796_18	K01875	198329_1	K04096	980_48	K02016	934_16	K04767
18989_9	K00324	274679_60	K12140	145413_1	K02874	196013_1	K04075	39472_16	K07793	148649_74	K01821	25025_1	K07407	75972_29	K02879	122201_4	K13810	13920_87	K04075	89026_64	K12685	180798_3	K02074	171814_3	K06187	52672_40	K13747	8871_4	K02906	59169_6	K05772	62991_5	K09835	106440_1	K03701	247211_29	K06178	115372_69	K00558	51792_1	K01897	211663_15	K10112	230483_8	K03500	980_50	K02013	14836_12	K02003
28571_2	K01739	197505_35	K02821	178485_6	K02473	197523_4	K03654	85045_12	K02057	153062_8	K10441	53002_44	K03584	79276_6	K10545	130478_4	K02503	13920_91	K00606	90764_33	K15539	214198_3	K01997	188832_2	K00060	56871_5	K02026	56842_2	K02123	59767_2	K01996	66863_6	K03708	106440_12	K01575	231779_42	K21071	115372_97	K07085	188218_7	K01938	211663_17	K01126	281995_2	K00681	2546_22	K09825	144453_85	K06158
36771_3	K10193	222356_2	K01258	251475_14	K03470	199310_5	K03517	85045_13	K02057	176548_19	K00615	3263_102	K03585	103157_13	K02040	158749_7	K02007	13920_105	K03977	98398_69	K00123	214198_4	K01999	200758_2	K02472	56871_6	K02025	238109_4	K02124	59767_3	K01999	89550_3	K01866	107514_40	K02557	20136_6	K01895	130845_89	K14161	239721_2	K01990	218990_27	K01820	55516_5	K09817	9485_28	K02010	154605_8	K15524
66388_2	K03306	216927_14	K03335	142463_7	K03317	200156_1	K01190	101090_1	K00040	176548_20	K00615	46315_11	K04751	113749_2	K02033	162329_15	K00249	13920_112	K01876	107154_44	K02014	214198_5	K01999	212044_3	K12132	61596_6	K10242	8476_1	K10027	59784_6	K15864	100398_9	K03977	122077_23	K07469	21967_87	K07277	131594_15	K11891	239721_3	K01992	218990_43	K07107	102780_3	K11963	38278_9	K01040	231319_11	K22227
74497_3	K17318	7563_16	K21071	192448_21	K06901	200156_2	K03931	164750_7	K02034	176548_65	K02529	53172_25	K01061	113749_11	K10119	206949_9	K17763	13920_118	K01575	107154_73	K14170	230181_3	K00042	217181_1	K00161	61735_3	K02313	88016_2	K02899	61155_1	K04110	111082_2	K11071	123461_1	K07469	52575_17	K02488	163964_56	K00640	54271_2	K07316	236505_24	K18430	119945_3	K01738	38278_80	K02016	175258_1	K00986
84393_2	K15987	9609_119	K00033	216181_21	K22320	200615_2	K00919	256869_13	K02057	176548_84	K10797	53172_67	K07315	113749_12	K02025	206949_10	K17762	13920_155	K01610	110062_17	K00373	260812_4	K02074	201351_2	K01591	112539_51	K01619	88408_2	K07464	63872_5	K01992	111082_3	K11072	123461_11	K12339	78757_4	K00773	171581_27	K03088	122607_2	K01929	254454_17	K09458	131609_1	K11960	38278_82	K02013	253328_6	K03639
86137_1	K17318	9609_120	K00874	204172_15	K22477	201259_1	K01190	221964_3	K19125	176548_107	K03168	136137_3	K07464	113749_12	K10118	206949_11	K17752	13920_163	K02897	111696_29	K14415	277362_7	K18336	2243_2	K12993	116818_86	K07037	98615_1	K00688	64074_1	K00658	113704_15	K02003	123461_16	K00335	78757_28	K04063	171929_3	K01791	28938_2	K18987	254953_41	K01992	131609_2	K11961	55306_21	K09825	15534_3	K03630
86137_3	K17320	24195_12	K00384	147962_12	K13590	201961_3	K03088	221964_4	K19124	177240_2	K05846	142267_9	K07277	113749_13	K10117	212535_12	K03578	13920_165	K00919	115192_59	K00655	283250_13	K03520	17080_1	K18893	125040_47	K03524	109584_1	K01669	64960_2	K00666	125720_3	K02027	124175_1	K00174	87083_1	K09951	182045_9	K05515	63271_4	K04767	256435_7	K03500	200337_3	K07090	55306_23	K01615	34618_9	K02784
107017_2	K01872	26335_4	K02033	271959_27	K00992	201961_4	K19271	221964_5	K19126	177240_3	K05847	142267_28	K00882	117445_7	K07048	249648_2	K07749	20588_74	K06215	115192_92	K01448	942_11	K00058	54076_2	K00864	135073_31	K06338	117314_1	K18138	69482_1	K07516	127890_9	K19429	125685_3	K02020	87083_2	K07464	202555_13	K01156	149965_5	K16927	271958_9	K02013	208619_5	K03642	55953_18	K02004	45411_46	K00567
109935_5	K01625	51888_10	K06147	4334_47	K07277	201961_9	K00548	221964_6	K19046	177240_4	K05845	174587_22	K01975	120986_5	K00014	9620_1	K06894	20608_4	K01039	139435_101	K09973	18582_5	K07152	108211_1	K01081	155049_3	K03168	128120_2	K07657	72599_1	K01533	134802_3	K01752	134566_3	K01271	116340_87	K02409	287997_33	K05946	171849_1	K03553	13826_32	K00945	232384_2	K03187	135096_12	K03216	93232_19	K07045
114938_2	K00874	51888_11	K06147	6733_37	K02488	203747_2	K21572	221964_7	K19123	177240_5	K05846	179820_20	K02409	122215_43	K05946	22280_1	K07058	20950_11	K07658	144310_22	K02553	58427_34	K17218	161771_1	K01685	155049_40	K09155	148607_4	K02066	72623_3	K04069	135310_17	K06949	134566_7	K11782	116340_112	K21417	93484_11	K02884	247824_2	K07027	25221_11	K12132	267747_2	K11960	201678_6	K01615	51900_78	K02503
114938_3	K00874	52434_3	K02117	36306_28	K00340	204488_13	K03925	221964_8	K07012	189518_38	K07460	181026_4	K05367	140690_33	K14941	23363_11	K07107	20950_97	K00248	150439_65	K10823	76858_68	K00123	169010_2	K01989	155399_18	K03629	171837_4	K03517	74971_3	K01919	145188_11	K10797	139662_18	K03088	116340_113	K21416	130845_27	K11991	253748_1	K07504	236830_16	K00925	273433_3	K03496	214983_1	K19159	155378_49	K06889
119587_2	K17320	52434_5	K02122	177709_23	K05770	204571_5	K03543	251099_7	K00567	197622_1	K10797	205096_6	K01895	143678_7	K01652	30403_6	K09924	47712_89	K11175	150439_165	K07285	98076_3	K01791	186493_1	K02529	155864_18	K07406	189220_4	K02982	76225_3	K03551	154933_6	K00564	142191_5	K13954	122307_39	K01091	182045_68	K02954	23903_2	K02858	10730_6	K00030	46504_1	K16786	47098_28	K05516	195518_5	K03079
123011_4	K01531	52434_7	K02123	83639_5	K06131	206079_1	K05349	256940_6	K10025	202244_19	K00848	208950_5	K01998	143678_22	K02033	58699_1	K11893	47712_99	K00179	165287_5	K06186	119989_2	K02456	207539_2	K01273	160773_62	K11751	189970_1	K10716	76463_1	K00620	154933_7	K01448	142191_9	K04720	128673_36	K01434	3596_12	K01278	176670_4	K07114	13826_15	K02492	46504_1	K16787	257749_1	K10439	156179_3	K03655
127825_2	K17320	92011_22	K01207	128657_40	K09131	212009_2	K01192	122906_23	K01154	242281_8	K10440	208950_6	K01997	144983_14	K03306	73660_4	K06192	47712_106	K02337	180245_26	K00873	130366_7	K07726	249642_1	K03497	178788_6	K07404	199078_3	K02341	76750_3	K15864	164144_14	K06297	147732_12	K02967	165499_55	K03465	26149_13	K08968	20931_5	K18831	13826_30	K03527	174628_3	K01531	38278_40	K01284	934_26	K01572
135297_1	K00639	113400_28	K03710	145051_16	K00033	214713_2	K16213	6910_2	K02529	242281_13	K00615	212793_13	K03585	147849_21	K00969	81948_3	K02990	69364_59	K03524	189012_81	K02563	214180_5	K07062	257502_1	K00428	190131_16	K01710	213048_1	K01975	84130_3	K01878	167200_2	K03406	151043_9	K02557	247211_71	K04773	27351_13	K00252	242916_3	K01738	13826_30	K02945	269728_3	K01547	74734_8	K21498	8763_25	K07133
140179_4	K17318	187435_32	K05989	172172_4	K01322	219284_1	K00656	17016_3	K01126	242281_14	K00615	255698_8	K06920	172162_1	K03284	112912_2	K00340	69364_97	K01889	206712_26	K01868	233077_6	K02461	273725_1	K00962	195379_16	K01191	214497_3	K02066	85840_4	K11209	170079_17	K04094	155584_9	K00931	14977_40	K01945	48489_20	K13670	99042_1	K03522	14992_5	K16899	23462_3	K01990	190955_10	K00077	20624_2	K07491
161780_4	K19956	245854_54	K05989	184784_11	K05595	219910_1	K05349	58932_2	K04487	242281_15	K00864	259431_25	K02386	173860_4	K06888	116025_2	K01579	69364_106	K07056	206712_27	K02345	281097_4	K01153	43517_2	K00605	195379_54	K06180	220314_2	K00275	87354_1	K00606	170079_18	K03168	155584_12	K09710	20136_33	K02888	72007_37	K03407	65455_2	K05396	14992_10	K00075	27085_23	K00891	283310_9	K02005	23534_22	K07133
161780_7	K00627	266338_83	K16907	275154_4	K02670	232234_6	K09704	76614_5	K04763	247668_15	K02035	53432_6	K05946	176094_2	K13993	184485_3	K00615	69364_112	K02860	218640_17	K00616	98076_4	K11740	63555_4	K00656	259639_34	K07406	223891_1	K01682	90754_5	K06991	175774_2	K03150	157389_15	K07469	41483_45	K02078	72007_51	K03650	247716_2	K13888	14992_12	K02563	64897_4	K02437	42424_41	K01076	50785_16	K07089
165671_3	K00845	266338_85	K16905	5778_34	K03724	232234_7	K12373	116894_5	K07133	247668_16	K02033	123622_19	K03088	176094_3	K01338	227655_4	K06131	69364_120	K01790	239661_28	K06911	36194_17	K10007	144154_3	K01880	259639_40	K21613	258718_2	K06894	93794_4	K04565	200576_2	K01809	157389_21	K07402	64927_79	K02666	72007_67	K20862	232842_3	K03655	15932_13	K04517	87394_4	K02858	51782_34	K02108	67747_9	K09825
185923_2	K01868	274679_11	K07137	81733_3	K01939	238397_2	K21572	214756_5	K01926	268088_17	K01784	124368_17	K02931	184704_17	K01929	229381_3	K15777	69364_128	K00175	240801_6	K02446	174676_11	K01104	270650_1	K08602	277547_1	K11065	261663_1	K01669	95288_2	K01956	208164_3	K09684	157389_32	K06857	116340_127	K02393	92446_108	K07148	8708_4	K00858	18487_5	K00948	139133_7	K11904	103187_40	K01784	73108_10	K07133
185923_9	K01883	7563_9	K09807	2916_10	K01624	242395_2	K02477	223772_7	K07335	290642_5	K02400	127282_56	K11202	200601_1	K01870	285558_4	K06894	69364_147	K07714	252185_72	K00024	14234_9	K07141	99068_2	K00343	277547_20	K09955	263223_2	K07814	97611_2	K03306	210621_6	K06297	157389_33	K05773	153415_24	K11202	187391_45	K06041	39988_4	K01153	18487_6	K02897	233344_4	K10004	105875_48	K01534	96866_11	K07133
216291_8	K01572	270023_8	K03781	6733_64	K01889	242577_1	K21572	226229_2	K02117	290642_16	K01940	127282_56	K11203	200601_6	K01903	285558_5	K06894	78919_4	K19221	256069_39	K07214	18582_29	K01995	118216_3	K11717	286912_64	K01191	289529_3	K05807	101600_1	K06872	210621_60	K10119	157389_34	K05772	153415_24	K11203	187391_124	K02523	39988_7	K03427	19694_23	K02283	253329_7	K09771	114783_40	K01673	123633_37	K07473
216291_9	K01960	266338_8	K13829	82430_26	K03630	243401_7	K21572	10683_2	K00033	49059_8	K02954	127282_56	K11201	209845_17	K01990	214324_4	K00830	78919_6	K01905	257508_5	K07733	76858_22	K02031	118371_1	K07316	289595_12	K02988	22588_1	K14445	102015_6	K03526	210621_61	K10118	157389_35	K05772	153415_24	K11201	22831_16	K00626	87363_5	K13940	21680_8	K02341	156380_7	K04485	28371_31	K11444	144453_19	K07133
231836_3	K09927	44201_46	K02437	84221_7	K03737	243401_9	K01187	13405_5	K00033	50593_3	K01486	182078_109	K02078	218139_23	K09014	82840_1	K03596	78919_6	K22224	290411_20	K02864	76858_25	K02035	118371_2	K07316	289595_22	K02878	137451_1	K10440	102015_18	K02502	210621_62	K10117	157389_48	K00058	193460_44	K18910	48315_35	K01593	103251_3	K09825	21680_9	K00943	120266_12	K00246	114935_6	K03753	152838_1	K07133
232835_2	K01596	9609_110	K09969	109724_12	K00757	243811_14	K09702	23585_2	K07814	189518_17	K06975	224901_154	K02666	218139_27	K04488	82840_14	K03521	78919_31	K01534	98398_86	K09935	87926_30	K21393	164198_1	K00335	57471_65	K03763	224394_1	K07461	102015_26	K00625	220527_2	K02034	161145_1	K01912	206699_55	K16167	48489_8	K01669	126439_9	K19159	22593_8	K00099	214840_2	K07307	28371_64	K07667	204078_22	K03655
235270_1	K02030	15268_112	K00058	145051_2	K01940	243811_15	K07118	27221_1	K21619	256630_11	K18672	255698_47	K00350	218139_29	K05710	130216_10	K03596	78919_102	K03320	183562_24	K06015	87926_31	K21394	226153_2	K02004	135073_18	K10117	234641_1	K01938	102015_28	K00208	227060_2	K02996	167495_2	K09747	63929_82	K00351	103031_9	K00865	144039_2	K02013	25221_2	K07042	92431_11	K07274	42424_41	K06889	204078_32	K07133
242854_1	K17320	15268_122	K02026	145413_4	K02954	246169_1	K21572	31366_16	K00351	36502_8	K01999	53002_73	K07658	228909_18	K02198	235081_5	K01995	78919_121	K00760	239661_104	K15586	106299_5	K04090	226194_1	K09955	280916_82	K03501	269828_1	K03797	102678_1	K04110	235773_2	K01926	169360_8	K00821	63929_85	K00348	131594_18	K11901	144039_3	K02015	25221_3	K07037	269106_8	K08315	82836_8	K13503	204078_78	K07133
249493_2	K11381	81814_22	K01470	156771_7	K00266	247286_6	K14415	88059_8	K01207	49059_9	K02931	255698_53	K02884	228909_33	K01299	149042_11	K02535	78919_124	K05772	239661_106	K10824	127121_5	K00799	240944_4	K07712	5004_13	K09116	72450_3	K01337	104191_3	K01644	235773_25	K03498	173684_2	K03750	118178_12	K03526	131594_22	K11896	144039_4	K02016	25221_4	K06217	100606_3	K07793	107941_5	K11960	213657_11	K02124
254271_1	K00052	109598_26	K10118	159209_8	K15583	248697_4	K05349	135944_4	K18678	139764_5	K06180	36485_5	K03438	230010_21	K03496	179716_8	K03684	78919_138	K03703	256069_84	K20903	218521_2	K07064	255467_1	K18902	12086_10	K00615	72672_2	K01515	106474_1	K01755	248703_3	K06158	173684_2	K07219	206699_52	K21619	172551_18	K01669	155643_1	K13922	25221_9	K07658	102597_7	K10824	118789_98	K15987	231260_22	K10773
264998_4	K17319	152244_38	K02025	251415_4	K01875	249766_1	K05349	149259_1	K21619	139764_12	K02028	79041_36	K00942	238717_17	K01849	210175_1	K02410	78919_153	K01784	263563_4	K03307	240011_7	K18138	263374_3	K10112	12086_11	K00615	124942_2	K03497	106474_2	K01755	249086_25	K22579	178445_7	K01698	222132_37	K00874	251899_2	K03781	172057_2	K07473	25486_13	K01744	102597_8	K15587	135096_19	K09696	269990_13	K07133
290611_6	K02529	285003_26	K02030	266270_12	K00104	250109_4	K06885	151885_3	K03574	153062_16	K01426	193609_28	K02473	253675_23	K09710	152331_9	K01883	78919_222	K03522	139435_138	K22306	265204_17	K07001	267214_3	K09992	12086_12	K19954	172410_1	K05970	106474_12	K01945	249733_13	K06949	182982_1	K02500	78757_65	K03088	22831_6	K03306	206058_1	K07133	25486_16	K01012	102597_9	K15586	157193_21	K15987	269990_15	K07133
23699_2	K02003	52094_27	K01999	54959_4	K00975	250570_2	K01187	222724_11	K02437	176548_93	K03497	208950_19	K00874	267643_6	K02034	23363_7	K07030	78919_223	K03521	263563_11	K09922	272648_26	K21430	38192_3	K09131	12086_32	K01791	203318_2	K12308	106474_13	K00602	261800_27	K03210	185877_28	K02372	114658_60	K03412	37936_5	K18902	207574_1	K15342	25486_20	K18332	146222_5	K04028	207045_6	K01849	148635_18	K18828
83075_8	K07316	129720_9	K01995	83881_3	K22908	251209_1	K03385	288842_2	K01207	22167_13	K01736	255698_48	K00351	277123_6	K12132	73421_4	K03086	78919_224	K01895	98398_92	K03446	88839_10	K00450	108273_5	K03043	13052_21	K01972	282021_2	K01599	108421_2	K01999	266568_13	K03624	185877_29	K09458	116340_100	K02401	53330_14	K09807	207574_2	K09951	25486_21	K00335	197259_4	K22024	55953_90	K01533	10792_22	K03654
135297_2	K00639	129720_9	K01998	145051_35	K03406	251209_2	K15876	49921_2	K02473	22799_11	K16147	143728_54	K00969	75972_9	K02982	142441_3	K05776	78919_243	K01271	72394_154	K02014	218644_3	K00407	169010_3	K01989	13052_29	K00024	33896_2	K00978	108553_1	K00800	286177_1	K03657	185877_30	K09458	258742_6	K00549	103031_7	K01485	234345_2	K06921	25486_25	K01952	240409_6	K01424	127719_35	K02002	14535_4	K07045
17492_2	K01921	147892_6	K00009	188195_5	K03406	255019_5	K03801	88580_4	K01591	32902_24	K03585	13767_102	K07491	37355_4	K01684	145378_4	K01547	78919_263	K06881	150439_80	K17758	63081_7	K01738	270905_2	K03100	23994_23	K03701	60205_1	K01816	108553_3	K00817	286240_2	K04564	194201_13	K11358	111558_9	K00865	168320_40	K00343	154691_3	K00059	26714_4	K03639	34453_10	K02028	77977_19	K07238	14535_5	K07045
34854_2	K07258	157552_3	K19158	110525_6	K01885	260643_5	K01241	137966_1	K00432	32902_25	K18138	17950_64	K07491	38398_6	K07447	186532_3	K07090	78919_269	K00013	183562_40	K16264	143486_1	K04750	69824_2	K07649	27877_11	K00948	157338_2	K00604	108930_1	K06186	291237_4	K09155	199223_1	K07469	111558_148	K10440	172551_5	K02030	34564_1	K01790	29243_4	K17828	247816_1	K03651	24960_8	K07448	26912_1	K01785
63499_1	K07727	259114_20	K19158	268418_13	K07783	263284_9	K02477	245242_6	K20973	32902_26	K18138	17950_65	K07491	53025_2	K01714	51041_9	K18831	78919_271	K02493	98398_98	K01295	201597_16	K06969	169941_5	K07315	27877_14	K01653	176033_2	K19295	108930_11	K03687	291237_17	K02529	199223_2	K07469	260027_7	K01889	172551_25	K09779	70750_3	K01971	34336_11	K03411	257846_1	K00604	36308_11	K01956	31758_30	K01845
76568_2	K07727	15268_100	K17318	271959_21	K02035	263800_5	K21572	281546_6	K02233	40084_40	K06180	53172_102	K02460	53025_3	K01684	188331_4	K01056	78919_275	K05810	150439_104	K05799	10256_2	K09941	278232_1	K00134	31390_50	K08301	205969_2	K02527	108930_15	K01883	61765_8	K21562	202729_24	K00773	64927_94	K02454	48315_45	K02078	112680_2	K21572	46565_2	K05810	14971_11	K02437	42424_36	K03088	98106_39	K07045
47616_2	K00657	15602_49	K01714	11345_47	K01883	265501_3	K21572	20399_2	K02025	71228_29	K03272	91693_10	K01962	12175_15	K01591	93857_2	K00134	82168_52	K00248	187745_41	K01182	43567_1	K00164	175927_1	K07478	31390_51	K05837	243783_2	K01816	112392_5	K01091	9451_10	K16306	205188_4	K00989	117374_8	K10716	51710_16	K03429	165178_1	K03711	49481_19	K03596	201533_12	K08998	51782_40	K20201	98106_40	K07045
61048_5	K11991	52434_30	K00865	43929_41	K22227	266689_2	K03474	29391_2	K03657	78429_15	K02057	149804_48	K09701	46466_17	K02026	176135_1	K00567	94731_30	K01698	150439_16	K19955	94121_8	K07001	50289_3	K03079	41515_25	K02434	252117_2	K10440	112543_2	K03786	48264_54	K01101	205971_3	K12574	118178_58	K03088	93111_135	K01322	179723_1	K21572	49481_23	K03621	260503_7	K09705	55953_108	K19223	147758_2	K07045
68060_2	K02003	92011_15	K02103	53077_26	K19975	266950_7	K03924	68645_3	K02026	78429_16	K02057	149804_49	K00574	72009_33	K03306	64119_2	K22205	94731_32	K13542	183562_34	K07090	95370_3	K02650	103964_1	K03079	41836_7	K00057	18013_1	K20530	117070_2	K01869	62705_14	K00939	205971_7	K02020	206699_43	K02338	93484_14	K15856	18609_2	K03654	75347_8	K03182	251930_7	K06160	90650_16	K03710	147758_3	K07045
69530_7	K09157	93121_7	K07720	53077_26	K19976	267250_2	K01218	153040_5	K02892	78429_17	K02056	187617_16	K13877	105290_14	K02077	78227_8	K09138	94731_33	K01749	150439_310	K10778	159650_3	K03781	209461_1	K03281	41836_27	K06001	46768_2	K01993	117070_3	K03643	98397_33	K00320	214521_3	K10026	275918_81	K01262	135077_25	K05685	22797_1	K06196	77487_15	K01784	273804_1	K01057	103187_14	K08989	189468_17	K00134
83764_11	K17318	93121_37	K01999	80337_8	K02761	267349_2	K21572	153364_4	K01804	90495_3	K02056	287271_3	K00432	105933_26	K10118	81948_9	K06947	94731_36	K02304	7804_5	K03214	174754_15	K02650	226886_2	K03079	41836_50	K01653	46823_1	K04771	119860_5	K03439	113469_4	K07075	215735_13	K02500	14977_37	K03439	163964_1	K15726	79532_1	K03654	79677_2	K00024	6763_7	K20757	106625_35	K00575	275913_62	K02510
83855_2	K02003	96263_10	K00558	86306_52	K07668	270608_4	K21574	228050_2	K00943	98527_91	K06878	23202_19	K02669	153928_21	K00615	85469_5	K03738	94731_38	K09761	7804_14	K16087	174754_16	K02650	280110_2	K11179	41836_61	K00058	69064_2	K00058	119860_10	K20074	113704_1	K07027	215745_11	K07491	35266_16	K00844	127378_5	K03402	97871_1	K06877	88988_3	K01465	13587_4	K07278	110137_12	K00950	275913_76	K07045
83855_2	K02004	103951_17	K07720	230541_2	K07010	271594_5	K03470	26115_1	K07133	136764_10	K21006	53172_46	K02653	46466_21	K15581	132929_10	K21672	106349_24	K02357	7804_19	K00526	272227_7	K00567	125428_1	K03767	44671_29	K01419	72584_2	K11749	120379_2	K03118	116867_8	K02016	215745_17	K07089	45187_2	K00800	162074_58	K03087	115537_2	K01153	88988_31	K07636	18240_1	K01940	176977_9	K03530	934_20	K02027
101382_2	K06147	109386_27	K10118	279282_17	K07171	273730_1	K09758	36791_1	K07133	136764_11	K21006	53172_97	K02653	46466_32	K02529	226464_3	K00171	106349_35	K10563	7804_36	K00969	283250_2	K03704	244215_1	K01239	44671_30	K19954	120793_1	K01206	120379_4	K03116	121654_3	K02034	233404_2	K03738	48377_1	K01880	187391_76	K06966	237800_2	K03088	94273_8	K07714	66811_8	K07182	188909_10	K03530	75737_10	K19170
125842_4	K17319	109598_41	K00558	47662_6	K03412	273730_2	K07085	165153_3	K07133	136764_12	K21006	56456_69	K01409	61928_2	K00014	254320_1	K21672	121961_8	K06922	7804_37	K02340	2012_75	K00380	7577_1	K03299	46578_15	K02357	131194_3	K10439	120379_11	K01693	193665_9	K00302	233404_10	K03526	50034_78	K02566	3596_143	K01880	22268_2	K03928	104083_1	K11752	102058_5	K07464	192007_4	K02490	75737_11	K19171
129320_8	K00662	113060_21	K07720	249856_18	K07664	274839_5	K00067	217793_2	K07133	136764_13	K21006	124368_12	K02988	67934_2	K07657	274039_5	K03738	129444_45	K02396	7804_38	K03643	76858_45	K13953	12155_1	K01565	46578_21	K04567	131194_4	K10440	120389_2	K07119	249733_23	K01534	241804_1	K02341	52575_11	K00528	110375_23	K06940	142705_2	K11084	104083_5	K03088	108950_2	K00343	207045_11	K03413	98106_43	K07506
195690_1	K17318	113400_9	K17319	36495_4	K03738	275300_10	K05349	229147_2	K07133	177111_21	K02031	149804_44	K03564	75826_39	K01599	79583_1	K18138	129444_70	K08223	7804_50	K07042	234859_1	K04708	15220_3	K02510	46578_32	K01992	151296_1	K01126	120389_5	K00626	275068_6	K05566	241840_3	K09118	52575_12	K00266	130845_79	K04758	179675_1	K01784	114242_4	K01918	119963_10	K08316	980_5	K00046	163406_2	K03592
217247_1	K02003	113400_10	K17320	44071_9	K00797	276889_1	K02238	229147_3	K07133	187132_4	K01548	149856_21	K03497	75826_63	K01756	239164_1	K02849	129444_100	K03088	7804_82	K00242	214198_1	K00294	27590_3	K05571	50849_28	K04069	160076_1	K01069	120911_1	K01895	1355_1	K06393	242762_4	K02007	63929_41	K02431	130845_152	K03685	115537_3	K03427	116326_4	K13010	190983_3	K07240	5052_11	K02342	174199_4	K06147
217247_1	K02004	113400_29	K02044	86306_72	K22205	278317_2	K01190	60103_4	K15532	206642_14	K12141	224901_162	K02653	75972_16	K02954	13200_10	K05936	129444_135	K01775	7804_99	K03646	2012_64	K02003	27590_5	K05569	52672_3	K07082	198393_1	K20530	121020_2	K15738	7245_5	K04769	242762_10	K00266	85003_15	K00134	156174_12	K00324	42266_2	K00127	116326_20	K03110	208605_4	K06920	28371_47	K00046	241340_38	K07316
85093_2	K01262	113400_33	K06166	93416_5	K00240	280002_5	K02529	141726_3	K09952	210842_10	K21498	232957_51	K03496	117445_6	K00854	36062_5	K02237	129444_149	K04070	7804_151	K01714	2012_65	K02004	33095_2	K03307	57471_42	K00615	198393_4	K20527	121505_1	K00074	7245_6	K02499	242762_11	K00528	85003_22	K02119	171581_49	K00845	92533_1	K00012	116326_34	K00602	226866_6	K01579	34295_21	K03320	123633_66	K03617
267128_4	K01624	113400_35	K06164	188182_14	K00797	280374_4	K16936	252399_6	K15532	211421_38	K11085	235003_2	K01950	143678_10	K05799	82478_1	K00820	129444_150	K08681	7804_172	K01494	7047_35	K07011	37406_1	K01186	58259_40	K09769	216407_1	K07114	122009_2	K02113	9451_7	K16785	244944_7	K01008	85003_24	K02124	171581_56	K10112	157311_1	K08482	116326_67	K01926	260359_7	K16844	36308_50	K02926	10792_28	K02002
99513_3	K03079	113400_36	K06163	192448_3	K10716	280374_4	K16937	256869_9	K01805	211421_51	K21008	43019_16	K03088	143678_13	K18013	76737_3	K00244	129444_153	K03637	7804_183	K01814	18582_17	K07043	39925_1	K01246	58259_44	K03218	255992_3	K20531	129429_3	K02379	12143_1	K00606	245483_1	K21464	85003_25	K02122	187391_143	K02355	190378_4	K06897	116326_69	K01698	280554_1	K07090	38278_107	K07652	99190_5	K10202
145386_6	K00010	113400_39	K05780	193169_45	K06990	280374_5	K16936	134290_2	K06895	211421_76	K02010	91693_11	K00220	157371_5	K07317	97451_5	K00244	130397_54	K14441	7804_184	K02501	58427_13	K06915	47017_3	K01053	58883_10	K00174	15043_1	K05973	131631_1	K03979	12143_18	K15633	245577_18	K00604	85003_27	K02117	244982_14	K01755	132164_2	K00927	125600_20	K07462	9478_3	K07713	43720_38	K02469	154605_4	K02025
152240_4	K01470	129720_4	K01998	279282_33	K03738	280374_5	K16937	140880_1	K07001	211421_78	K05306	109310_8	K18910	178640_7	K02529	197818_1	K03427	130397_88	K00615	7804_187	K00013	64327_6	K19117	52303_3	K00065	61596_1	K07391	23438_2	K21302	132048_5	K01995	14650_2	K02413	245577_23	K05810	85003_28	K02118	249158_7	K00324	34895_2	K02501	125600_29	K02337	28501_4	K00340	47413_2	K02851	40070_3	K08968
288587_3	K05989	136517_30	K06297	100921_2	K07664	280374_8	K05776	181121_6	K06919	211421_79	K03430	149804_83	K03406	198361_2	K10441	222607_2	K03768	130397_89	K03650	14067_55	K03797	64327_7	K19118	60324_1	K02529	61596_12	K00335	73928_1	K01586	132048_6	K01998	14650_7	K02408	245577_30	K01886	85003_29	K02120	265072_12	K04043	34895_3	K02500	126421_38	K02337	116573_6	K11175	49638_3	K00800	75737_5	K03654
25902_7	K05936	136517_198	K02886	192448_19	K05844	281710_8	K00097	195216_5	K01424	268088_30	K03809	155207_110	K06153	237409_5	K04077	283948_3	K01572	130397_106	K19954	14067_60	K07038	64327_10	K15342	63604_1	K01186	61735_1	K06187	124257_1	K01273	133771_1	K03821	14650_9	K02387	248887_2	K09769	85003_31	K02806	22831_69	K00849	44424_1	K13007	126421_61	K06942	116592_4	K01791	51112_75	K00791	8763_23	K06147
30339_3	K03716	171479_12	K13653	177709_5	K10439	284450_14	K01206	249964_3	K10441	274028_49	K03585	44004_20	K11927	238717_46	K01885	227353_2	K01154	130397_174	K00766	14067_65	K11605	88839_16	K03741	64276_3	K00852	68112_50	K13789	128793_3	K00864	133961_2	K01011	16161_3	K01677	251663_6	K02188	116340_47	K11381	26149_7	K19055	163510_1	K01083	126421_67	K19710	134892_9	K09121	51112_89	K16052	34340_11	K00640
37609_5	K03617	171479_17	K13653	27611_20	K07658	285207_2	K01069	256908_1	K10441	274028_59	K02011	46315_13	K15726	258379_6	K01881	120854_3	K07461	130397_182	K00384	19886_16	K02412	93740_8	K07011	64276_4	K05340	68112_86	K04069	208387_4	K03429	136730_2	K06902	16161_14	K00943	252033_1	K02594	122307_37	K00931	51710_13	K02844	216738_1	K00615	129248_3	K01775	201533_11	K03536	51782_7	K01770	46399_126	K01126
47616_5	K05995	177578_49	K01190	49610_43	K01802	288654_2	K02477	140721_7	K07025	274028_61	K02012	53002_20	K06188	32314_17	K07107	133551_1	K06959	130397_187	K00566	19886_18	K02414	113908_55	K01611	96668_2	K01113	73358_11	K06871	244433_3	K12995	137005_4	K21470	16161_15	K02341	257100_4	K01990	147788_7	K01926	162074_133	K01921	256401_1	K16011	131560_12	K07714	208605_6	K03086	55306_9	K03316	155378_13	K06187
54325_2	K04720	203398_32	K03332	62951_13	K17836	288931_1	K21571	164417_1	K01207	290642_2	K02420	58485_5	K02440	46466_2	K02103	205472_19	K01733	130397_190	K01738	19886_40	K02400	113908_56	K00797	97527_1	K01187	73358_29	K02392	31986_2	K01990	137049_6	K00645	16161_21	K03424	267244_6	K01493	166965_13	K06940	171581_103	K07315	200165_1	K01711	131560_16	K02408	213023_6	K02039	55953_41	K07674	163406_6	K09749
60903_2	K02035	203398_34	K06180	98684_3	K02003	288931_2	K21572	210982_14	K10439	26120_3	K10439	195977_44	K00003	54735_10	K01687	63725_7	K06044	130397_199	K01012	19886_42	K03414	133929_2	K16090	99531_1	K00046	73358_37	K02397	11656_4	K02954	137049_11	K06287	16161_32	K09776	267275_1	K02017	206699_104	K01462	265072_47	K06940	212532_5	K01995	131560_35	K02421	218675_4	K02965	55953_91	K06296	168530_6	K01897
94459_2	K07133	216927_41	K10119	98684_4	K02004	242717_2	K02314	210982_16	K10440	94574_10	K10440	109310_94	K03704	67957_2	K01843	86850_3	K06147	130397_203	K08681	19886_44	K03412	133929_3	K07336	104211_3	K01186	73358_41	K01126	22495_1	K00800	137094_6	K02621	16161_33	K06436	267275_3	K07402	271276_13	K00046	86488_5	K03101	212532_5	K01998	133788_37	K01925	231330_11	K02919	60550_9	K03545	201830_19	K05844
98045_2	K06921	222356_13	K15738	106698_13	K01565	27911_2	K02899	210982_17	K01207	26024_13	K09702	117133_48	K22187	102246_12	K03624	121207_2	K01007	130397_204	K06215	19886_61	K12148	148480_9	K00404	114192_1	K02564	73358_48	K06442	44897_3	K19956	139011_1	K03596	17121_2	K01338	270032_1	K04066	283612_50	K11381	127378_25	K00547	279320_2	K01154	138515_3	K03701	245145_7	K02194	60550_14	K03978	204078_25	K03657
112833_16	K00375	225602_24	K07720	108777_4	K01534	117174_1	K05367	239408_3	K02013	159605_49	K02110	127282_69	K03704	105290_11	K19976	122201_5	K00845	130397_211	K01738	19886_84	K00824	148480_10	K00405	117770_3	K12267	87020_6	K12132	49376_3	K04043	139011_2	K03100	17121_6	K02963	274613_6	K03438	21967_12	K07124	72007_86	K05881	111666_4	K01776	140760_1	K02982	253301_9	K03976	68283_2	K09817	234971_1	K18979
125209_16	K03741	225602_25	K07718	127418_1	K03321	117174_2	K06894	28621_3	K00077	60625_18	K00351	174587_36	K03704	122215_14	K01208	201388_1	K13924	130397_245	K08963	38694_64	K00766	155451_4	K09131	124825_1	K01816	87020_8	K01012	69301_2	K10206	139011_4	K03685	17121_7	K03111	274613_9	K01928	41483_43	K07301	51710_53	K03166	84608_4	K01654	143420_27	K00821	256801_2	K01546	74734_22	K03088	274003_62	K01779
127250_9	K07473	225602_30	K01776	127418_3	K07112	91549_1	K00658	36812_4	K17318	233059_16	K00874	3263_104	K02566	127382_12	K02025	218418_10	K02933	130397_247	K02433	38694_76	K04565	176208_2	K07336	126800_2	K07045	87020_10	K01744	123005_2	K21636	139774_1	K06910	17121_11	K22044	277188_5	K00334	52575_16	K07507	92446_69	K03079	147037_1	K01153	143420_29	K00989	269728_2	K01548	78834_24	K01495	934_18	K02026
143879_2	K02016	225602_49	K02035	141026_4	K02004	187222_1	K21572	36839_2	K02027	233059_17	K00033	17950_2	K00844	159229_4	K02078	223158_2	K00425	130397_370	K07150	38694_82	K01096	212863_6	K02674	126800_3	K07045	95572_29	K02990	138518_1	K01951	139774_3	K02968	17763_1	K09951	277188_6	K00335	53834_9	K02003	134819_3	K00939	186166_3	K10563	145009_13	K03650	271539_4	K00958	103187_8	K17103	15585_5	K07282
143879_3	K02015	238348_6	K02027	141026_6	K02003	60343_3	K01154	46683_3	K17318	234976_49	K03744	36459_12	K01810	182849_15	K03710	223158_3	K00426	130397_376	K04749	38694_91	K03613	212863_7	K02655	136343_4	K06015	95572_53	K02408	165100_7	K03974	140231_3	K21498	18719_6	K01775	277789_3	K03530	61875_64	K02453	142264_13	K11179	280357_1	K01923	149885_7	K01876	280554_8	K02343	106625_17	K07001	23534_10	K03547
206588_4	K02233	249659_5	K17319	157995_4	K06919	60343_6	K01154	46683_5	K17319	70167_12	K02884	51330_24	K01462	196078_34	K02025	287792_6	K06044	130397_417	K04042	38694_114	K16066	223720_5	K09937	138357_1	K01053	95572_57	K02412	195010_3	K10112	143063_1	K01874	22177_1	K03046	279071_4	K05772	231779_38	K03086	168029_82	K01720	40463_1	K07566	149885_22	K01803	281351_1	K03711	118789_31	K00626	23534_11	K03546
211936_3	K11068	256120_10	K17319	188770_22	K06015	257888_6	K01154	67059_2	K00690	148649_81	K03077	51330_27	K03217	230010_32	K04066	287792_7	K06044	133523_31	K00248	38694_130	K02529	239397_55	K03630	143419_1	K12308	104052_10	K03500	200842_2	K03495	144285_1	K19640	22177_4	K02864	281977_14	K00620	258742_5	K01494	168029_84	K03417	4125_4	K06187	167651_1	K02313	66811_16	K13541	127719_12	K01126	34618_10	K08483
215764_1	K15342	266338_16	K02027	198029_15	K01872	5009_1	K06147	105406_8	K02026	55093_5	K06941	58485_57	K01926	238192_5	K02867	67489_1	K01998	133523_32	K03521	49165_3	K03594	14234_26	K07075	168215_1	K01816	104129_5	K03685	250720_1	K11381	144285_2	K19641	22177_7	K02601	282624_7	K01696	50034_48	K16786	182045_59	K02965	6643_4	K06871	167651_14	K03733	82286_1	K00330	132196_32	K03284	34618_16	K05346
215764_2	K09951	266338_17	K02025	251475_43	K02004	5009_2	K06147	105406_9	K02025	74796_7	K01176	91693_38	K03495	253675_14	K00857	116929_1	K03412	133523_33	K03522	49165_5	K02906	14563_6	K18828	181588_2	K01845	104129_6	K09458	251353_3	K03271	144311_4	K02897	22177_9	K02913	286908_1	K13542	50034_48	K16787	238356_23	K02456	84608_3	K07257	167651_18	K07456	13926_5	K00845	132196_112	K03168	40070_20	K00931
230540_9	K07720	266338_18	K02026	258843_7	K02003	6958_1	K09699	106790_3	K00059	78429_13	K07138	104172_27	K11720	39210_7	K10118	119968_7	K06996	133523_36	K00145	49165_10	K02890	14563_7	K18829	182687_1	K01565	108774_3	K03424	266080_1	K08602	151877_5	K00020	23004_1	K05772	286908_5	K02304	196627_11	K00945	131594_20	K11903	87363_5	K00950	167651_24	K00619	23462_2	K01992	146275_19	K15256	79484_31	K06976
232292_5	K11085	274375_43	K07584	2143_4	K02342	197584_1	K06949	119031_1	K01940	98527_11	K00765	142348_78	K02119	267643_27	K02026	120826_7	K03821	133523_40	K11754	49165_21	K02881	36194_5	K03767	191598_1	K01816	108774_5	K02341	266895_1	K01951	152348_1	K03699	26774_1	K01042	286908_7	K07138	206699_34	K03744	2783_24	K07316	103952_1	K03406	170646_41	K01496	34453_14	K05799	177610_11	K03723	85306_27	K10189
251981_1	K07133	281008_18	K02032	4334_23	K02108	270608_2	K01187	122441_4	K07088	98527_106	K13789	142348_79	K02123	69172_26	K00869	145961_5	K03168	133523_58	K02895	53787_38	K06957	64327_4	K07012	192678_1	K03478	112539_11	K07011	270237_1	K00091	153263_3	K20034	26774_2	K03833	289601_12	K13954	206699_83	K01129	2783_26	K03270	111481_1	K00134	182212_9	K06922	55986_2	K03297	177610_18	K06296	98106_4	K20534
253626_5	K02120	285003_43	K05813	4334_24	K02110	59629_3	K02948	132574_1	K07404	98527_133	K03569	142348_80	K02124	65904_4	K02437	174837_5	K01640	133523_72	K02355	53787_50	K01423	76858_70	K00681	196191_1	K05989	112539_18	K03070	62461_1	K06147	155307_4	K12141	27630_4	K04758	290875_11	K01878	6458_17	K01092	53330_34	K01644	118353_2	K07755	182796_10	K21071	64897_3	K00382	188909_41	K03551	119872_2	K02529
16197_2	K05989	286484_38	K05966	16656_7	K06877	59629_4	K02952	135944_7	K03210	159605_1	K01915	142348_81	K02122	124885_1	K01187	188109_6	K01999	133523_87	K01803	53787_83	K02345	131247_6	K03686	203569_3	K11085	112539_20	K03110	280919_1	K09691	155436_6	K06857	35435_6	K01591	91386_18	K09774	141154_7	K13993	168320_19	K02963	137462_2	K21600	182796_31	K02948	133658_1	K05813	191938_27	K07001	146730_1	K01929
17120_4	K00657	286484_39	K05964	32272_20	K03671	145233_2	K16328	144906_2	K17319	159605_11	K00262	142348_83	K02117	153928_11	K07106	193875_1	K01756	133523_95	K02341	53787_95	K11737	157138_5	K05524	205089_2	K00074	112539_63	K01512	75414_2	K10440	155436_7	K05773	35435_14	K02825	138406_8	K07640	166965_10	K01921	182045_73	K02876	146478_5	K03088	182796_43	K02931	133658_2	K05814	214983_34	K07533	151564_22	K03408
29679_3	K07045	286484_40	K01643	36306_8	K06966	137528_3	K03308	144906_3	K17320	159605_36	K00970	142348_84	K02118	5352_5	K00853	237099_10	K13993	133523_103	K13789	72394_9	K03559	248837_3	K03667	212315_3	K02004	116818_85	K07042	161844_3	K02528	155661_3	K00943	35435_15	K00609	50659_3	K14153	45187_5	K05275	187391_132	K01761	149965_6	K16786	185095_7	K02825	164511_6	K02032	220243_3	K16785	155378_57	K03088
51184_4	K02510	286484_41	K01644	40997_3	K07448	20595_8	K01442	144906_4	K17318	177111_27	K02066	142348_85	K02120	39210_6	K10119	8197_5	K01959	133523_118	K03424	72394_57	K10441	142184_1	K00666	238149_2	K01273	116818_87	K06217	279444_1	K06153	155661_14	K03584	35435_16	K01465	208833_7	K03501	64927_13	K00859	204000_29	K01843	149965_6	K16787	186643_13	K17758	239276_3	K09125	220243_7	K08965	155378_68	K07720
66388_5	K08092	286484_42	K01646	41033_27	K07300	151479_4	K13979	185585_2	K02025	182573_3	K01921	142352_96	K11381	153928_38	K00241	25182_4	K02450	133523_124	K09118	72394_156	K02010	53759_33	K02029	238149_3	K00074	119973_3	K01069	26979_2	K01192	159354_3	K01524	35435_18	K17828	47637_2	K01356	128673_34	K09955	243841_21	K03614	166863_2	K01905	186643_13	K17759	247511_3	K13652	283310_1	K20534	189468_2	K06411
90669_3	K07045	286484_43	K01910	62951_1	K01354	254750_2	K08678	209754_3	K15583	182986_84	K02986	154110_3	K00625	270998_20	K06223	53837_3	K07315	133523_134	K00024	72394_158	K02012	130366_3	K19092	260277_2	K01186	119973_5	K01775	31218_1	K01126	159354_12	K01999	35730_1	K03637	107514_29	K02386	164282_65	K01805	3596_122	K01816	166863_2	K22224	196635_2	K06287	247816_3	K05813	285898_6	K07979	220943_43	K03704
90669_4	K07045	288454_76	K00848	108525_12	K02658	178642_4	K01154	240068_12	K02025	183915_71	K16363	172837_3	K00800	39210_9	K02529	60614_2	K07001	133523_136	K01678	72394_159	K07783	233077_9	K02458	268034_2	K02510	124663_4	K00766	258116_1	K02169	159718_4	K00003	38125_20	K04043	139662_12	K09793	206699_93	K07025	48489_5	K01737	196974_4	K03415	197014_23	K01736	257846_2	K01462	285898_7	K01990	231319_19	K01990
115134_15	K01845	197505_4	K02026	127418_4	K01069	6315_1	K09955	256162_2	K04486	211421_36	K11189	174587_3	K02431	46466_2	K02529	73660_3	K03808	133523_137	K01677	72394_161	K20264	28975_17	K03496	270266_1	K03307	125040_13	K01803	98002_1	K12132	160919_3	K07462	38738_1	K01996	151043_20	K20444	219348_44	K02346	53330_3	K06015	218058_5	K02420	201366_8	K04075	267376_4	K08318	15672_2	K07042	231319_21	K01992
126127_1	K02004	245854_4	K02026	147962_21	K09691	29431_7	K00848	256908_2	K10440	241925_8	K01687	189713_12	K00046	229453_2	K02529	100641_8	K03111	170896_5	K00645	72394_164	K00606	28975_26	K03497	27514_1	K01534	127404_7	K01755	134679_2	K02529	162556_6	K07006	39219_2	K02392	176176_3	K15778	68809_30	K01990	63450_21	K01186	238663_1	K00805	208689_11	K02434	246693_1	K12142	34295_22	K03101	239579_15	K02057
141615_13	K07045	15268_98	K01714	164557_1	K01192	50273_1	K06113	115073_1	K06871	245190_4	K03559	224901_128	K01897	3128_10	K03636	136516_5	K02450	170896_15	K03625	72394_171	K05365	88018_2	K00337	43790_2	K13953	127404_10	K00145	148950_5	K13038	163387_3	K05838	39354_1	K09118	216315_6	K09474	108890_30	K02906	135077_29	K01689	279320_3	K01154	209541_4	K00265	102780_1	K11961	36308_53	K02358	269787_7	K00826
141615_14	K07045	69465_55	K07027	177709_17	K01990	55322_3	K01201	6910_6	K17238	263913_11	K00265	232221_15	K00266	105933_8	K01338	147990_19	K08481	170896_54	K03589	89026_67	K03777	95370_2	K07726	43790_3	K13953	127404_11	K00620	202153_1	K03924	167797_1	K01055	39354_6	K08301	284604_19	K08300	52575_41	K03079	135077_38	K02005	279320_5	K01153	218990_14	K01358	128542_3	K13924	43720_34	K00058	269787_9	K00014
154715_1	K07045	113400_31	K02042	197530_9	K07074	62663_5	K00067	15049_4	K02342	268088_15	K01586	232957_11	K00688	140453_1	K03738	147990_20	K08481	170896_87	K01990	89026_83	K07082	183921_37	K03496	43790_5	K13953	127404_12	K00930	251944_2	K02027	172213_5	K00412	39354_11	K03608	73816_9	K06950	108890_39	K02863	162074_25	K02004	13924_2	K01567	218990_44	K00179	36744_6	K02548	43720_46	K03217	274003_8	K13653
154715_2	K07045	129720_8	K01996	202206_16	K07263	71538_4	K06113	15550_2	K01091	269720_5	K03111	237759_35	K00931	153928_18	K00869	183680_4	K07315	177619_2	K15866	89026_84	K00943	183921_50	K03497	215354_2	K07670	135073_13	K03650	67439_1	K02517	177823_2	K00766	39354_12	K03609	27642_4	K02040	50034_75	K11928	182045_90	K07263	22797_3	K03892	223401_3	K03518	205676_3	K01738	47098_23	K08303	274003_28	K01783
196218_1	K07045	136517_168	K15524	202206_51	K02653	72058_2	K06113	46201_1	K02025	36502_12	K02529	252877_3	K01926	182849_29	K01812	192560_6	K03111	177619_4	K04069	89026_89	K07337	183921_66	K07726	23510_3	K00978	135073_52	K03092	254323_2	K01496	179234_1	K15513	39354_13	K03610	67763_3	K02440	111558_52	K06901	187391_64	K12257	27087_1	K03320	232207_45	K12132	220194_8	K07089	51573_6	K01012	274003_53	K07718
196218_2	K07045	136517_209	K02003	202206_71	K02653	81066_11	K09955	84671_1	K02012	36502_19	K02529	278108_17	K01880	186914_9	K02034	205472_7	K08481	177619_23	K01918	91941_58	K02066	272648_15	K07090	91700_1	K01153	149705_3	K02237	263381_1	K03584	179234_2	K15512	39354_14	K05515	242762_19	K01886	153415_74	K02120	214432_43	K06978	28819_1	K02477	232761_6	K01945	103441_4	K01754	51782_6	K09698	275913_22	K00375
196599_23	K07045	152244_7	K06147	204446_36	K00978	100720_4	K09955	90446_3	K18581	48697_44	K10441	123622_46	K07133	186914_14	K09955	205472_8	K08481	177650_18	K01784	91941_59	K02067	80169_10	K12055	91700_2	K07043	149705_6	K02337	125331_3	K01856	179234_3	K15511	39354_16	K03570	183445_3	K02406	196627_13	K02806	263232_22	K00700	85937_1	K03413	232761_13	K00773	128992_3	K01056	51782_18	K05946	45411_41	K02027
206226_1	K09011	211996_4	K03546	213727_4	K00748	100720_5	K09955	90446_4	K02026	48697_45	K10440	149804_138	K21402	218139_16	K03789	207030_1	K02428	177650_49	K02500	98398_15	K02841	80169_17	K03111	93118_2	K07317	149705_21	K11752	188069_1	K03704	181458_1	K00620	39354_17	K03569	183445_4	K02406	21967_73	K03111	93111_162	K02967	96201_6	K02472	234409_4	K01737	200337_6	K09157	51782_28	K02112	77613_2	K01992
242468_8	K00662	232901_4	K02004	250670_12	K00128	137197_5	K09955	90446_5	K02025	48697_73	K02026	178443_13	K03088	238717_7	K05873	211195_1	K08482	183038_98	K02614	98398_38	K00762	152233_63	K03169	98486_1	K07114	155049_4	K03733	201737_2	K00658	185083_4	K11065	39354_26	K18332	6298_2	K12340	63929_116	K17215	130845_141	K03526	97954_3	K00797	234409_13	K00606	39192_8	K11103	82836_36	K03665	239579_8	K11381
259173_4	K07045	245854_103	K02012	266270_23	K07025	242152_4	K01201	90446_6	K02027	48697_74	K02025	278108_6	K00759	266450_7	K01784	217736_5	K02658	188785_101	K01512	98398_54	K03536	2012_1	K01669	99726_1	K00950	155049_13	K01895	47403_3	K08296	188280_1	K03320	40397_2	K07076	22088_7	K13829	113493_22	K03651	182045_70	K02933	115462_1	K00046	236830_3	K07636	124862_8	K00974	82836_38	K06158	10626_9	K03744
268844_3	K02510	245854_105	K02011	268275_24	K07506	274514_1	K09955	93929_3	K02026	98527_8	K03437	182078_74	K06187	35134_9	K01126	221842_5	K00793	203891_60	K07220	98398_105	K02113	2012_10	K03717	131235_3	K01012	155049_18	K04075	146045_2	K01596	190514_11	K08086	40539_8	K01876	50157_8	K03429	166965_29	K00981	93111_82	K20534	119329_2	K03708	236830_8	K00950	233344_1	K10001	105875_21	K03744	10792_29	K02001
279513_2	K05989	248619_61	K06223	275154_2	K18828	14954_2	K16211	93929_4	K02027	98527_65	K10439	224901_26	K01470	170091_5	K07709	233744_24	K02355	228232_2	K06381	98398_113	K03718	2012_11	K05577	153473_2	K02003	155049_22	K00609	156523_2	K09955	190514_21	K16898	42402_2	K07089	57886_4	K00939	218367_12	K00286	127378_19	K00958	159403_3	K00791	237485_36	K00016	233344_2	K10003	105875_22	K06872	10792_30	K02000
81416_2	K01787	248619_62	K06223	279282_27	K07315	217244_11	K01811	96992_10	K10559	98527_67	K10440	55965_68	K02945	174696_2	K03186	234417_2	K01895	229900_21	K14534	107154_14	K02428	2012_12	K09822	154770_4	K09744	155049_23	K01465	167281_1	K05989	191285_4	K01897	47774_18	K21929	63693_1	K06919	219348_74	K20429	130845_35	K00324	183112_2	K07001	243188_23	K04069	267997_10	K01736	114783_24	K09773	15585_9	K02001
107701_3	K07506	286484_33	K06400	287131_5	K07171	288654_1	K07704	96992_11	K10562	129841_23	K10440	91693_2	K16786	186402_7	K06890	234630_4	K01895	229900_40	K01039	107154_18	K02669	123279_12	K00941	156454_2	K11473	155399_21	K02469	168544_1	K03738	193189_3	K15634	48264_49	K01524	74323_1	K06889	222132_9	K00852	142264_2	K02050	196974_5	K03415	248995_19	K02422	128542_16	K12267	118789_84	K01889	15585_10	K02000
263138_2	K01955	69465_14	K19715	100921_5	K03798	34623_3	K00973	119389_3	K02025	176548_21	K00864	91693_2	K16787	186992_20	K03825	265247_3	K01768	229900_60	K15866	107154_24	K07396	148778_3	K02654	162609_2	K00324	155399_34	K06400	192137_2	K03079	194147_2	K03046	50631_6	K12574	83418_3	K07497	275918_66	K01785	166323_7	K00067	204836_5	K06173	248995_55	K02282	269106_2	K03750	131229_19	K00003	25015_5	K01163
185538_1	K01154	284015_25	K09136	5778_6	K02405	243811_13	K00661	188075_3	K18581	176548_22	K17202	174587_6	K07568	186992_21	K03825	285260_2	K09457	229900_68	K03303	107154_43	K02346	182860_1	K02674	172911_1	K21430	155399_39	K00860	202536_1	K01811	194147_3	K02950	52518_14	K03738	157389_41	K06131	1552_12	K03478	166323_11	K01955	223873_1	K03169	252542_1	K06187	219288_3	K01480	131229_20	K06209	50785_27	K07658
172183_9	K06897	245854_87	K09136	9706_9	K01443	102260_10	K01560	225543_4	K10546	176548_25	K17204	117133_18	K03088	30378_37	K12132	23363_12	K01745	229900_70	K06942	107154_57	K03563	218521_1	K01879	219530_3	K00384	159516_41	K03742	198343_2	K10027	194662_3	K09913	54088_4	K04074	184688_6	K16137	42904_5	K03453	168320_73	K07052	228376_1	K06381	252542_20	K14415	219288_8	K01480	132196_110	K03733	51900_55	K02963
245698_2	K19119	56067_2	K01805	32620_7	K12132	139036_3	K00648	244082_5	K10561	176548_26	K17203	133964_11	K01512	57906_21	K07043	91495_3	K10804	229900_96	K01849	110062_15	K00370	273633_3	K08972	242396_3	K01895	159516_42	K02337	60213_3	K02034	195170_1	K03806	56038_5	K00796	191953_13	K07641	43199_19	K05970	187391_98	K02533	233847_6	K11691	254454_2	K01738	220659_3	K09936	132196_127	K01924	71664_1	K07045
245698_5	K19118	113400_56	K00616	59013_7	K02006	247286_1	K01686	257374_2	K01192	189518_21	K10229	237759_6	K02346	134588_3	K07669	100756_6	K00024	229900_116	K00626	110062_16	K00371	7047_4	K09946	10729_4	K21071	159516_50	K00991	215112_1	K02118	197479_2	K01872	56038_22	K04075	4123_4	K19164	43199_30	K06919	284440_61	K00943	237974_5	K07533	254454_21	K00058	284235_4	K07090	135096_4	K00820	123633_52	K07137
44723_4	K15372	4904_29	K13525	59013_8	K02008	269581_9	K03430	273244_8	K10119	197622_5	K17215	254423_25	K02013	54220_19	K03439	174582_5	K13993	237080_24	K02008	110062_25	K12975	36194_10	K07645	16769_1	K00034	160773_8	K01921	215112_2	K02117	201854_1	K04487	61765_18	K00528	99857_3	K01926	45187_34	K07798	127378_63	K00819	238638_5	K01783	254953_14	K01940	3291_23	K19955	135096_40	K09989	146742_7	K07080
259876_1	K21514	69465_6	K07406	197530_10	K07074	14171_6	K03328	289320_1	K01187	199448_31	K01066	43019_4	K00616	79276_14	K09702	233801_2	K08744	237080_30	K09694	110062_38	K00246	52309_2	K15987	21510_1	K00547	160773_9	K01778	36543_1	K02454	201854_2	K04488	61765_19	K00266	140322_10	K00850	45187_36	K07787	130845_123	K03088	244599_4	K17763	254953_28	K03979	57071_3	K08223	157193_37	K03928	154605_1	K07045
51607_3	K07793	101076_33	K03079	256047_3	K04749	20595_12	K00033	250350_1	K02025	202244_18	K02529	155207_99	K06940	186914_32	K00874	237099_8	K13993	243029_34	K01704	110062_59	K08316	58427_35	K12340	21510_1	K00297	160773_29	K00788	119896_3	K03088	202498_2	K07054	62705_1	K06173	150669_1	K00266	48377_10	K10536	163964_63	K07768	244599_5	K17762	254953_34	K06173	70777_10	K00175	176977_85	K06442	182551_1	K09952
52680_3	K17318	113400_49	K07068	196979_15	K11645	60343_1	K01153	162694_4	K00852	211421_13	K10561	109310_4	K21672	196078_3	K05571	287878_7	K03589	243029_35	K01703	110353_43	K00813	84410_7	K13993	22720_1	K06140	160773_52	K03979	127328_2	K02666	204272_4	K03320	62705_7	K02986	57332_18	K03800	48377_11	K12251	166323_22	K00859	249491_1	K04517	254953_36	K02887	160404_12	K01875	176977_109	K02356	231260_25	K02956
100560_8	K19200	216927_48	K01892	290393_6	K01126	60343_4	K01154	165153_2	K07133	232833_59	K10440	223141_33	K05989	196078_4	K05570	119352_2	K03781	243029_46	K03325	110353_58	K02238	88018_12	K01420	31052_3	K03070	160773_79	K01915	149721_3	K00852	204461_5	K07001	62705_21	K02994	122077_1	K03408	50034_84	K08323	171581_90	K00057	261027_3	K18707	275555_7	K01897	176393_2	K03147	182167_2	K03575	204078_50	K00286
162981_2	K17318	266338_95	K03738	2118_21	K01488	159184_7	K00874	48513_4	K02806	249580_41	K01993	232957_56	K03079	196078_8	K05566	125057_4	K06187	243029_55	K03150	110353_74	K07478	88018_13	K02495	38114_2	K07713	160773_106	K00954	153482_1	K00796	204461_8	K22468	62705_24	K02895	134566_3	K01262	50034_128	K06978	182045_55	K02906	262116_2	K03551	280344_4	K06864	290306_6	K02068	188909_48	K03072	231260_4	K00558
191836_2	K06915	109598_40	K07454	6733_21	K13963	288544_6	K07154	11869_7	K00688	249580_42	K01990	127282_16	K02844	200601_9	K00174	158749_4	K02006	243029_56	K03149	110353_75	K03634	88839_18	K02005	39045_2	K06024	160773_130	K03639	250683_1	K00979	204461_13	K09004	62705_25	K02874	191890_7	K07636	53834_46	K01186	119028_17	K03809	288081_2	K01495	286909_6	K04567	8907_6	K00341	206321_15	K01945	253328_13	K06147
273283_1	K03427	266338_77	K03615	6733_23	K06223	42043_4	K03699	23_1	K07238	249580_43	K01992	46315_28	K03088	122215_13	K15772	290211_8	K00666	243029_57	K03154	111696_11	K01406	88839_19	K02003	41187_2	K01735	160773_135	K00179	64706_3	K00161	205611_1	K06207	62705_29	K02982	206719_2	K03413	53834_161	K02529	244982_16	K03585	135991_3	K01951	286909_9	K00826	160584_3	K01630	209349_1	K02358	94419_33	K16306
273283_2	K03427	7786_4	K01843	11345_43	K14645	75222_2	K06975	20266_3	K01056	249580_44	K01992	143728_41	K03525	20372_27	K01768	121260_9	K02237	243029_58	K00788	115192_31	K05875	88839_20	K02004	42954_2	K01887	168298_26	K01207	70513_2	K07798	206539_4	K02843	62705_32	K02886	270532_25	K01935	61875_81	K02564	3596_136	K07491	265699_1	K07814	231909_16	K03734	160584_4	K01784	237433_8	K02963	163406_3	K03568
135297_3	K00060	26335_2	K02031	12165_19	K01912	196502_4	K03695	24069_8	K02028	249580_45	K01992	8346_28	K07405	38398_7	K07082	206949_7	K06131	246010_55	K03150	115192_41	K07184	90719_2	K01524	49032_1	K01784	168298_81	K03696	91664_1	K01186	207607_1	K01008	62705_35	K02906	98338_4	K03496	63929_62	K02429	48489_17	K02805	281572_1	K07729	67491_60	K01939	160584_5	K00979	290607_17	K01892	151108_33	K03321
118388_1	K07133	44788_21	K02031	15044_6	K00261	39449_2	K03657	24680_7	K01304	257830_26	K03284	13767_89	K02564	100901_38	K02015	265650_7	K08483	246010_58	K01744	115192_48	K09806	183921_86	K01533	50470_2	K01974	184163_4	K01624	111551_1	K09955	208189_2	K10773	62705_38	K02355	66979_3	K02015	63929_95	K01187	53330_13	K01610	288198_2	K07316	138216_42	K03438	67484_1	K01754	28371_29	K11312	162806_4	K06926
185538_2	K01153	44788_23	K02033	16528_1	K05367	127607_5	K07133	60445_4	K06975	268088_40	K10440	18029_7	K01206	122215_16	K03215	277215_1	K10563	246010_59	K18332	115192_67	K02528	183921_88	K00404	60174_3	K00337	189041_10	K00958	120075_2	K12308	210033_3	K01681	62705_42	K03046	97681_1	K01040	63929_109	K02529	72007_70	K06920	72595_1	K01897	13826_4	K01669	165846_4	K02888	49638_15	K14645	8763_20	K01990
24664_3	K01897	44788_24	K02035	40997_4	K01154	136632_3	K07133	77363_1	K02011	268088_41	K10441	23202_54	K02564	156471_2	K02016	87346_6	K06173	248065_15	K03639	115192_68	K00097	218515_3	K07461	85232_2	K01599	195379_5	K01933	126746_3	K02510	212219_4	K00248	63457_14	K03407	175810_5	K09138	85003_3	K05989	92446_152	K20977	102664_3	K06196	18773_7	K02523	244600_3	K04753	51112_95	K09118	51900_66	K01494
60903_7	K12941	52094_32	K06015	41033_16	K17763	169961_3	K07089	98284_2	K07088	268088_42	K10439	23202_55	K02564	156471_3	K02015	200743_3	K04765	248065_47	K21464	115192_73	K06177	218644_1	K00404	89772_2	K01266	195379_36	K07095	157172_1	K05989	212957_1	K03723	63457_16	K02397	31181_3	K18138	85003_7	K01187	103031_38	K00891	106116_4	K18829	118526_7	K02460	28427_4	K07258	107941_8	K11963	54757_18	K07056
87774_3	K06147	69465_3	K00297	56492_5	K03427	169961_4	K03325	123148_2	K02012	268256_1	K02346	28682_22	K05970	184704_7	K01208	25837_9	K02493	249091_1	K18332	115192_95	K02426	218644_2	K00405	90539_2	K00549	195379_44	K03703	171837_1	K00425	213413_3	K01999	63457_17	K02396	171673_2	K06904	85003_13	K11105	119028_20	K07491	135678_27	K19294	211663_16	K06969	70143_2	K06518	114783_27	K03608	54757_57	K02887
123560_1	K01649	81814_19	K00759	83639_10	K14980	149737_6	K13663	123148_3	K02010	274028_9	K10537	44004_16	K21430	208725_2	K07098	36022_9	K00046	249091_5	K01895	115192_100	K01146	218644_4	K00406	95132_2	K06213	195379_64	K01129	199383_1	K01714	213413_4	K01997	63769_3	K01258	8036_11	K21498	111558_27	K02357	130845_115	K02421	162372_2	K03404	223401_5	K03793	103303_5	K00134	33316_2	K14534	71016_28	K04485
139377_9	K07718	93121_48	K07089	84221_11	K07012	173442_3	K02480	126464_4	K07030	290178_6	K17213	46315_33	K07301	209845_22	K01495	44084_1	K01887	252330_8	K01039	115192_116	K02838	218644_6	K09926	96668_9	K03924	196076_3	K03088	229375_1	K03478	217059_4	K04485	66176_2	K00604	98338_12	K00134	113825_6	K03478	130845_162	K07491	165922_3	K01711	274624_33	K08300	136193_9	K09458	47098_6	K03671	121698_17	K04066
185923_8	K00640	98714_11	K07452	84221_13	K19131	275265_1	K00986	137244_2	K17213	60625_15	K03469	53002_40	K06217	253110_4	K07478	80578_19	K04042	252330_28	K01990	120300_15	K00997	261097_1	K01669	99010_1	K01916	222325_4	K01271	270907_1	K16213	221848_1	K07516	66863_4	K19405	17905_12	K08591	116340_48	K00627	155523_5	K05350	191583_3	K03100	288169_4	K03154	172511_15	K02437	114783_46	K19784	123633_45	K03429
208262_6	K03657	109386_13	K07133	84221_15	K15342	48963_1	K02026	139785_3	K01619	168319_3	K09952	53002_154	K02529	260571_3	K06147	90821_6	K07058	252330_37	K19221	139435_18	K11933	264030_7	K01524	99759_1	K01921	226323_14	K01448	270922_1	K07045	222238_3	K22515	66863_9	K03628	94866_2	K14761	130224_4	K02529	155523_40	K07491	226544_2	K11312	22593_13	K00215	273207_1	K00027	130000_37	K06929	123633_84	K04757
216291_9	K01958	141327_54	K06921	86306_20	K03924	67992_6	K01173	158679_3	K07106	232833_26	K01805	53172_11	K01186	267643_56	K08482	100657_3	K07533	252330_41	K00595	139435_39	K01815	269187_2	K03802	102702_2	K07114	234793_12	K07067	270922_2	K07045	224158_3	K02469	66863_12	K01887	219975_3	K07456	166804_123	K09992	168320_15	K02897	282371_3	K07171	96667_25	K11900	4896_3	K02440	28371_3	K03169	139537_37	K03601
882_8	K01448	166689_22	K07160	94747_28	K02051	90635_1	K03655	218019_6	K07720	36502_10	K10548	55965_54	K06978	37355_3	K01714	100657_5	K03701	252330_42	K03394	139435_92	K02003	272227_19	K09792	103518_3	K05601	234793_16	K00762	11656_2	K02933	224978_4	K03752	66863_18	K00003	76275_8	K04760	222132_67	K02529	168320_24	K11206	285819_2	K03100	118526_3	K02456	111909_1	K07138	67327_2	K19118	142137_14	K03789
5399_7	K02348	203398_52	K03744	124416_20	K01153	154628_2	K01818	228259_2	K05846	48697_52	K15777	56456_66	K03307	115473_6	K03478	104936_3	K01575	253484_10	K00821	139435_102	K03976	272227_20	K02495	105228_7	K07484	234793_23	K11753	11656_1	K02881	225104_3	K09790	70057_5	K03621	90208_1	K02005	247211_69	K01816	168320_26	K01710	163563_6	K07171	16802_8	K02017	205890_2	K07079	67327_3	K19117	151564_24	K03412
23699_6	K07720	225602_46	K02031	167776_4	K01488	171163_2	K00266	256741_2	K02012	70167_11	K03524	56456_91	K02529	173199_2	K10441	147990_22	K03704	253484_13	K01755	139435_148	K03087	810_52	K07322	106969_2	K03624	234793_25	K06881	20088_5	K03839	225646_1	K03569	70057_6	K07040	276193_4	K11105	271276_11	K03299	180982_2	K07491	115296_1	K13525	18343_7	K09131	229287_6	K03453	103187_7	K01613	154605_47	K01903
26243_2	K10563	225602_48	K02033	183765_3	K01338	236081_3	K03534	268446_7	K07069	98527_163	K10441	109310_18	K07405	195163_14	K02081	178201_3	K18013	253484_20	K00950	139435_160	K00390	39286_17	K01338	118009_2	K01669	234793_26	K09764	44028_2	K01889	225646_2	K02435	74852_1	K01868	151043_16	K21498	35266_114	K03704	187391_66	K06915	126680_1	K01784	41130_18	K02867	102058_7	K09951	42424_52	K19158	199172_31	K02988
31003_2	K06153	245854_23	K02056	186935_18	K03924	262916_1	K07133	52069_4	K03772	98527_165	K10439	109310_36	K03282	267643_51	K01222	200743_5	K07568	253484_45	K03742	144310_49	K04761	76858_44	K09700	119564_2	K01870	234793_27	K02519	66472_1	K02551	226252_1	K06020	74852_2	K02520	90368_6	K07114	222132_121	K03704	187391_68	K00945	126680_2	K01784	41130_30	K11991	116938_4	K07138	55306_22	K03781	204078_114	K03924
39661_1	K14155	245854_104	K02010	187165_8	K02445	30841_1	K08998	76614_2	K04763	139764_33	K06188	117133_34	K02529	12175_17	K00254	236159_6	K00046	253484_62	K00991	144310_55	K01776	135576_1	K01992	129187_2	K01921	234793_30	K05810	101650_1	K00566	226252_13	K01638	79068_6	K04069	121804_1	K09931	222132_127	K07238	202555_14	K07316	72121_1	K02481	61341_3	K00796	138313_11	K01693	67327_5	K07012	233139_26	K06306
60903_11	K14155	280452_2	K02033	188770_41	K02669	30841_3	K01785	122157_12	K03772	189518_20	K10228	117133_44	K05989	14064_8	K01784	269925_3	K09698	253484_64	K09698	150439_32	K00134	135576_2	K13926	129470_3	K07152	234793_33	K07566	113560_2	K00971	226252_14	K01560	81342_1	K01869	166118_6	K01153	20136_43	K01814	243841_22	K03612	55075_1	K01156	94076_12	K03088	146847_1	K03547	1128_2	K18244	234079_15	K02016
67907_2	K06147	280452_3	K02034	199122_20	K05281	196502_2	K13993	128894_5	K03772	211421_48	K10441	122633_17	K07798	35117_14	K01992	285260_6	K03800	253484_82	K04094	150439_34	K09916	151046_2	K01338	129470_4	K02275	242886_30	K07056	147024_1	K02551	226252_24	K03802	81342_2	K02237	270532_4	K02471	20136_51	K21498	51710_12	K02848	137014_4	K03169	95638_23	K12132	192988_1	K03547	1128_3	K18244	234079_16	K02015
74401_3	K00065	280452_4	K02031	200876_8	K05396	45767_3	K07052	186307_2	K03296	222317_33	K03704	122633_19	K07787	37118_7	K07335	23363_14	K08591	253484_84	K04096	150439_69	K02168	156517_17	K02575	129470_5	K02274	249351_4	K03664	147024_2	K02552	228307_2	K06997	81771_12	K02419	18786_3	K07301	21054_5	K03474	53330_4	K07259	170016_2	K01658	131560_43	K02405	213023_11	K02037	1766_13	K18369	234079_17	K02013
83075_3	K06295	282022_60	K01572	215729_10	K00261	58176_5	K06921	242499_1	K07080	247668_14	K06131	142352_97	K00627	46437_46	K16048	99952_2	K00244	278353_18	K03855	150439_70	K02167	202754_3	K03098	134265_2	K02876	259639_65	K01918	166627_4	K00958	228307_13	K01996	83194_4	K01042	42599_22	K07576	41483_36	K13292	72007_63	K03550	289156_2	K00983	138216_71	K01438	213023_12	K02038	11386_12	K02884	234971_9	K06306
94390_6	K03790	285003_29	K01843	215729_25	K01768	165471_2	K06921	289010_2	K06895	278984_25	K02030	145327_3	K01187	54735_2	K01649	112277_10	K01735	278353_19	K00313	150439_135	K03980	28975_10	K07238	135305_1	K07646	261107_45	K00859	176401_1	K07391	228307_17	K01999	85057_13	K03501	45006_6	K02474	45187_63	K01955	127378_15	K03284	16634_3	K00850	140760_5	K02892	211598_2	K03579	34295_6	K00805	269787_23	K04087
112833_3	K01262	288454_101	K02015	245411_7	K03427	254177_3	K00980	48253_2	K10194	48697_13	K10218	149804_1	K01113	54735_6	K01649	141850_5	K05927	78919_147	K01591	150439_137	K01887	28975_11	K01534	135305_2	K07667	264403_1	K00931	223891_2	K02641	229554_2	K06920	85057_15	K03650	73816_16	K03585	63929_5	K07106	127378_100	K02003	43881_3	K03088	174593_4	K00297	213255_10	K00558	34295_39	K00928	269787_29	K00928
117898_6	K03704	288454_102	K02016	245411_8	K03427	266628_2	K14979	151894_4	K15922	60625_22	K12132	149804_111	K01714	54735_8	K01653	147990_5	K19715	130397_171	K14187	150439_158	K19337	39286_14	K01534	141475_1	K00336	264403_6	K07658	236561_2	K01624	233369_2	K19339	85057_16	K06346	184688_1	K21636	64927_32	K07171	168029_85	K01659	55284_1	K00962	237485_37	K03696	132590_1	K09157	36308_16	K01448	2831_20	K02503
121865_4	K02556	112079_19	K10947	251473_2	K06894	280418_7	K09607	198342_2	K07150	98527_72	K02529	153500_3	K12257	54735_9	K01652	91311_1	K00806	177650_18	K02473	150439_184	K03778	92185_1	K01534	141811_2	K12132	264403_16	K00821	263381_2	K03596	234786_2	K00031	85057_19	K03536	206801_3	K10012	64927_33	K07172	214432_44	K00528	63271_2	K01995	243188_9	K00793	171413_4	K12541	36308_36	K02933	34340_8	K07088
140733_1	K02377	152244_49	K00854	254618_1	K01873	283668_4	K10716	48513_3	K18831	136764_30	K10974	160063_44	K07787	70267_3	K01924	100756_2	K10563	170896_115	K03821	150439_210	K03386	124256_1	K00797	144147_1	K02652	264403_36	K01784	265561_1	K03320	237472_3	K02659	85057_27	K02470	214929_5	K21012	64927_74	K03088	2783_38	K02276	76899_1	K19224	268916_12	K03657	210860_3	K01480	43720_39	K02470	51900_48	K00548
147852_2	K14155	15268_119	K07045	258843_5	K05375	97906_9	K01154	140880_11	K00864	8442_21	K00627	160063_46	K07798	75972_47	K01951	162329_11	K02372	188785_87	K09474	150439_273	K01548	137848_1	K01534	145350_2	K03086	271777_16	K03738	269185_1	K02837	240058_2	K00925	86291_12	K02469	214929_6	K21011	68809_9	K06044	26149_17	K07447	85784_2	K03545	79502_6	K03413	244156_1	K15738	44571_5	K07777	71016_4	K19118
147852_3	K14155	52094_37	K07052	261368_25	K06894	244187_1	K02551	166741_1	K10548	8442_23	K00382	160959_5	K05970	87975_5	K06894	236585_4	K15866	229900_42	K03768	150439_297	K22589	168985_4	K15977	150606_2	K13292	271777_19	K03621	6271_1	K02313	240058_6	K20035	86291_13	K02470	214929_8	K21010	68809_10	K01236	48315_43	K03976	87363_1	K03798	7439_8	K01974	250608_3	K06189	45129_5	K01990	71016_7	K07012
164723_1	K05346	69465_68	K05989	263338_1	K15987	93428_2	K05349	53441_2	K02526	8442_24	K11381	160959_7	K02529	95836_6	K05350	50050_2	K06897	13920_6	K06158	150439_305	K07804	231290_9	K08973	150695_2	K12132	271777_33	K18332	33148_1	K17624	240896_4	K04656	86677_1	K03750	214929_13	K21006	114983_42	K06381	92446_86	K06188	105911_3	K01104	13942_13	K03088	263920_6	K00684	45129_6	K01992	71016_16	K06921
197195_4	K00823	101076_12	K02510	271497_1	K00567	112961_4	K06889	55545_11	K00848	8442_25	K01704	183979_3	K03299	98019_6	K02057	100756_1	K09003	13920_34	K09760	180245_16	K09013	276107_3	K00797	162487_1	K01912	271777_34	K00335	89432_2	K03928	240988_3	K03750	86677_2	K06857	259494_3	K02004	116340_104	K02377	93111_20	K02011	107236_3	K01515	231909_9	K02034	36612_1	K01586	45129_7	K01992	106069_1	K17686
199251_2	K07260	103951_12	K07045	271959_26	K03271	278168_5	K05349	94470_9	K00059	8442_31	K03152	195977_47	K01174	98019_9	K02056	121260_12	K08321	13920_114	K03657	180245_18	K11717	810_98	K00634	163770_1	K01153	271777_36	K00334	108947_2	K01805	244179_6	K02959	86677_3	K05773	259494_4	K02004	128673_59	K01990	187391_36	K00767	108275_3	K02422	236830_31	K10439	32098_2	K09136	51782_13	K03696	130259_8	K09812
216179_3	K03335	136517_163	K07045	271959_31	K07031	255043_5	K01154	123372_5	K07137	48697_23	K02566	205096_32	K07301	98019_10	K02058	121260_13	K00008	47712_67	K07102	180245_22	K06078	2012_76	K03734	164198_2	K00336	277344_11	K18332	124942_1	K00036	245835_2	K02016	86677_4	K05772	259494_5	K02003	166804_17	K01887	254673_38	K05520	114840_3	K03892	252542_19	K11089	102405_2	K13010	51782_14	K19405	155378_59	K02871
216291_7	K03584	136517_164	K07045	273463_16	K07403	77605_3	K01195	124365_2	K09807	50593_7	K01531	205869_25	K03307	100901_8	K01923	134279_7	K06897	47712_68	K00966	183562_29	K01619	84410_21	K08678	164304_3	K07713	277547_10	K10206	184235_2	K12132	245835_4	K00768	89550_6	K05366	259494_6	K02005	206699_91	K03671	162074_91	K03980	116092_2	K09167	170646_42	K03498	266833_7	K02030	55953_108	K19224	199172_16	K16785
226192_2	K19405	152244_64	K07045	277940_6	K03574	217244_10	K12308	189188_7	K00656	70167_47	K10439	208473_4	K02529	115540_17	K00854	147239_4	K01476	116895_30	K03455	183562_39	K01653	148480_2	K02342	171180_5	K04771	277547_22	K03088	223574_1	K00344	245874_1	K06147	89750_1	K03738	287264_1	K02019	247211_27	K07025	162074_115	K14742	118795_1	K01992	255982_7	K07319	266833_8	K02029	57386_13	K00850	199172_23	K02919
239640_3	K16203	195475_11	K03654	279282_8	K03579	218933_2	K00845	244082_6	K10560	70167_48	K10440	212793_11	K07301	129757_11	K07335	149042_6	K06996	130397_230	K03215	183562_59	K03116	76858_17	K01905	172821_1	K01902	277547_31	K00796	252832_1	K10202	246529_5	K04754	96243_4	K00872	6276_5	K02945	283612_23	K03828	238356_27	K06949	118795_3	K01990	29144_10	K00324	266833_10	K02029	78834_5	K05896	213657_38	K03523
254414_1	K07506	225602_44	K06978	279282_32	K01431	11299_1	K01185	251041_2	K01092	71228_12	K00854	223141_25	K01816	143678_3	K00140	180719_8	K01247	133523_126	K00970	187745_27	K10914	76858_17	K22224	177207_1	K07403	280728_31	K03655	280034_3	K03724	246838_4	K02010	99284_2	K05808	17905_4	K20881	35266_7	K02867	51710_3	K11928	130393_1	K10979	104083_26	K02902	290306_5	K05592	85156_6	K02687	275824_19	K06180
256652_2	K03547	256120_5	K01811	281359_13	K03442	10345_4	K00973	145486_1	K10773	71228_14	K06859	223141_31	K01281	145893_9	K03742	183639_9	K18593	237080_25	K02006	187745_54	K12371	182860_3	K02672	191376_2	K06200	280916_52	K01784	26056_5	K02417	248133_2	K18138	99284_3	K01537	42599_10	K04517	35266_32	K13924	131594_64	K06889	138743_2	K01711	114242_25	K06940	2166_3	K00179	105875_5	K02335	46399_79	K03924
256652_3	K03546	281180_2	K01714	285964_5	K09697	58176_6	K07133	3028_2	K03617	74796_1	K01999	223141_54	K03307	153928_24	K03797	188109_5	K03453	78919_53	K12454	187745_62	K01246	218521_4	K01878	196191_4	K01524	280916_59	K00265	32429_1	K00645	248211_3	K22292	100398_3	K01921	44566_53	K06919	108890_43	K02358	63450_16	K06140	145050_4	K01042	129248_7	K00800	29106_2	K07096	107941_4	K11959	71016_1	K09951
257859_3	K06877	288454_92	K07045	285964_6	K09696	94051_7	K02190	29636_3	K02057	90495_27	K00844	223141_58	K01714	173201_1	K02040	197514_1	K14534	78919_203	K13012	189012_28	K03840	58427_49	K08351	207381_8	K03602	286912_6	K08384	32429_2	K00059	248211_5	K02356	100398_5	K03787	48581_4	K00602	108890_46	K04090	115372_2	K01740	171589_1	K07571	136025_23	K03217	130767_4	K07023	107941_6	K11961	71016_2	K15342
260148_9	K04486	288454_93	K07045	288543_21	K07079	117963_1	K07133	31457_1	K07133	90495_30	K10441	223141_60	K03307	182849_7	K10238	285036_3	K06885	129444_112	K03306	189012_50	K03442	174754_12	K07062	210697_2	K01921	286912_7	K01928	210370_1	K00010	252352_3	K02434	100398_12	K03527	57596_11	K02523	116340_85	K02388	187391_146	K03455	188292_3	K21405	152906_4	K01805	8945_10	K04565	107941_11	K01428	71016_6	K19119
284548_2	K04343	3394_20	K07506	289627_4	K00077	150418_6	K03778	32878_1	K09125	90495_31	K10440	224901_108	K07403	187478_9	K04069	89322_3	K10026	129444_146	K02003	189012_54	K00382	76858_23	K02034	211473_1	K01768	286912_8	K01929	210370_3	K01653	252493_6	K01755	100398_12	K02945	57596_16	K01092	118683_21	K07334	249158_17	K06140	204871_2	K01738	167651_21	K02355	13926_3	K03272	110137_21	K07571	188468_7	K07079
288385_3	K01734	9609_60	K07171	126907_5	K12528	169961_5	K03892	36630_2	K12574	90495_32	K10439	232071_3	K07045	187478_19	K06894	108961_3	K07576	170896_67	K13993	189012_73	K13301	152233_40	K07459	211473_2	K09696	286912_10	K01925	212689_1	K04564	256794_5	K01740	100398_13	K00616	73277_2	K01338	118683_22	K21498	130845_92	K03496	218058_2	K03413	167651_27	K11381	42375_1	K03572	114783_29	K03688	269787_26	K00625
66388_6	K01191	15602_14	K13010	134764_4	K09974	255043_4	K03427	45512_1	K01643	90495_37	K10441	232071_4	K07045	195163_17	K10238	109329_2	K02114	188785_94	K03594	189012_76	K03531	152233_41	K03657	212794_2	K06204	286912_38	K18332	6752_1	K06941	258245_2	K01999	100398_15	K00945	99101_1	K11179	164282_26	K02004	131594_23	K11895	233558_3	K01990	231909_5	K15581	102780_5	K01430	118789_81	K07658	269787_27	K00925
120348_3	K06949	41590_9	K07506	202206_14	K07402	159256_3	K21898	53580_3	K03307	90495_62	K10439	232071_42	K01565	195675_1	K00854	155597_1	K03702	229900_99	K01692	189012_77	K03590	87926_20	K01537	213626_1	K03070	286912_39	K00335	14636_3	K03088	258245_3	K01995	100398_18	K06183	106440_8	K07315	164282_28	K02005	168320_32	K01990	235572_2	K00805	61341_52	K03442	116573_4	K01255	124330_4	K13626	214241_2	K06139
267288_20	K01470	51888_13	K01787	266270_20	K07670	270_3	K03088	60352_1	K02529	90495_63	K10440	235003_8	K01808	195675_3	K07667	158115_6	K03111	13920_177	K02990	189012_85	K01929	39286_5	K09771	214526_1	K01933	289595_14	K02933	24981_3	K01912	258820_1	K14267	100398_29	K06406	112254_3	K09857	165499_16	K06041	3596_41	K19064	253884_5	K02076	116326_1	K02445	48400_4	K06894	130000_11	K09458	151108_51	K08315
267288_18	K19715	274375_9	K07171	273750_44	K10914	1789_7	K18138	60760_2	K07120	90495_64	K10441	255698_41	K16213	196078_5	K05569	170578_3	K06148	78919_12	K11991	206712_24	K02916	142184_4	K15583	215354_3	K00241	289595_17	K02931	64883_1	K04564	259705_3	K03852	100398_32	K06379	114485_12	K01610	206699_2	K07491	130845_12	K00240	265699_5	K06391	241532_12	K00059	48400_5	K06894	132196_46	K02956	201830_5	K02029
287082_1	K07484	78262_4	K01666	69058_1	K10439	1789_8	K18138	61553_2	K02072	94574_11	K10441	257267_8	K01816	197265_18	K03797	285659_13	K04564	78919_27	K01531	218640_3	K00215	131247_5	K04043	215919_2	K15342	289595_18	K02895	89137_3	K12073	259778_2	K07152	100398_36	K01839	114485_14	K06281	231779_6	K01735	134819_2	K02669	269347_2	K19224	260461_8	K05946	159818_4	K02034	132196_83	K02400	8861_25	K03973
242468_2	K07045	203398_17	K13924	123784_62	K00615	6284_7	K01990	61553_3	K02071	107297_8	K01628	259431_102	K05989	222674_5	K02056	1378_4	K02407	78919_191	K06041	218640_15	K03831	136288_3	K07133	226702_3	K06864	289595_27	K02892	113157_2	K02503	259778_8	K07263	100398_42	K00177	122077_4	K03412	43199_28	K01173	182045_36	K18672	270147_1	K03702	94273_13	K06204	256801_4	K03741	132196_133	K01928	239579_51	K22226
83075_9	K01156	142136_20	K14977	177709_21	K01173	12068_4	K03088	72299_2	K02073	135895_12	K03523	278108_19	K01053	222674_6	K02057	638_12	K07447	90054_15	K06131	218640_18	K09861	290841_5	K07708	238897_2	K03789	289812_18	K03522	145268_2	K00180	260781_5	K03529	100398_43	K00175	122077_5	K00575	53834_180	K01686	3596_2	K01468	275272_1	K11749	18487_4	K04042	27085_12	K03549	135096_39	K18244	71016_12	K00003
142378_5	K07282	44788_32	K09136	43929_5	K06160	16601_11	K06155	79175_2	K11070	148649_51	K01572	278108_21	K01053	222674_7	K02057	32525_3	K07052	106349_30	K00615	218640_23	K07773	136288_5	K01129	247345_1	K02652	289812_19	K03521	145268_3	K00179	260781_8	K01972	100398_52	K03177	122077_6	K13490	53834_181	K00046	92446_28	K07282	210818_2	K02435	32596_5	K03711	37212_3	K02594	146275_32	K03093	123633_31	K01895
252903_1	K03781	44788_33	K09136	50232_16	K13926	19936_7	K02014	79175_4	K11072	159605_19	K03217	287271_17	K03453	228909_31	K07657	50501_9	K00850	177619_22	K01579	218640_28	K03720	5924_14	K02614	248127_3	K00547	290509_12	K03657	146164_2	K01912	262323_2	K01999	100398_53	K06881	141194_5	K03411	45187_19	K09810	168320_29	K19689	135957_1	K01534	233214_14	K06969	59798_4	K07005	157193_38	K12573	154605_32	K03406
5114_14	K13653	173394_2	K09136	98761_12	K16203	20595_2	K02004	84964_1	K01708	159605_53	K02529	287271_18	K08323	230010_47	K03924	64119_3	K16188	183038_96	K06894	218640_37	K15977	174676_17	K05799	248127_3	K00297	44671_21	K03734	150083_3	K03572	262323_3	K01997	100398_55	K02519	142191_6	K00974	50034_9	K03615	72007_45	K20534	288341_1	K05304	56806_9	K06219	87177_1	K07138	176977_50	K01258	51900_39	K08303
24595_4	K07404	173394_10	K09136	128657_54	K00700	22838_2	K21572	102971_5	K01714	182986_26	K00688	55965_4	K07171	237409_1	K02057	68021_3	K00074	188785_21	K06131	239661_2	K18929	159650_27	K07316	255012_2	K15726	104053_6	K01912	167541_2	K03694	263387_3	K02563	100398_56	K07742	169360_5	K01755	50034_50	K01755	93111_112	K21071	2413_1	K02358	24499_8	K09458	154083_6	K08264	176977_111	K03786	123633_19	K01338
28047_8	K03696	222356_56	K11534	278198_2	K03183	26814_1	K03575	121321_4	K18013	182986_76	K00859	55965_5	K07172	238717_3	K01246	75667_8	K02825	13920_104	K03595	239661_35	K15984	227025_4	K01104	263617_2	K04653	149705_50	K10440	172097_3	K00147	263438_3	K04043	100398_57	K02600	169360_9	K00930	50034_99	K06920	130845_14	K02066	20779_1	K03429	25221_5	K00981	46445_12	K15738	201678_11	K00632	189468_30	K14082
40626_4	K06306	15268_95	K18910	188195_11	K02653	29020_5	K02005	121353_1	K02057	183915_28	K10112	91693_36	K01814	238717_18	K07588	84862_2	K03088	78919_84	K07011	239661_78	K02013	33964_60	K02509	263617_3	K04654	160773_148	K08723	180226_1	K02601	264729_1	K01011	100398_58	K09748	175493_5	K07315	53834_26	K01627	166323_43	K00793	41522_1	K00772	36611_24	K01409	88473_10	K03768	206321_21	K01952	46399_102	K03630
51983_12	K02988	101076_26	K17319	94747_31	K00612	30505_1	K09760	121353_2	K02057	211421_11	K10562	123622_54	K09803	249622_5	K07755	91037_1	K02408	78919_205	K07011	239661_79	K02015	145659_5	K07494	263732_2	K03574	216786_4	K03312	180384_1	K03737	265399_2	K00266	100986_4	K14445	178445_11	K21498	61875_90	K03605	187391_125	K02563	89470_3	K02588	260461_10	K03183	95924_8	K00794	214983_16	K18369	23132_2	K05592
66980_3	K02007	227653_21	K10710	104691_3	K04763	30712_3	K21572	121353_3	K02056	211421_12	K10560	124134_8	K01179	258379_5	K12132	124123_4	K00033	78919_228	K00059	239661_80	K02015	201597_13	K07116	267348_2	K03734	280916_52	K02473	180384_2	K03737	267825_1	K00104	113469_11	K07258	185877_25	K02450	64927_65	K03307	21112_43	K03671	91164_4	K00790	18773_1	K01772	128542_1	K07497	220243_12	K09167	46399_89	K01156
83773_2	K03093	203398_29	K00852	257202_1	K04763	33698_6	K02014	123148_4	K02011	232833_53	K00656	130562_5	K01259	266420_5	K06223	133812_2	K00632	170896_19	K09710	239661_117	K00297	265204_18	K03809	270120_1	K07277	41515_34	K03307	188956_2	K03270	267825_2	K11529	113503_3	K01808	199407_5	K11076	64927_68	K02614	22831_62	K03307	97587_2	K02588	25221_37	K07045	165791_3	K03531	263407_20	K01776	46399_90	K07316
92228_2	K03704	225602_60	K06903	11345_19	K06178	36795_4	K01695	125431_4	K02010	232833_58	K10562	131219_5	K00901	270998_68	K07658	152331_2	K00826	246010_4	K11617	239661_137	K06887	810_16	K02624	279000_2	K00034	96356_16	K09810	194868_2	K02394	268930_8	K07220	113704_7	K01273	203979_8	K03317	78757_40	K13924	51710_27	K07133	132980_5	K03585	126421_49	K01011	208619_12	K17103	51112_27	K01990	144453_14	K00598
93681_3	K12267	203398_13	K07678	11345_46	K18941	42559_6	K11175	140721_3	K02035	249580_16	K01880	145327_19	K05928	279147_14	K07646	210175_4	K02408	246010_28	K07011	239661_138	K02029	810_26	K00528	281495_3	K04077	223143_11	K03424	199010_2	K02450	268930_9	K03306	121654_7	K04767	210351_8	K02014	85003_32	K01845	98783_7	K08676	145393_1	K03797	243188_29	K05602	276112_1	K17758	182167_3	K07443	239579_55	K18855
120216_1	K00928	35541_29	K06871	43929_96	K03625	44508_6	K00053	143538_16	K22024	257706_1	K09160	158244_12	K01179	279147_15	K01548	218418_13	K02931	248065_42	K00859	252185_88	K03773	810_34	K07795	290214_3	K04127	259639_83	K01337	201001_3	K00925	269719_3	K16242	121729_29	K01996	213605_11	K00384	111558_30	K02453	130845_178	K07133	174295_3	K03977	237485_11	K00571	276112_1	K17759	114935_1	K00124	8763_27	K01990
123220_10	K00009	52094_13	K09749	82430_33	K02406	47050_11	K10773	144792_9	K01843	263913_7	K00266	160063_31	K01955	279147_17	K01547	226464_6	K00059	82168_43	K11901	252185_105	K01939	26882_5	K02030	108110_3	K04564	158336_5	K02527	217905_2	K03787	269827_1	K02011	122806_7	K01012	213605_15	K06920	111558_161	K13924	172885_24	K07114	179216_1	K09698	88988_12	K05989	8907_2	K00338	1128_10	K01715	72130_7	K01653
131319_4	K00014	72721_13	K03412	106922_10	K00864	48916_3	K02429	146272_2	K02031	268256_8	K06167	171451_7	K03828	279147_18	K01546	228558_9	K06373	20588_67	K01883	252185_114	K18979	35740_1	K00500	165422_4	K05877	172903_4	K09790	223469_3	K03147	269827_3	K02012	130153_3	K00762	219975_8	K00937	118178_64	K00067	187391_128	K01337	179216_2	K09698	234409_7	K22205	119963_12	K06966	1128_18	K00313	96866_8	K07076
134662_1	K02006	72721_41	K04094	155637_6	K02652	52858_2	K00845	146272_4	K02033	274028_80	K01926	171451_10	K06998	140690_23	K07402	268879_2	K04767	13920_59	K03086	252185_168	K07391	36194_13	K21470	95981_1	K02982	5004_8	K05396	228977_2	K01872	275313_1	K01958	130153_4	K01591	241096_21	K21636	206699_82	K01929	187391_129	K01337	186808_2	K02888	248995_46	K03079	271539_6	K03271	20407_2	K00626	220943_5	K00639
134662_2	K02008	151630_53	K00773	182384_1	K03595	54208_3	K05340	152666_1	K00432	278984_27	K00854	124368_16	K02954	143678_20	K10973	275618_4	K02863	20950_89	K00059	256069_28	K03424	123279_7	K03153	117794_2	K03926	12086_9	K01808	248569_2	K02343	275375_4	K03702	130153_5	K17828	251663_1	K00937	222132_124	K22452	162074_48	K01247	190796_1	K01012	268024_3	K00549	227732_6	K06133	34295_30	K01591	8861_21	K00147
134662_3	K02007	225602_5	K17810	188770_34	K03584	54430_9	K07560	152666_3	K00432	285041_1	K17215	13767_35	K02005	27094_1	K00003	282445_7	K00941	94731_21	K07030	256069_54	K08315	123279_10	K03149	122395_1	K01772	12086_39	K00548	274212_1	K04762	282188_3	K03770	135310_3	K03438	277576_2	K02014	231779_5	K01666	244982_21	K13787	204836_3	K02879	248995_24	K07315	213255_7	K11261	38278_77	K02588	78853_6	K04069
140733_3	K00971	227653_4	K01480	261368_18	K02619	60292_5	K21572	154484_3	K07473	48697_6	K10974	13767_37	K02004	176094_4	K02487	68021_2	K01715	213124_16	K16786	256069_56	K12144	124256_13	K05595	179455_2	K11753	12086_64	K02032	276130_2	K09810	282188_14	K01868	135310_4	K03925	281009_1	K08310	263708_30	K08482	3596_79	K02045	206318_1	K03499	241532_14	K02856	14971_5	K02049	42424_61	K06949	151108_42	K00342
144236_7	K06306	232901_14	K02040	271805_4	K02887	70959_3	K02529	154689_2	K07133	49059_4	K02988	104172_12	K03088	176094_4	K06596	74731_1	K01752	213124_16	K16787	256069_57	K12143	127492_9	K16843	218763_2	K01576	12086_65	K02031	120124_2	K00937	282188_15	K02520	135310_9	K18682	107776_1	K18563	263708_31	K08481	187391_89	K02456	217867_3	K02587	13826_35	K06966	124862_10	K01959	42424_63	K20074	31758_27	K00662
163335_5	K07584	232901_15	K02037	4334_54	K02372	70959_4	K02529	157509_1	K01714	50593_9	K17213	109310_133	K03439	45919_7	K18910	114985_8	K00548	78919_165	K02844	256069_58	K12142	169396_1	K01297	223711_2	K07071	12086_66	K02034	203607_1	K02068	282889_4	K01129	135310_11	K03553	6298_1	K01784	283612_21	K01874	238356_5	K02407	219091_1	K01791	254953_37	K02916	169527_3	K03406	42424_88	K03553	139837_24	K17319
179390_5	K06391	238348_5	K07718	11010_1	K03046	81066_8	K01187	157509_3	K01706	74796_8	K17214	182078_121	K03782	46466_30	K02025	125914_2	K01591	130397_406	K03556	256069_59	K12141	201597_34	K07795	233891_1	K02283	12086_67	K02033	288951_3	K01813	283794_7	K02902	135310_12	K01975	76392_2	K00658	283612_48	K15738	238356_44	K01613	222084_5	K02950	88988_19	K02529	6763_8	K01750	44571_2	K01791	275913_45	K10193
185009_5	K01752	245854_91	K01897	43929_22	K19225	82040_3	K02314	158679_5	K02035	74796_10	K17213	259431_26	K02392	46466_31	K02027	142440_3	K10794	255335_4	K01711	256069_60	K12140	218515_1	K02474	258036_2	K03086	12086_68	K02035	25578_2	K01733	283794_9	K13038	135310_18	K12132	97937_4	K22024	53834_186	K02453	86488_3	K00766	228129_3	K05366	126421_43	K00859	12791_6	K01011	47098_30	K03695	60999_23	K01873
189804_1	K01438	282022_34	K02887	43929_97	K01961	84808_6	K21572	166849_2	K07473	90027_19	K03624	3263_67	K00180	53025_5	K02027	144116_3	K06442	13920_183	K06947	256069_61	K12139	264030_15	K19338	44551_3	K11927	22294_5	K03527	36262_2	K07669	284414_3	K12339	135310_19	K05364	110812_3	K01784	117374_4	K06940	115372_46	K10026	237500_2	K01613	146497_7	K03709	23462_1	K01992	47355_3	K00766	204078_39	K01873
204789_5	K01990	9609_25	K16044	47662_17	K02389	91568_3	K07101	167064_4	K07793	139764_70	K10440	3263_127	K01755	53025_6	K02025	174582_4	K06287	78919_230	K00171	256069_62	K12138	13403_14	K00681	65915_1	K01258	23994_22	K00528	53110_2	K01273	284918_3	K19661	135310_20	K03588	245577_17	K01462	82563_7	K09803	265072_25	K02666	256979_3	K01356	37484_11	K07045	72930_3	K02529	51112_60	K03711	15585_26	K06971
221990_3	K00995	9609_55	K02407	53371_10	K01887	94074_3	K03711	173658_4	K07133	148649_48	K11249	36459_18	K15738	53025_7	K02026	187759_1	K18122	130397_283	K22205	256069_63	K12137	88839_12	K03325	69824_1	K00067	57471_32	K02405	58372_7	K13668	285124_1	K07114	135310_23	K06941	2183_10	K03408	113825_22	K17103	3596_82	K02048	257468_2	K02911	49481_9	K06015	226866_2	K06929	51112_93	K01921	119872_21	K01207
226693_8	K00341	15268_33	K01992	58708_6	K03790	99568_2	K00147	183613_1	K01643	153062_7	K17214	53172_51	K02460	53025_8	K01784	239164_8	K11085	243029_32	K01902	256069_64	K12136	133929_4	K07090	156434_1	K13993	112539_29	K00848	65639_2	K03088	289107_2	K03570	135310_29	K14441	18786_4	K07483	128673_6	K07447	135095_10	K01903	259397_1	K09698	56806_10	K01186	269194_3	K07045	105875_13	K03100	220521_26	K06147
227055_6	K02994	15268_45	K19689	83639_12	K01258	101224_3	K01187	209034_8	K00052	199448_2	K17213	53172_98	K02456	53304_11	K18928	239164_15	K02536	78919_174	K02849	256069_157	K03297	183921_58	K03325	162003_2	K02806	116818_52	K09456	123951_2	K02768	289107_4	K05515	135310_35	K03466	194201_5	K13693	128673_16	K07080	135095_26	K03702	277156_3	K04074	61341_1	K01186	14971_8	K02049	110137_9	K01918	220521_27	K06147
274511_2	K00790	15602_13	K04073	83873_4	K03784	103664_2	K01811	209363_5	K06941	256630_9	K03308	79041_39	K01803	61928_6	K01951	246795_2	K02527	246010_16	K00973	256069_184	K11070	810_15	K00481	177403_2	K00059	116818_75	K11381	123951_2	K02769	185504_2	K00481	135310_40	K12574	44561_1	K01091	219348_55	K02078	138943_2	K03322	285789_2	K03499	61341_45	K10536	125135_8	K02049	110137_13	K01633	241340_36	K06147
282210_1	K02406	15602_47	K22024	108525_3	K04773	107823_9	K21572	209754_1	K09022	268088_58	K17214	133964_3	K22757	66220_3	K00819	265247_7	K11085	130397_73	K00820	256069_185	K11071	918_7	K00666	208796_1	K00128	117152_15	K01953	123951_2	K02770	42182_2	K02118	141469_3	K01996	281977_3	K03981	113493_28	K01990	172885_23	K07658	17106_2	K07052	61341_58	K07461	125135_9	K02049	114783_25	K05366	45641_42	K13652
22683_6	K02027	24195_66	K00800	123784_25	K04757	115976_4	K02014	232747_1	K02967	285041_1	K10542	142267_5	K00677	79276_9	K05982	283948_11	K18122	6948_12	K01615	256069_212	K01625	942_20	K01997	211752_2	K01665	135073_9	K03536	173679_2	K00111	16571_1	K00796	141469_6	K03716	205971_1	K03466	141154_10	K03496	176663_13	K05896	84075_1	K15496	94076_6	K07405	129937_11	K01740	118789_48	K02233	8763_4	K01491
163104_6	K00647	40692_7	K19405	151309_7	K03924	122082_1	K00852	234867_3	K07035	290178_8	K10542	155207_33	K00053	137407_10	K03469	286717_2	K02233	13920_32	K01040	263563_6	K07017	942_21	K01998	226107_2	K03797	155864_81	K05396	173679_3	K00111	29362_1	K01669	145188_2	K05799	74905_13	K02188	165499_44	K02013	284440_34	K01676	88328_4	K00266	125600_4	K03307	133556_8	K03465	118789_56	K02189	40070_4	K08963
71121_3	K21636	44201_23	K04343	177029_4	K01243	132995_3	K05970	239088_3	K03892	290642_19	K17214	155207_70	K06218	176094_4	K07657	4512_3	K12960	13920_94	K04488	263563_15	K03303	942_22	K01995	45542_2	K06153	159516_25	K01897	203744_2	K05350	38845_1	K00721	146498_3	K00075	91864_10	K00823	166804_26	K01586	168320_103	K02996	111448_11	K09726	126421_65	K18910	160404_5	K00666	127719_2	K01715	54757_33	K14441
4355_12	K03282	44201_47	K00605	198075_11	K01776	133569_2	K02529	239088_4	K07089	176548_1	K00384	155207_109	K01095	182849_17	K02035	10317_14	K07089	20950_15	K01613	266100_16	K00677	942_23	K01996	58086_1	K02406	159516_35	K00602	210368_3	K03100	47546_5	K03147	146498_7	K03531	142191_1	K15256	231779_32	K01209	173356_17	K02025	120915_2	K08264	138216_9	K01053	169786_2	K07315	132196_54	K07742	75737_13	K04487
21888_2	K02015	55732_21	K06877	202206_63	K01468	156597_1	K06903	240398_7	K02529	210842_1	K02470	160063_63	K09810	186914_16	K02025	10803_6	K13924	87375_6	K00244	274368_13	K01963	942_24	K01897	71745_2	K02454	195379_20	K02472	220006_1	K02566	62265_1	K17686	146498_8	K06383	197825_2	K01077	111558_153	K01156	22831_18	K01715	122344_3	K07075	195324_1	K12257	281712_3	K00648	132196_69	K02357	112728_13	K00767
43321_2	K03711	55732_36	K07171	202206_76	K03530	162851_4	K19049	242499_3	K05845	249580_39	K02945	182078_60	K03980	196078_35	K02027	14319_2	K01858	243029_69	K02014	274368_53	K02552	942_32	K13777	125061_2	K02455	205924_7	K06978	243564_1	K12373	101600_5	K03789	146498_9	K03091	203979_6	K02377	21967_70	K02313	93111_65	K01991	137397_2	K04758	211663_18	K01816	130767_13	K01666	132196_128	K02563	112728_27	K03671
84572_1	K11085	56067_8	K01992	204446_48	K06416	163094_1	K21572	242499_3	K05846	48697_49	K10439	195977_41	K02614	209845_3	K03769	45231_1	K15496	248065_32	K00798	274368_68	K02469	942_34	K13778	136153_3	K07003	216786_2	K00297	256197_1	K10440	104191_2	K00024	146498_10	K03091	229598_3	K10027	41483_33	K00950	98783_8	K06158	142705_4	K02020	214404_22	K05970	153128_6	K07248	146275_49	K04074	140315_4	K14761
99009_2	K06871	62995_7	K01992	216181_6	K00800	169136_5	K21572	242499_4	K05845	136764_7	K09815	196165_2	K09913	229453_5	K02026	53971_2	K02037	278353_4	K01615	290411_6	K05982	2012_80	K21564	137322_3	K03563	226323_38	K06978	256197_1	K10439	130615_3	K01969	147756_22	K06942	241804_13	K00655	116340_84	K02387	135095_17	K02867	168783_3	K06888	231909_24	K09992	157030_2	K01790	147653_7	K03499	155989_2	K12574
123011_1	K04567	62995_10	K20488	222006_5	K01295	176951_1	K21572	242499_4	K05846	159605_37	K06131	224316_14	K08481	103157_8	K03088	60614_1	K07137	237080_13	K03620	290411_11	K03148	14507_8	K01796	151831_3	K02356	264403_46	K02406	28305_2	K01915	132526_2	K15987	154507_3	K03100	290875_3	K03415	130462_41	K07755	168029_24	K00979	174522_1	K06942	248995_38	K02510	171413_3	K12542	176977_55	K01715	165833_18	K15635
145603_5	K01494	69465_33	K01734	224554_14	K03546	178272_2	K12373	264534_2	K01493	176548_77	K00010	224316_15	K08481	279147_9	K03272	61332_1	K00873	47712_53	K05785	240801_43	K07344	18582_28	K01996	227984_1	K00681	264403_47	K02406	61952_2	K20534	170978_4	K01676	154933_8	K00790	27642_12	K02959	153453_2	K04042	168320_63	K06287	198559_3	K01952	252542_17	K03299	220659_7	K07248	178446_5	K00265	239579_26	K02456
148450_4	K01611	98714_18	K00931	254519_1	K01476	182297_2	K01565	288842_5	K00432	199448_23	K00010	224316_16	K08482	100901_32	K22318	61434_1	K00873	177650_65	K19784	110062_43	K03744	18582_30	K01998	93102_2	K03823	264403_49	K02406	95438_2	K04077	177823_1	K01658	154933_10	K04069	34758_1	K16785	218367_5	K03529	168320_79	K01358	205136_1	K10978	256017_7	K05989	228690_2	K01652	220243_1	K21600	274003_11	K07282
161539_4	K07045	99520_14	K03547	279282_19	K01295	190073_3	K21572	290643_3	K07010	268088_38	K07118	224901_78	K03605	249622_4	K03892	78227_5	K06897	107569_54	K03711	183562_55	K09760	127121_10	K01907	17870_1	K04751	286912_47	K00249	118252_1	K01207	195547_2	K00111	154933_11	K00611	34758_3	K03614	258742_2	K03496	171929_8	K01784	205136_2	K07130	170646_31	K01856	228690_3	K01653	220243_5	K16786	79484_34	K19165
206588_1	K05934	99520_15	K03546	285433_23	K02417	193619_18	K21572	255215_2	K01999	60625_13	K04767	232957_12	K07315	35134_39	K01738	78227_11	K15495	170896_82	K07461	110062_45	K03744	127492_13	K09965	42215_3	K02397	286912_51	K22445	214497_1	K02065	217198_4	K01724	154933_21	K16149	34758_4	K03612	275918_82	K14392	187391_39	K02851	222444_1	K01923	248995_70	K03704	229287_2	K01714	282816_6	K03711	85306_83	K19165
239705_2	K09816	109598_2	K03413	96299_16	K12132	194788_2	K06996	86936_2	K06926	98527_168	K07640	259431_40	K02405	75826_4	K03733	85651_4	K00441	248065_45	K07405	98398_61	K16087	136294_15	K02433	53226_3	K04763	289812_13	K01897	235331_1	K01940	218750_3	K01676	165886_6	K06871	34758_8	K03734	21967_44	K19411	187391_142	K02841	248271_1	K02016	20478_15	K07484	233455_1	K12137	980_42	K04758	934_8	K00335
239705_3	K09817	109598_27	K10117	100921_3	K20074	206039_2	K00931	2470_3	K01463	183915_46	K22318	53432_14	K08280	135807_6	K07025	106027_5	K22226	69364_26	K00845	256069_110	K03565	136294_16	K02035	117794_3	K00981	12086_21	K01358	246840_2	K00334	228788_1	K01968	170079_3	K03526	91864_9	K02518	51422_7	K08602	214432_1	K01808	248271_2	K00767	29144_6	K02004	235643_2	K02017	1128_8	K00626	934_9	K18332
248885_1	K01153	113060_24	K13075	4334_14	K02066	217244_3	K03088	35965_1	K11927	18709_4	K02058	143728_3	K02453	5452_8	K03800	109329_3	K02112	69364_152	K01007	72394_143	K07224	136294_17	K02032	23510_1	K01845	111847_5	K04771	75457_2	K01928	272420_2	K03088	170079_5	K00099	99334_13	K02493	61875_52	K00919	214432_2	K07566	253884_2	K09815	29144_9	K00325	246693_2	K12141	16259_9	K07075	2831_10	K09762
263855_5	K05601	136517_19	K02477	43929_13	K06442	232234_1	K21572	38336_5	K01625	55093_15	K11753	13774_23	K17206	12175_6	K02038	144598_2	K02626	107569_1	K01007	115192_30	K03406	136294_18	K02031	96990_2	K02115	155864_30	K15856	113054_2	K01126	41078_2	K01849	170079_8	K00806	99334_16	K03465	108890_4	K03040	214432_18	K06173	257468_4	K00925	70190_2	K01955	278211_4	K12138	29418_16	K07068	8763_3	K01938
31854_2	K15342	142019_10	K13924	43929_102	K03465	236871_2	K03088	39472_4	K08092	98527_170	K03760	17950_28	K03088	46466_1	K01000	174837_6	K03782	130397_134	K00426	14067_64	K11606	136294_21	K02034	102252_3	K07552	263703_3	K07799	151086_2	K01990	54999_5	K15866	170079_10	K09903	110939_5	K00648	108890_13	K02988	233845_14	K00912	263631_1	K00626	70190_3	K07025	281712_1	K20429	29418_17	K00626	8763_6	K02357
34047_3	K08303	151630_72	K03704	54959_14	K16898	237381_1	K05340	54053_7	K02564	168792_54	K20866	55965_6	K09803	48930_2	K01814	179716_12	K03523	130397_360	K06044	19886_87	K16053	151046_9	K08299	109495_1	K01338	42344_34	K07814	179829_2	K09143	64960_3	K01473	170079_11	K02357	146257_1	K04042	108890_19	K02895	2163_21	K18234	172483_4	K03399	95503_1	K07484	14971_7	K02050	38278_84	K01338	8763_24	K06147
65498_3	K01653	152244_31	K10117	77441_2	K01448	237381_2	K00852	55545_6	K02529	176548_46	K18009	224901_6	K01423	153928_39	K01647	181994_1	K02115	228232_1	K01007	49165_28	K02986	151046_15	K00077	141292_3	K09157	261107_20	K06901	160629_2	K03216	151877_3	K00528	170079_12	K02967	202729_13	K01889	111558_73	K04773	243841_45	K02343	20869_4	K01912	99362_1	K08304	125135_11	K02050	45940_28	K00169	8861_9	K06297
89153_2	K03386	171479_9	K15256	86306_34	K11720	255019_3	K01533	57763_2	K18910	182986_24	K00852	224901_98	K07259	279147_6	K03710	192560_2	K13924	252330_17	K02016	53787_86	K01665	151827_22	K06975	168009_2	K03547	41836_68	K00600	205969_3	K02666	193379_2	K01912	170079_15	K01419	200330_3	K07484	116340_97	K02419	8372_33	K03581	246062_2	K07012	143420_11	K00688	184599_5	K01652	51112_81	K06920	10792_10	K18350
102817_1	K00625	176184_37	K03575	94747_19	K00925	260024_2	K21572	77363_2	K01787	222317_9	K19789	224901_127	K03284	35117_3	K20534	195998_4	K06888	13920_33	K01039	89026_46	K00882	155451_9	K00174	186964_1	K03307	44671_18	K11381	110403_1	K07301	275838_2	K03316	170079_16	K04763	57332_4	K09816	222132_77	K02340	56120_3	K03581	104289_3	K15904	218990_11	K01624	281351_3	K08223	67327_1	K07464	10792_11	K18349
186820_1	K00625	216927_51	K00564	96299_10	K01448	270114_1	K02014	96992_2	K08092	233059_45	K01941	55965_12	K02437	37355_1	K00008	226464_4	K00172	133523_78	K02864	91941_51	K06861	155451_10	K00175	199928_1	K15633	57471_58	K04758	111845_2	K06140	5658_3	K01955	171051_6	K03518	97937_7	K03701	283612_25	K06998	93111_21	K02454	105804_3	K02956	231909_56	K09803	3291_4	K01752	103187_3	K00104	10792_12	K07736
186820_2	K00925	222356_51	K10441	113050_3	K09811	274148_1	K21572	99458_3	K02564	233059_46	K01941	70883_9	K01187	45919_5	K02529	235081_2	K03523	156978_2	K03704	98398_102	K02112	174676_14	K01897	212575_2	K01154	73358_8	K15581	126239_1	K03781	6542_1	K00652	171051_9	K00266	182122_6	K01512	231779_2	K01442	130845_137	K04771	151048_17	K02283	252542_8	K02050	159176_2	K01950	106625_41	K22226	23534_8	K16899
211780_5	K01653	255742_15	K19005	113050_7	K03797	274514_4	K21572	155868_2	K01736	268088_32	K10001	79041_41	K00567	54735_15	K00065	236585_19	K01575	243029_28	K12234	107154_64	K02959	201597_27	K01066	250953_2	K01653	111847_9	K10112	164075_2	K00347	8451_6	K07287	171051_21	K03979	29163_6	K03799	21967_58	K01933	162074_9	K02003	151048_7	K03733	19694_22	K02282	252356_2	K03787	135096_50	K01653	23534_9	K16898
211936_1	K07491	255742_26	K03710	113050_15	K14441	274514_7	K21572	210982_2	K02510	268088_33	K10003	104172_34	K02600	61928_13	K04486	249239_4	K15635	252330_84	K19125	144310_24	K03667	214198_2	K01998	148862_2	K04088	116818_32	K00324	184590_1	K03654	8568_1	K07259	171051_22	K00969	31181_5	K06923	53834_220	K00937	162074_10	K02004	39988_5	K01154	34336_10	K03767	246327_10	K16786	140593_13	K07034	25015_14	K00287
250714_2	K07061	266338_43	K07284	123784_16	K03101	274514_15	K21572	264467_1	K01533	268088_35	K10004	202513_25	K07447	75972_24	K01265	264615_4	K07138	130397_266	K06197	150439_62	K15581	234799_6	K00666	186450_1	K01011	160773_154	K02956	52913_1	K07712	11328_2	K00337	171051_25	K09710	85790_2	K03781	113825_13	K00942	168029_6	K03495	921_2	K02016	114242_12	K04653	246327_10	K16787	146275_20	K01575	36258_4	K03699
255877_2	K01091	274679_27	K03335	123784_22	K03072	275300_5	K01092	33796_8	K01534	155764_34	K15520	224901_84	K13993	75972_28	K03040	267765_11	K03517	13920_107	K09857	252185_61	K02427	252657_4	K00666	196129_5	K02535	168298_89	K00850	62194_1	K01845	11328_3	K00336	171051_26	K01869	151043_6	K06603	153415_65	K02123	140326_3	K03684	6069_2	K04759	138216_65	K07491	2072_14	K01711	146275_46	K00286	40070_30	K02406
284672_2	K03404	274679_29	K03337	123784_74	K06206	278498_5	K11741	42922_6	K01066	98527_27	K03413	224901_150	K14987	75972_33	K02499	274977_5	K07089	69364_91	K11189	252185_100	K02686	264030_8	K01104	17058_1	K00075	189041_7	K03974	87093_3	K03564	14634_1	K08305	171260_16	K03525	162742_11	K02469	165499_68	K03925	168320_38	K02527	54498_3	K07729	214404_14	K01735	2952_2	K07478	147653_12	K02000	45411_26	K06950
73662_2	K02050	285003_2	K07282	124416_14	K01928	280418_8	K01126	44498_1	K13747	1239_10	K10974	53172_37	K00324	117445_10	K10708	276728_4	K03284	78919_44	K07258	256069_55	K12145	33964_21	K10914	36659_4	K03415	234793_4	K01880	138134_1	K02395	14634_7	K04764	171260_17	K03665	176176_1	K09691	165499_75	K05515	243841_43	K02556	80538_1	K04759	274624_7	K03585	5345_17	K03296	260150_2	K03455	45411_47	K16053
172867_7	K00033	288454_65	K02472	128657_24	K03572	283789_2	K06903	189258_1	K01626	176548_86	K13953	53172_85	K03098	140690_20	K03783	277964_12	K07405	78919_157	K09810	266100_17	K02372	33964_58	K00455	54396_2	K22396	243551_15	K00800	20342_2	K02397	23282_1	K06985	171260_22	K04567	205223_4	K03111	166804_46	K09825	284440_14	K03561	84075_2	K02017	14006_2	K03306	7084_1	K02837	23730_4	K02051	45641_11	K03205
158773_4	K03744	288454_80	K02529	142239_29	K09710	228733_2	K01187	229630_5	K09835	222317_11	K01160	104172_35	K00215	143678_25	K01714	5471_2	K02666	129444_47	K03563	290411_24	K03073	33964_59	K01826	59419_2	K03088	264403_26	K01926	26561_1	K01923	23282_4	K00626	174116_18	K03500	212617_2	K09922	218367_14	K05337	92446_26	K01953	111589_2	K07006	18343_5	K01895	8945_5	K07323	36308_2	K11646	45641_30	K03497
197325_2	K04763	15268_124	K02027	150159_17	K11085	89523_4	K03474	240372_1	K04773	78429_23	K00558	189713_7	K00681	173860_6	K03710	8197_6	K01959	130397_382	K06920	144310_11	K00059	35890_6	K00167	63555_6	K03710	282312_9	K07657	97418_3	K03088	24852_2	K01997	175774_1	K01012	241804_16	K03781	219348_33	K02066	92446_80	K09694	142705_3	K02018	18343_10	K08296	15247_3	K01409	90650_19	K21993	45641_31	K03496
244555_2	K08315	150633_48	K10440	151279_11	K00872	114516_2	K02230	245268_2	K07478	136764_39	K00616	23202_13	K09808	173860_10	K00655	36022_5	K09760	133523_150	K02450	14067_30	K07112	45920_2	K00154	95132_1	K03667	289595_16	K02954	122796_2	K01783	24852_3	K01998	182405_11	K07150	81987_3	K02004	222132_103	K18672	92446_165	K17105	169421_2	K02020	29644_7	K01647	21918_5	K03621	282816_1	K03744	51900_17	K07590
254821_2	K01586	222356_57	K11381	165955_20	K00030	154389_5	K03453	268446_15	K13747	145758_7	K07669	109310_80	K06140	186914_20	K10708	87346_7	K06223	170896_12	K00793	150439_257	K22579	88839_45	K00252	100435_3	K03529	280728_19	K00823	222315_2	K08591	28236_3	K03704	186513_4	K00554	122077_19	K06915	20136_2	K03734	130845_87	K02347	179296_4	K10206	130834_4	K02034	23471_1	K01868	7680_8	K07729	54757_19	K01677
278254_2	K07722	281008_13	K02033	165955_21	K00030	259709_12	K01104	46201_3	K00820	159605_54	K00605	124368_20	K02961	186914_24	K10119	101836_2	K12541	203891_45	K02455	256069_78	K00313	113908_27	K02618	108110_2	K01495	280916_51	K02338	231570_4	K02959	29989_2	K00609	193665_12	K03402	212617_5	K01465	42904_2	K01061	155523_56	K06937	232525_1	K02018	138216_60	K02450	23471_5	K00821	9485_5	K16055	62024_1	K00179
42444_1	K04487	281008_16	K02035	198029_18	K06381	86031_6	K01811	91924_1	K02026	3940_15	K00057	23202_49	K00826	187087_6	K03594	124768_4	K12340	229900_49	K15342	252185_20	K06911	113908_45	K05563	166585_3	K00033	112539_22	K01883	231644_4	K02948	29989_6	K02487	193665_13	K00858	215745_9	K03427	42904_10	K03307	163964_40	K01858	232525_2	K02020	207675_1	K01251	23471_7	K03306	33316_11	K03387	62024_2	K00180
112235_2	K07089	55732_2	K19715	198075_6	K03086	101731_2	K15921	91924_2	K02025	32902_18	K10541	53002_114	K12573	187478_8	K03631	162329_14	K00648	252330_63	K04759	263563_5	K16089	130366_6	K19068	204012_5	K00135	271777_23	K02959	245010_4	K01962	29989_6	K06596	193665_14	K06442	257100_8	K02014	130224_8	K03307	168029_21	K07502	151719_1	K06857	208044_21	K01897	27085_26	K17828	38278_81	K02015	72130_9	K06284
128511_10	K00891	203398_59	K00325	204172_22	K03060	122978_2	K00853	91924_3	K02027	55093_18	K03797	53172_26	K03088	213383_4	K02313	174884_2	K01959	94731_16	K01745	72394_26	K01081	130366_9	K17716	103074_3	K02066	61596_11	K00123	280733_1	K00974	34490_2	K03690	193665_15	K01662	270532_6	K10563	166965_24	K06153	187391_70	K07075	172483_1	K05934	209541_24	K06218	29919_7	K02355	42424_35	K06934	76593_6	K06147
194785_16	K00891	245854_89	K09136	204830_6	K21449	173711_8	K06966	164750_6	K02033	70167_3	K11071	56762_4	K00824	287684_3	K02026	251106_5	K01972	121961_4	K03657	98398_94	K03543	159723_19	K13954	138295_1	K02519	155049_10	K01939	286576_1	K03696	35833_17	K02954	194151_17	K01586	27642_34	K09458	53834_125	K01647	202555_16	K03657	172483_2	K06042	218990_39	K03307	33532_2	K18682	105875_54	K04488	78853_21	K04488
9049_1	K01807	41590_5	K07341	207272_17	K11085	198891_6	K22723	256869_3	K02026	70167_25	K19802	88637_7	K05520	115540_4	K02026	265650_6	K11189	229900_92	K01692	91941_86	K01429	176208_3	K16090	156454_1	K12132	155864_36	K02450	8871_3	K02926	39694_6	K03431	194671_4	K02356	29726_5	K01902	122307_15	K01256	253838_5	K09690	172483_3	K02188	218990_41	K03307	33846_6	K11358	118789_38	K02013	96866_5	K07171
79466_6	K10206	55732_41	K18890	230541_6	K01448	227108_6	K01811	256869_4	K02025	78429_1	K01640	109310_48	K03529	135807_7	K07058	289661_3	K00330	20588_50	K00253	91941_87	K01428	211395_1	K02019	191359_2	K01581	189041_13	K07090	32113_2	K10210	40571_1	K01999	194671_7	K06390	78423_16	K02881	147788_45	K18828	3596_16	K01507	131372_1	K03469	218990_45	K00180	41202_2	K09765	131229_16	K00947	98405_3	K07260
104729_3	K04518	69973_1	K07481	238026_12	K00948	284550_3	K03655	256869_5	K02027	113736_25	K06015	124368_5	K02948	55240_4	K02450	89782_3	K07733	69364_102	K08744	139435_166	K01761	810_47	K07789	194737_2	K14742	193370_2	K03296	43886_1	K02355	42211_3	K03640	194671_9	K06392	81644_10	K03524	164282_36	K01733	22831_12	K03744	166062_2	K03671	218990_46	K01912	42634_6	K00790	135096_51	K01652	106069_19	K07729
107017_4	K01887	274679_62	K12137	250670_20	K06871	109179_3	K09789	55263_2	K04096	159605_51	K02108	135675_11	K02996	46437_29	K01187	13200_2	K02007	82168_6	K03821	187745_42	K03484	1233_1	K03565	200309_1	K21071	282312_6	K03100	49429_2	K20276	46248_4	K09701	194671_10	K06393	90368_7	K02007	50034_94	K03118	131594_49	K06176	166062_4	K13993	218990_48	K01912	46807_2	K01879	146275_17	K11261	139537_64	K03980
146754_2	K00003	56067_15	K02003	251475_17	K02884	132947_3	K04095	175023_5	K12297	202244_34	K01640	142267_13	K01876	73330_10	K12137	29597_2	K03389	133523_37	K02996	183562_42	K07090	13403_10	K04752	243825_1	K01873	31390_54	K03570	50033_3	K01961	47745_3	K02837	200708_1	K03110	90368_8	K02008	113493_49	K09922	162074_13	K03325	20869_5	K09726	231909_31	K06902	52023_1	K00931	206321_17	K11175	142137_9	K07001
165671_2	K07023	15602_23	K01992	257820_11	K09748	262374_6	K11537	280711_7	K09817	234976_63	K01572	142348_56	K03496	73330_12	K12140	32525_1	K07138	170896_31	K13993	107154_3	K12541	18582_31	K01997	31638_2	K03671	44671_19	K17837	63082_1	K02864	48338_4	K03926	206690_1	K06283	106440_26	K13954	128673_66	K02372	277287_16	K00169	104289_2	K02428	233296_19	K02047	53411_1	K03698	1128_33	K11261	144453_40	K03665
170040_6	K05592	15602_26	K02006	9706_6	K01840	26357_2	K05349	251189_4	K10213	243595_4	K01714	193609_19	K03496	98502_3	K07335	35755_13	K05299	170896_65	K13993	107154_4	K12542	18582_36	K15067	40593_1	K01626	61596_8	K09810	72691_3	K00823	48405_4	K06911	209204_13	K00791	182982_2	K11755	41483_21	K00767	53330_20	K09761	18609_3	K07023	237485_6	K06897	53411_2	K00943	36308_9	K04751	144453_97	K03088
177828_2	K07138	15602_27	K02008	166290_9	K03709	171682_12	K14379	17310_10	K01488	257706_10	K03716	195977_32	K02956	115540_12	K22736	48521_2	K07011	177650_39	K03821	72394_90	K04752	18582_39	K10217	42405_1	K01322	87566_14	K00865	81868_2	K07533	52221_3	K01507	209465_9	K07053	224192_16	K05832	50034_123	K07726	92446_79	K09695	50791_4	K04763	268916_1	K02355	55516_3	K11065	45940_11	K07098	148635_7	K01843
249667_2	K01658	15602_28	K02007	27611_9	K02003	178136_4	K00956	66675_4	K03294	268088_1	K14155	202513_9	K02372	230010_31	K06990	62835_5	K01784	183038_17	K00059	139435_12	K07112	33964_54	K05921	42405_2	K01322	155161_4	K07315	139590_1	K01534	59169_1	K03559	210621_30	K01784	270532_19	K03168	61875_68	K02909	162074_28	K00606	64994_4	K03741	96667_21	K11891	55986_6	K00620	64408_1	K03744	148635_23	K00797
32789_2	K03498	52094_35	K00929	53077_26	K09816	199310_3	K07017	95354_6	K03718	90027_2	K22373	216590_37	K03088	238717_22	K08482	66756_7	K09136	183038_36	K00059	139435_25	K01442	58427_57	K04761	66509_1	K07301	159516_19	K03088	172215_3	K01625	59169_2	K03561	210621_59	K01784	99641_3	K02536	64927_79	K02453	243841_48	K06187	84075_2	K15497	149885_8	K10974	57969_1	K03406	118789_42	K02008	148635_25	K00290
59382_1	K03427	52434_27	K08963	93416_2	K00239	239998_3	K07004	257005_3	K00655	48697_34	K02337	3263_30	K03702	122215_20	K06147	78227_12	K15497	188785_40	K09774	187745_32	K01462	84410_19	K04763	83649_1	K02669	259639_95	K07768	224394_3	K00384	63149_2	K01999	215181_9	K03686	107776_11	K02065	20136_42	K01250	3596_40	K00798	97385_8	K06939	207675_2	K00012	64372_3	K12137	270026_17	K03389	148635_26	K13747
67907_3	K06147	58772_7	K00852	93416_3	K00241	21880_1	K07133	11086_4	K00362	90027_3	K01845	123622_74	K08602	72009_2	K07657	95565_4	K15497	229900_5	K01613	183562_35	K00611	87926_18	K07481	86576_2	K07171	261107_75	K13940	228397_2	K03551	64074_2	K00164	215181_10	K03705	114485_7	K02517	21967_75	K01056	3596_81	K02046	109169_3	K02015	10898_6	K02078	64372_6	K12140	285898_1	K00766	151108_56	K06296
67907_4	K06147	81814_18	K03413	109724_19	K01251	97906_5	K03427	92715_1	K07793	98527_161	K02529	124368_3	K03040	27094_11	K02968	122201_7	K04564	78919_103	K00567	183562_36	K00926	148480_15	K13821	98582_2	K04773	289595_19	K02874	261199_2	K09001	64074_3	K01647	215181_12	K03596	181681_1	K03306	45187_8	K02825	93111_24	K02005	111448_4	K00441	13826_34	K04771	64372_7	K12141	77977_9	K00858	151108_57	K06297
77189_5	K03594	93121_34	K01995	2118_25	K07016	207337_3	K04068	93929_2	K02025	183915_66	K14742	152860_14	K00791	35117_17	K03086	145378_3	K01546	130397_366	K01971	150439_97	K09975	148778_7	K03574	111483_1	K01990	290509_8	K01805	111533_5	K01191	64946_3	K01465	215181_15	K06012	185877_31	K00059	50034_17	K12573	115372_9	K09125	113877_2	K03389	13942_27	K00767	66811_3	K02990	118789_64	K11931	151108_58	K06295
79814_2	K19114	129720_7	K01999	2118_26	K19138	84259_1	K01153	122441_1	K07793	183915_78	K02005	179820_30	K02419	38398_1	K09458	169542_4	K07502	248065_69	K02379	19886_80	K07645	159650_24	K02116	135305_3	K07301	249006_17	K03465	56842_3	K02124	65984_1	K03667	215181_16	K02968	206801_6	K08303	53834_109	K02669	115372_103	K00405	121655_1	K03686	18343_29	K03781	66905_2	K02573	132196_121	K03590	154605_7	K07088
79814_3	K19115	141327_16	K00783	2118_27	K09002	257888_3	K07043	197258_6	K01951	185283_5	K01246	181026_20	K12573	75826_19	K09458	183639_9	K01905	129444_75	K00244	38694_137	K04046	208976_10	K02192	147557_1	K01928	277344_9	K13687	74844_1	K02237	68516_5	K02888	217060_1	K00606	245577_5	K06200	61875_72	K01619	142264_3	K02049	138867_1	K07023	46565_23	K07447	79004_5	K04652	23730_2	K02050	154605_25	K03521
79814_4	K19116	147892_41	K01990	2118_28	K19139	257888_5	K01153	211168_3	K07793	257830_29	K00627	187617_2	K05946	75972_18	K02933	183639_9	K22224	130397_138	K03620	91941_84	K03190	239397_14	K12066	166585_1	K00036	42344_18	K00067	75457_1	K00962	70986_3	K03043	220527_8	K06398	260198_11	K06942	65635_2	K04078	172885_5	K09903	235629_1	K02038	125600_13	K09691	82195_4	K01883	23730_3	K02049	154605_26	K03522
79814_5	K07012	151630_16	K02823	2118_29	K19140	77605_3	K01190	31922_3	K03442	263913_1	K03296	142267_26	K04042	96057_9	K01711	226464_2	K00169	130397_140	K05927	91941_85	K01430	239397_15	K12065	178460_1	K19225	58883_5	K05989	89783_1	K16898	77919_2	K02967	221991_1	K01875	19584_4	K09138	108890_9	K01265	238356_42	K00858	248944_1	K15496	138216_10	K01814	87177_2	K00761	78753_51	K22579	154605_30	K03407
120225_2	K01895	177578_6	K03650	57671_4	K19118	84218_2	K06889	152666_4	K01190	55450_1	K02658	171451_15	K01439	115540_24	K01990	230787_12	K22481	237080_11	K05927	91941_88	K03187	239397_16	K03981	215354_1	K03798	66683_2	K03079	109021_1	K00962	87140_3	K02238	221991_9	K06215	29726_10	K07166	108890_17	K02954	265072_9	K04488	100034_2	K03709	145009_16	K00766	88473_4	K00525	92035_1	K00196	154605_31	K03408
127083_5	K11175	185736_8	K06337	57671_5	K19117	133589_9	K08138	247002_3	K02529	135895_7	K06180	44004_29	K03408	143678_11	K01271	267124_4	K01905	237080_28	K02450	91941_89	K03188	239397_17	K12064	220145_2	K00762	84651_2	K01811	138380_3	K02916	95733_3	K03111	221991_12	K04567	29726_11	K09157	118178_47	K03596	187391_40	K03412	44676_2	K00989	208044_18	K14986	88473_8	K12573	114783_49	K14475	154605_33	K00575
188107_2	K04480	195475_10	K06306	82430_14	K02653	244187_2	K00065	249926_6	K07396	148649_59	K00975	53002_86	K03150	115540_7	K02025	267124_4	K22224	255335_30	K13015	91941_90	K03189	239397_18	K12063	229817_1	K00690	189041_19	K03079	188906_1	K01875	100451_3	K07090	225157_16	K00928	40049_22	K00619	128673_8	K00962	238356_45	K17103	106247_4	K03406	214428_3	K07064	92431_14	K01933	118644_2	K00198	154605_34	K03412
200648_4	K15256	203398_5	K07098	96213_8	K01092	24030_1	K07692	14905_5	K04096	168792_43	K00133	58485_58	K03408	143678_31	K02026	274039_10	K17884	129444_66	K03413	139435_53	K01625	239397_20	K12062	240703_2	K00575	249006_1	K13525	230103_1	K00611	102015_4	K02656	225157_17	K01714	57596_15	K03320	128673_12	K00928	22831_48	K04069	134760_2	K03406	232207_17	K09883	95531_10	K00145	163918_9	K02031	157777_1	K03711
211780_6	K01652	203398_57	K20074	133851_5	K07504	143015_3	K00648	17061_36	K07101	176548_101	K01493	109310_106	K09933	143678_32	K02027	274674_3	K09126	133523_105	K03601	150439_130	K07394	239397_22	K12060	240884_3	K03088	160773_46	K01126	284797_3	K00979	102015_7	K03526	225157_19	K12574	98338_14	K00180	153415_12	K07052	48489_4	K00059	190867_2	K04065	248995_10	K13652	95924_3	K09458	177854_22	K02006	163406_7	K06894
272241_11	K19114	216927_30	K00928	147962_17	K01953	230416_2	K00648	88606_4	K06969	176548_111	K01893	149804_10	K01278	35134_53	K02884	278723_1	K00169	20588_35	K04765	150439_319	K02015	239397_25	K12058	271510_2	K04066	222249_7	K06871	4102_2	K03307	102015_19	K01939	226478_1	K02337	123461_22	K00174	215866_15	K03752	72268_40	K03782	204260_2	K00858	232207_4	K06915	95924_4	K00600	177854_24	K02009	163406_8	K00831
284672_1	K03404	229520_3	K09458	164771_4	K00058	169735_2	K03427	203181_2	K00965	182986_71	K00788	178443_12	K07507	46437_27	K03525	285558_2	K02614	82168_10	K01996	150439_320	K02016	239397_27	K12057	225078_1	K01733	160773_155	K00962	15246_1	K03269	106474_3	K08082	226478_8	K12960	123461_24	K00175	219348_100	K02851	115372_37	K16792	238638_2	K20074	268916_59	K03427	95924_11	K01869	290607_8	K07012	163406_25	K00262
123220_2	K03654	229520_16	K03924	196979_14	K01834	268707_7	K09705	252141_7	K15778	26024_7	K17215	13767_10	K03307	129757_8	K02051	183941_2	K00972	82168_13	K01997	150439_321	K02013	239397_28	K12072	258945_1	K21029	47638_4	K19123	53436_1	K03734	106474_4	K08083	226478_9	K00772	175810_2	K02013	247211_23	K07166	155523_54	K03594	6059_7	K01784	157464_2	K03687	103303_2	K00175	34813_9	K00127	175258_7	K13653
214411_4	K09136	231740_10	K07404	202206_17	K02653	273133_2	K20276	100709_3	K02012	40084_28	K04084	53002_151	K03307	140690_15	K02851	14319_3	K01710	20588_33	K07568	150439_322	K02014	239397_29	K12056	47825_1	K01630	135073_31	K03525	73475_2	K03307	106474_16	K03185	226478_10	K03592	191953_9	K02379	258742_31	K02851	162074_169	K01737	46858_4	K13954	116326_3	K13015	104787_1	K01924	82836_17	K09005	180203_1	K06001
43321_1	K09816	248619_87	K04088	259079_19	K00989	140415_1	K00684	2170_6	K02038	50593_4	K00019	88637_18	K07566	162328_2	K03271	36062_3	K00928	20588_38	K01640	189012_1	K00849	257793_13	K03746	50385_1	K01658	280916_36	K18775	250829_3	K01480	107102_5	K03769	227060_1	K02871	214521_5	K02115	283612_36	K03696	163964_45	K06871	64336_1	K00059	126421_17	K06889	104981_1	K04066	43720_14	K08070	199172_9	K03711
109058_5	K00598	248619_88	K04087	273750_46	K02669	243811_17	K10778	8520_1	K00031	78429_22	K07458	155207_87	K01480	209845_15	K11085	86850_11	K01423	69364_16	K03664	239661_12	K01783	145659_12	K01692	64537_4	K00648	42582_7	K01206	253717_2	K01337	108553_2	K04517	229649_3	K09747	214521_9	K02108	63929_143	K07282	214432_12	K22227	75228_1	K15987	231909_17	K00351	115145_2	K01955	135096_33	K03855	199172_43	K02965
125209_17	K07052	266338_93	K01996	287131_10	K01658	262086_1	K03781	10604_3	K00640	101425_27	K04084	205096_11	K03734	253675_13	K02909	103793_3	K18138	129444_157	K00065	256069_13	K07783	218521_6	K01716	69509_1	K03499	52672_29	K05569	110186_1	K18593	108930_19	K03269	229649_4	K02343	214521_13	K02112	271276_12	K00008	284440_40	K00626	144625_6	K07012	209541_35	K01749	115660_6	K06941	980_49	K02015	201830_7	K03088
291013_1	K06889	274679_7	K07705	57671_7	K07012	54770_5	K05878	72840_2	K01998	176548_149	K02394	205869_38	K03496	5452_44	K03605	125558_5	K07715	130397_13	K18013	256069_14	K00873	942_31	K00249	111375_2	K11068	58259_9	K01053	134834_2	K00548	114430_3	K00154	230242_7	K09762	218806_11	K03284	35266_82	K11991	21112_32	K07301	147037_2	K01154	24499_11	K12573	118469_5	K00343	1128_34	K07402	204078_53	K03497
32789_4	K03499	274679_63	K01448	85896_2	K02407	237851_14	K07052	73751_7	K03710	182573_4	K00075	223141_18	K01752	27094_45	K01151	148775_2	K12542	183038_14	K00046	263563_1	K00849	33964_10	K00459	118567_2	K02046	68112_82	K00657	155825_1	K00820	117070_4	K02340	230242_8	K03092	280813_2	K09138	75678_4	K01749	72268_21	K00573	158700_2	K21749	37386_7	K06412	124862_1	K02434	34295_5	K07009	204078_57	K03698
49041_1	K01845	282022_24	K03429	184086_1	K07171	190426_1	K03040	100368_3	K02404	289761_10	K01733	18029_10	K01733	32314_29	K03738	156383_5	K01356	183038_82	K00645	263563_2	K01785	53759_18	K01295	158995_2	K00548	81019_26	K00798	202_1	K03217	122009_4	K02110	230242_10	K00134	289601_30	K07133	85003_17	K00927	182045_60	K02890	167672_3	K12960	86753_10	K00033	124862_6	K07037	51112_92	K09003	204078_95	K01940
128511_11	K01736	288454_29	K06285	261368_22	K01953	56922_1	K00001	187104_5	K11068	48697_40	K00854	122633_11	K00390	46466_54	K07089	246842_2	K07263	183038_110	K07533	263563_3	K02529	136294_23	K02033	164304_1	K00696	117152_16	K01206	21334_2	K03194	125162_7	K20034	230242_12	K01803	8036_17	K09882	111558_12	K03453	243841_53	K00700	213497_2	K19793	209541_30	K18928	124925_2	K04078	55953_25	K04488	225872_4	K00177
128511_12	K00800	288454_33	K01835	9706_1	K12267	76400_5	K01737	222724_9	K00283	48697_88	K00928	124368_1	K02503	61173_5	K22882	285558_3	K05367	243029_31	K01640	150439_306	K00633	193961_24	K02164	199299_1	K03427	119973_22	K01186	33248_2	K03205	125197_1	K09806	232464_16	K02232	17905_8	K06199	118178_70	K09949	27351_10	K02600	221634_1	K03517	254454_18	K09458	125135_5	K07013	55953_49	K03426	225872_7	K00176
226670_3	K22227	9609_100	K07023	11345_68	K02435	122724_14	K07079	251189_1	K02057	51804_12	K12132	237759_8	K01749	75826_54	K02004	69632_2	K13012	246010_27	K07282	189012_3	K01784	942_27	K00799	254913_1	K03546	125040_41	K01113	108912_1	K02110	125197_6	K07391	232464_17	K02227	91386_26	K11189	118178_72	K00566	103031_24	K03424	226912_1	K03325	232207_70	K09935	134892_4	K05919	56480_6	K03741	241660_13	K03666
226693_7	K05568	197505_37	K07048	47662_9	K02408	149791_4	K00001	254805_4	K02887	55450_6	K00850	255698_34	K01256	76059_2	K22227	77667_11	K02601	253484_42	K03565	189012_2	K00965	35890_1	K07077	254913_2	K03547	125040_65	K16363	160629_3	K00057	125787_6	K00253	232464_18	K04720	99334_4	K01523	128673_56	K03657	131594_55	K06402	240755_1	K01710	102609_40	K02517	138313_5	K03106	118789_75	K02038	246732_2	K03716
156888_3	K03797	282022_80	K00805	75028_5	K01448	168353_13	K00001	179428_3	K00128	70167_30	K03498	278108_23	K05595	113749_5	K02034	214568_3	K03832	278353_13	K05606	7804_192	K01938	45920_1	K01652	275834_1	K02407	155049_20	K08974	179816_4	K20533	129083_6	K03572	233196_3	K05516	140228_1	K01585	141154_8	K00794	162074_132	K00075	246377_2	K02013	138216_39	K13038	138313_9	K03116	118789_76	K02037	246732_8	K01955
264998_2	K02003	288105_4	K06919	86306_70	K01585	189398_1	K03320	14897_2	K22024	70167_32	K03498	208950_15	K00721	113749_6	K02031	227964_1	K03578	94731_14	K08591	239661_66	K02027	58427_1	K01652	14886_1	K04763	155049_33	K03307	198393_2	K20529	130615_1	K01968	233196_5	K13993	155584_21	K00290	219348_6	K02841	166323_56	K19302	253860_1	K15987	219412_3	K02835	145557_2	K03273	47355_1	K01817	259944_10	K00666
25902_6	K00595	113400_11	K12373	96299_9	K02335	236081_8	K00134	17061_10	K16210	90495_4	K02058	122633_3	K02045	113749_6	K02032	10317_12	K03892	246010_40	K02450	7804_142	K05541	87926_23	K01995	117034_2	K03070	160773_76	K01760	198393_3	K20528	130615_2	K13766	234221_3	K03091	155584_22	K13747	231779_37	K02316	284440_41	K03088	254605_4	K16792	114386_12	K07133	149228_1	K03406	103187_10	K17686	262663_1	K07003
116132_7	K00175	245854_79	K09136	98684_40	K03521	249264_11	K00134	24069_5	K10118	98527_5	K00950	122633_5	K02046	113749_7	K02035	30902_3	K22482	69364_77	K09931	7804_171	K00876	113908_8	K13049	171841_2	K03574	210669_14	K01186	255992_1	K07344	133771_3	K00023	234221_5	K11145	214521_4	K01737	247211_47	K03271	48315_11	K03686	92469_1	K06217	10478_19	K05710	156380_2	K04078	118644_1	K00196	269787_33	K00800
200648_7	K06921	7786_2	K03320	110892_5	K00940	226303_2	K07079	24271_3	K03710	98527_94	K00575	153500_1	K00773	118794_9	K01262	66756_8	K00640	99995_10	K00688	7804_185	K01089	134497_4	K07749	273988_3	K00347	242915_38	K03299	255992_4	K20532	133771_5	K14441	234221_9	K07736	241804_12	K03469	247211_49	K00912	127378_94	K00772	219035_1	K09005	11348_4	K03166	159134_7	K02108	237433_40	K07451	269787_34	K01736
206588_2	K02189	47892_5	K01494	110892_11	K00860	12068_6	K01091	38336_6	K00874	98527_130	K06990	23202_46	K01619	194569_4	K03404	69774_5	K09720	130397_244	K01091	14067_5	K00031	136961_1	K01999	42580_2	K01262	259639_129	K01126	49376_2	K03686	137005_5	K07259	234221_11	K07067	20421_10	K11261	258742_10	K11085	127378_103	K06888	241667_3	K15894	46565_12	K00058	163492_10	K03723	1128_26	K07729	269787_35	K14170
215506_2	K07727	136517_177	K02919	124416_12	K01000	26103_10	K02068	61014_13	K00645	98527_142	K01992	51330_66	K03168	228909_23	K02193	78268_1	K15987	130397_358	K01236	14067_54	K03607	174676_5	K07068	50176_2	K01356	261107_19	K09992	59263_2	K06580	137049_3	K09458	235773_12	K11754	23546_2	K06888	30015_16	K03284	163964_26	K01890	233156_1	K02022	49481_4	K21929	165552_9	K01784	1128_27	K01151	269990_2	K07736
151008_3	K01191	141327_52	K00973	128657_18	K04094	72752_7	K07133	75823_4	K03337	98527_158	K00874	62834_5	K03088	267771_2	K09726	141850_6	K10716	130397_404	K00817	14067_61	K19270	220159_3	K07077	93118_1	K02669	261107_31	K00627	132891_3	K03495	137094_3	K00962	235773_14	K01873	44566_11	K07305	45187_1	K01736	163964_28	K01889	61352_2	K00441	80614_1	K00789	165846_1	K00931	118789_57	K05936	271202_2	K07003
157004_5	K01206	184880_19	K01951	128657_51	K01711	123296_2	K07133	76614_2	K03733	113736_2	K07657	124368_8	K01265	270998_10	K02003	155905_2	K01069	133523_54	K02933	19886_21	K02417	264030_10	K10219	108273_2	K02863	261107_36	K00053	212666_2	K11753	145044_1	K14393	235773_20	K01338	66979_2	K02013	50034_7	K03612	175690_27	K09141	84608_4	K18430	116244_7	K00809	166600_2	K01866	178446_16	K04069	274003_12	K06894
218670_1	K01191	216927_63	K06921	133120_2	K03687	130780_6	K07133	76614_9	K03588	136891_2	K02946	124368_14	K02933	270998_11	K02004	175242_6	K07089	170896_111	K10697	38694_61	K01695	264030_12	K10221	147557_2	K01929	261107_59	K16213	35691_2	K06217	145454_1	K03797	235773_21	K04076	66979_7	K02015	53834_169	K22226	38729_1	K01905	109169_2	K02013	185095_4	K01733	179494_1	K01878	114783_32	K02049	274003_13	K06894
226825_3	K17319	274679_18	K02224	133325_3	K02904	177337_5	K07133	80189_4	K10118	139764_34	K03564	124368_18	K02895	272763_2	K00266	181994_2	K02111	177619_25	K09928	38694_150	K09768	264030_14	K10220	158413_3	K13628	280728_7	K09691	104284_1	K02016	148079_1	K01534	235773_23	K01358	70817_4	K02049	63929_94	K07069	38729_1	K22224	112745_2	K21993	46565_11	K01630	181578_8	K11785	105875_7	K10563	285517_11	K22227
257012_1	K01191	13563_6	K16306	147962_1	K01438	182476_1	K06889	80189_5	K10119	139764_73	K02058	124368_28	K02926	45063_3	K13810	206949_2	K00809	203891_70	K15977	91941_48	K02806	106958_19	K12543	168146_3	K03529	280916_28	K07045	112426_1	K03429	155222_1	K04042	243492_1	K09118	71495_15	K07089	68809_17	K07405	51710_94	K01905	118353_4	K03741	88988_41	K02005	190718_2	K00605	28371_50	K09694	934_13	K01998
50068_2	K00852	15268_126	K18855	154440_12	K00282	198237_5	K06889	88059_6	K09001	145565_8	K01921	142348_49	K01990	75826_13	K00798	214928_5	K03455	38579_10	K09951	91941_95	K07056	106958_20	K12542	189856_1	K07315	280916_67	K01714	113116_1	K00059	157189_1	K04079	247331_3	K18332	121313_1	K16055	78757_29	K05520	51710_94	K22224	213027_1	K07096	138216_45	K02005	197950_4	K03101	34295_17	K03738	934_14	K01995
143879_4	K02013	30057_31	K00925	154440_13	K00283	249116_4	K02614	96119_1	K00865	168792_27	K02056	143728_5	K01972	145762_3	K02992	229321_1	K00873	20950_59	K07005	98398_9	K22719	106958_21	K12541	206538_1	K04773	125040_30	K03800	122796_1	K00133	159354_6	K02067	247619_1	K05773	152262_3	K02049	108890_2	K02503	127378_55	K03330	252518_2	K07068	149885_17	K13038	197950_5	K01870	78834_18	K02013	2831_4	K01733
207807_2	K07491	30057_32	K00625	158912_5	K03530	277821_1	K07133	121390_2	K01872	168792_30	K12132	143728_58	K02160	218139_34	K07090	243908_2	K03549	69364_49	K06996	98398_78	K20542	143011_19	K07726	215354_4	K00239	41836_48	K01214	135454_3	K01897	159718_2	K14260	247619_2	K05772	152402_4	K14126	113493_15	K22227	187391_151	K00640	256466_2	K03688	88988_29	K02453	199357_1	K01924	114783_38	K07300	2831_23	K07462
223115_2	K01677	81814_20	K16786	164362_4	K00991	52688_3	K07089	123930_3	K03687	168792_36	K07447	171451_18	K03696	225212_1	K02013	75667_14	K00773	78919_106	K00008	98398_83	K20541	35890_2	K07038	246845_1	K03654	58259_24	K07114	148607_3	K04749	162556_2	K04044	247619_3	K05772	152402_5	K14128	118178_10	K01921	51710_19	K02003	260471_4	K02347	209541_18	K00658	199357_3	K03588	127719_23	K02592	2831_26	K01069
234062_2	K01873	81814_20	K16787	177511_1	K02406	136778_1	K22699	149206_3	K05799	176548_58	K02768	182078_37	K03563	230010_38	K00824	85469_6	K07461	78919_107	K08321	98398_84	K00694	130366_1	K01791	281495_2	K04078	112539_56	K01537	156061_2	K04564	164522_1	K00912	248380_5	K07137	152402_7	K07131	118683_29	K07089	72007_2	K06889	148750_2	K07316	231909_21	K00347	201533_13	K03217	127719_24	K02587	4215_2	K16868
256137_2	K01895	92011_10	K09815	188770_8	K00655	55322_1	K00688	156529_4	K01262	176548_58	K08483	205869_46	K07462	75826_14	K04763	93975_12	K03814	130397_168	K06885	111696_32	K00784	174676_4	K15866	5132_3	K02948	116818_11	K02552	200172_2	K02652	175748_1	K07636	248380_19	K01104	157389_26	K00947	128673_65	K00619	92446_70	K02626	6069_1	K09817	233296_18	K02046	210193_9	K02409	127719_26	K02586	8763_5	K02967
256137_3	K01895	113400_50	K00626	196979_7	K02013	169102_7	K03305	183051_7	K00077	176548_58	K11183	255698_59	K03924	5452_40	K03388	164056_3	K15977	130397_240	K06897	115192_60	K04753	174676_8	K15866	11981_1	K04042	116818_12	K02551	244601_1	K06877	182623_7	K01867	248380_20	K01808	175810_3	K02015	130462_48	K00560	173356_11	K07492	40666_1	K06888	236830_6	K13993	212485_2	K13747	127719_44	K02588	8861_5	K04096
271264_3	K03523	142136_6	K11627	204446_41	K00059	278802_6	K01807	195216_1	K00065	176548_59	K05879	265161_8	K02669	46207_1	K08315	205291_8	K02346	177650_55	K14534	115192_93	K08304	239397_62	K12055	52303_2	K01749	160773_71	K03320	23636_1	K01736	184633_1	K06917	248380_24	K01791	175810_4	K02016	164282_50	K00059	173356_12	K07492	146543_1	K03455	248995_20	K02407	213023_8	K07636	130000_53	K00169	8861_6	K07391
49156_3	K06147	142136_36	K14083	210673_4	K19225	268707_6	K03592	200410_5	K00065	176548_60	K05878	84116_2	K10725	117445_10	K00820	114985_13	K05936	188785_77	K03453	139435_15	K02742	261097_12	K00799	118272_2	K02841	168298_87	K01179	250701_1	K01191	185504_1	K14540	248380_26	K06381	182122_4	K06934	166804_54	K14080	187391_121	K03167	253884_4	K09816	254454_3	K21420	214840_6	K07799	135096_17	K07025	8861_11	K06295
78073_1	K06147	147892_28	K01653	213727_10	K12132	243351_10	K00768	217627_4	K08094	182573_5	K01924	140675_15	K10725	5352_24	K06857	119836_2	K16167	203891_104	K12137	144310_3	K16700	130366_13	K01953	124975_2	K01358	234793_52	K03100	1002_2	K16898	186455_2	K01693	248380_28	K06283	205403_3	K01652	193460_15	K06897	204000_15	K00809	260576_2	K07755	11858_10	K01262	219094_5	K03210	177854_23	K02008	8861_14	K07777
115134_9	K00823	222356_45	K07079	224020_7	K03284	26103_11	K02069	227373_2	K03710	182573_9	K01881	166263_14	K10725	35134_6	K11105	147990_6	K19954	229900_15	K06897	150439_28	K01775	810_1	K09989	129628_2	K00059	234793_74	K19090	2449_3	K05837	187059_4	K03981	248703_6	K00566	210351_4	K02016	206699_46	K06889	93111_23	K02003	15545_5	K03389	14992_4	K16898	223044_1	K03431	188909_39	K01159	14836_5	K17758
146065_2	K06147	281008_42	K02034	232362_22	K03294	104069_4	K02038	239088_8	K08174	183915_76	K02004	182782_21	K10725	69172_39	K04487	13200_5	K02006	243029_15	K14941	150439_36	K01424	810_18	K03110	185924_3	K07462	289595_13	K02881	39009_1	K12506	187337_4	K17247	249086_12	K00817	277576_6	K02016	247211_22	K09157	22831_28	K03799	39988_2	K06885	20478_6	K18672	228525_2	K12141	270026_16	K22482	14836_5	K17759
217135_3	K06894	281008_43	K02033	237225_1	K12267	125257_7	K03790	240775_3	K03710	183915_78	K13888	5087_1	K02470	75972_34	K00995	13200_8	K03399	243029_20	K12234	150439_77	K01698	810_20	K07263	196129_4	K02535	1234_13	K05946	82410_2	K07403	188644_2	K06179	249086_19	K13010	280902_1	K02016	247211_50	K14082	168320_100	K03088	50763_3	K00174	25221_9	K07668	228525_3	K12140	51112_86	K03787	23534_2	K03588
267422_2	K01999	281008_45	K02035	237397_8	K01338	272125_3	K00666	253325_8	K03337	187132_2	K01546	51330_28	K03650	75972_42	K04070	44084_4	K01790	243029_26	K11780	150439_90	K06217	810_21	K07263	196191_5	K00937	27877_10	K07458	107371_2	K05837	190514_6	K01695	249733_1	K17686	64208_3	K00567	263708_12	K02068	38673_18	K05794	116272_1	K01151	131560_33	K02419	230307_7	K03182	135096_24	K06923	23534_4	K00790
272682_1	K06147	281008_46	K02032	248205_1	K12132	15302_4	K12132	54863_7	K07282	187132_5	K07646	69916_2	K02536	138702_10	K03321	45231_2	K15497	243029_27	K11781	150439_180	K05804	810_25	K00954	198072_3	K01069	66683_19	K01026	118747_2	K01069	193444_4	K00970	249733_3	K01849	74905_16	K02006	263708_13	K02069	72268_30	K14126	156887_1	K04069	170646_16	K01495	231087_1	K00333	263407_10	K02003	25015_3	K03216
286465_3	K01191	141327_47	K15257	249856_13	K03424	169271_7	K19158	70336_4	K01486	210842_18	K01870	69916_3	K09949	144983_11	K00230	112277_8	K03785	266177_4	K01154	175767_5	K02358	810_27	K07462	198186_1	K09949	125040_66	K02536	125090_1	K01926	194147_1	K03043	249733_5	K05606	97937_1	K07088	275918_61	K07552	72268_31	K14128	84608_1	K01709	182796_41	K02994	231087_3	K00331	42424_70	K04066	25015_17	K07444
13501_5	K00720	203398_56	K05516	257820_17	K01756	220609_2	K07126	28613_3	K02027	234976_23	K10543	124368_30	K02946	157371_2	K07075	117739_1	K07316	78919_129	K07576	180245_15	K09014	810_29	K09808	114670_2	K03167	135073_36	K00135	128793_4	K00864	194147_4	K02992	251391_1	K02337	244944_9	K02037	283612_45	K03386	115372_21	K14415	165362_3	K02585	182796_48	K02878	231087_4	K00330	113734_5	K07694	36578_1	K06178
17209_2	K01154	44788_25	K18855	271959_38	K12132	240407_1	K02314	58222_2	K05799	234976_28	K02434	127282_24	K00912	173860_23	K06950	173782_5	K15497	78919_192	K01630	187745_1	K02358	810_30	K09810	151031_2	K03284	155864_13	K05788	148607_5	K02065	202779_1	K03600	251391_3	K00850	260198_4	K09129	64927_75	K14987	187391_107	K04653	252392_1	K01652	203660_3	K04078	231330_5	K02881	28371_63	K07646	45411_18	K00046
55556_2	K07282	129720_11	K00174	278198_1	K03784	10345_7	K07098	215369_2	K02574	256630_17	K11910	130562_2	K06381	205750_1	K07315	183941_1	K00820	107569_75	K10026	187745_2	K02355	810_37	K07114	198736_1	K14080	36115_33	K02238	180834_1	K03110	202779_3	K00413	251391_4	K04769	107776_12	K02028	153415_63	K00024	187391_91	K05592	21184_1	K16785	212688_2	K03088	231330_9	K03076	28371_66	K07708	51900_4	K02025
100193_2	K06001	129720_12	K00175	285433_11	K02387	26756_4	K03639	209044_4	K03655	256630_22	K11904	155207_63	K03671	246306_1	K07011	212486_9	K03688	133523_22	K04564	187745_3	K02992	810_39	K03924	267289_3	K03924	41836_37	K06959	201001_2	K00925	204272_5	K04752	251484_1	K03168	218806_1	K03695	165499_54	K09768	22831_65	K00853	21184_2	K16786	221464_2	K00865	234647_2	K06200	38278_30	K02029	51900_5	K02026
102734_1	K01662	222581_9	K01710	251475_35	K02004	288187_1	K02614	57402_2	K03502	257706_2	K10026	174587_37	K00979	267643_62	K01990	227992_22	K15256	188785_45	K06023	189012_40	K09888	810_42	K03424	281827_1	K09157	44671_28	K03654	221567_3	K01945	205611_4	K00963	251484_3	K07391	17002_2	K03111	53834_190	K02460	51710_98	K14054	21184_2	K16787	231909_38	K01696	235643_5	K03813	38278_30	K02030	51900_43	K03091
140733_2	K12452	52094_46	K00891	4334_19	K02851	44508_3	K00031	57402_3	K03503	268256_2	K02058	182078_72	K11085	8072_34	K09005	228283_5	K04487	255335_3	K16011	189012_82	K03588	810_44	K07799	50176_1	K00648	68112_7	K02003	228643_3	K02834	206395_2	K04085	253749_1	K01624	126695_4	K03551	20136_15	K01092	2163_12	K03605	21394_1	K02614	241532_4	K01113	239276_5	K06997	38278_31	K02028	51900_46	K00145
146754_1	K07133	58772_9	K01714	4334_20	K01791	44508_4	K01681	251325_2	K07335	269720_1	K12132	202513_21	K03657	35117_7	K00609	233744_29	K01607	255335_6	K01791	218640_6	K03101	810_45	K07788	66920_1	K16922	68112_59	K14170	238548_3	K01008	215463_4	K02926	255581_4	K01338	126695_6	K01894	21054_12	K02848	48315_21	K01915	21410_3	K07300	241532_15	K00059	250608_2	K03820	38278_35	K07315	51900_63	K01990
147830_2	K01465	150633_6	K00891	4334_51	K02536	47894_8	K07257	122906_20	K03427	46924_8	K03406	205869_3	K11991	53025_10	K02015	4512_14	K00789	78919_245	K09457	218640_21	K00872	810_49	K10773	106969_1	K00615	73358_23	K07315	267430_1	K00912	215463_5	K02892	261519_5	K03601	164254_20	K01547	41483_14	K03644	59485_11	K00558	38106_4	K01784	254953_29	K03525	262766_3	K01338	38278_36	K02029	53062_5	K03406
157513_2	K01768	187435_27	K07089	4334_58	K00748	174367_2	K15635	149206_2	K00696	60088_5	K01776	224901_18	K02841	55240_6	K03496	36062_6	K01905	94731_44	K07154	218640_24	K05805	810_56	K03672	193445_1	K16922	95572_6	K22900	11604_2	K02115	215463_6	K02886	261800_9	K00179	164254_21	K01546	53834_128	K01902	72268_32	K14127	55308_3	K03738	275884_8	K06213	263920_2	K03702	38278_36	K02030	54757_71	K03177
249667_3	K00766	274679_33	K00150	6733_79	K03271	14104_18	K07316	104538_4	K03470	98527_42	K02501	232957_40	K03596	100901_27	K01142	36062_6	K22224	129444_52	K02407	239661_43	K09912	810_58	K07738	223236_2	K13993	104129_21	K09013	88016_4	K06989	215643_6	K03704	261800_17	K01892	166118_5	K03427	118178_32	K03307	72268_33	K03388	96947_1	K01915	38857_7	K02996	263920_3	K03702	38278_54	K02029	54757_74	K02519
252903_2	K07013	9609_83	K04518	9036_7	K03655	14104_19	K01156	112202_1	K00382	98527_99	K03284	255698_56	K02316	131323_5	K00441	61533_1	K01905	170896_91	K02014	239661_45	K06177	810_59	K00600	249585_2	K02004	113805_9	K00099	108912_2	K02108	219758_3	K15034	261800_19	K01069	185877_37	K03088	128673_61	K04088	92446_67	K00762	135678_8	K01953	182796_40	K02933	264384_1	K00282	38278_54	K02030	54757_77	K02600
266392_4	K10206	30057_12	K07282	12165_5	K12132	192658_4	K10117	127798_2	K00382	129841_26	K00854	56456_112	K09157	138042_11	K01990	61533_1	K22224	252330_66	K02014	240801_14	K00034	810_61	K00285	252332_1	K00615	117152_5	K01666	122016_1	K03523	219899_1	K07638	261800_22	K07462	241840_5	K08304	147788_47	K03307	110375_22	K07130	162858_4	K01990	10898_13	K00912	267997_1	K00134	38278_55	K02030	71016_26	K07736
290011_3	K01923	69465_1	K03307	53371_26	K01356	14104_28	K07138	194359_17	K00548	129841_29	K11931	142348_73	K14082	198361_1	K19266	66756_10	K03517	255335_23	K16692	252185_49	K05803	810_62	K02967	216467_2	K08316	144644_6	K02450	137786_1	K02112	221582_3	K01462	261800_25	K09163	270730_8	K21498	215866_30	K02527	244982_9	K00145	227068_1	K02592	24499_27	K01448	276112_3	K00928	38278_55	K02029	78853_12	K01956
66145_2	K00662	101076_9	K01895	74549_5	K00099	32974_9	K01740	245443_11	K06926	129841_30	K11935	142352_49	K02068	253675_37	K03655	68993_8	K04759	6948_22	K00632	256069_105	K17733	810_63	K02357	61792_2	K02015	159516_9	K03526	190408_4	K02470	224357_7	K00655	261800_28	K00773	106440_24	K02014	271276_24	K03282	277287_17	K00170	236645_1	K02587	44035_8	K00937	281617_10	K03587	42424_17	K13479	78853_14	K01465
262195_1	K03629	113400_52	K10977	96299_6	K03664	256747_43	K01951	6910_5	K17239	139764_15	K17206	142352_50	K02069	166518_11	K00111	80578_13	K01945	20588_26	K02825	256069_133	K22510	810_64	K09903	138719_2	K03684	160773_4	K00942	232744_3	K09013	225994_2	K00340	261800_34	K00901	213605_19	K06167	193460_7	K01695	2163_26	K07052	236645_2	K02591	118526_28	K01588	288273_6	K01889	42424_18	K03518	78853_15	K00609
882_2	K06295	166689_18	K00852	124416_9	K02563	54628_4	K11068	13792_1	K01463	139764_18	K10439	142352_53	K22227	238192_8	K02913	80578_14	K03654	20950_83	K00826	256069_144	K22504	810_65	K02838	181041_2	K03561	160773_136	K00180	242917_1	K22227	225994_5	K00343	261800_36	K07037	245577_25	K03101	193460_30	K02501	3596_51	K09014	268429_2	K03550	124138_3	K03270	55516_6	K09815	42424_21	K00817	80453_2	K02003
882_3	K06297	211996_17	K10947	135954_2	K00111	42043_2	K01190	13792_4	K01619	153062_7	K17206	149856_12	K01537	6860_11	K09125	93975_3	K07755	20950_97	K18244	266100_19	K06142	810_66	K00806	196129_6	K00677	160773_137	K01912	243310_2	K03499	228307_4	K02670	261800_37	K06217	257100_9	K03832	1552_15	K00891	3596_73	K12132	32162_1	K06223	138216_59	K01991	29455_6	K00609	42424_68	K00604	85306_6	K01448
882_4	K06296	227653_35	K02003	145413_3	K02931	160763_1	K02429	14905_1	K00009	168319_7	K09808	149856_30	K02038	144983_15	K09760	102886_3	K02015	69364_121	K11752	274368_64	K11107	810_67	K00981	217181_2	K15738	226323_18	K01409	250829_2	K00809	230909_3	K02662	261800_38	K06438	9291_1	K02030	14977_66	K01840	3596_80	K02047	121696_1	K02899	149885_19	K00942	43388_2	K09457	56349_3	K03698	85306_55	K02419
3772_1	K01843	282022_135	K01586	170089_2	K03655	242152_2	K05349	33796_6	K04087	168792_28	K09768	149856_31	K02037	209845_23	K03793	155597_6	K01883	129444_6	K02387	240801_30	K07483	810_68	K00099	244215_3	K00766	259639_131	K01872	120863_2	K00381	231786_1	K02654	261800_43	K11175	13983_6	K00721	53834_91	K08223	3596_131	K01191	158121_4	K03610	182796_44	K02895	55516_4	K09816	74734_7	K07334	111848_6	K06333
11965_2	K01624	44061_4	K03406	187970_8	K07462	242214_5	K01488	117159_2	K17238	182986_93	K17206	152860_9	K00560	154131_12	K08309	183639_8	K06873	129444_25	K02401	240801_31	K07497	810_69	K11749	256314_2	K02291	261107_75	K00950	247578_2	K19789	235538_1	K01534	261800_44	K00764	22053_4	K19126	61875_5	K07457	21112_13	K07263	210818_3	K02433	207675_4	K02851	57047_3	K00981	103187_31	K03574	112728_12	K00278
20412_5	K01955	203398_22	K13590	192805_16	K03544	262086_6	K05349	187104_4	K02028	183915_40	K06920	155207_84	K03284	183841_30	K15539	231938_2	K03455	129444_94	K06373	7804_40	K10004	810_70	K07277	267561_4	K02036	264403_2	K00147	271459_1	K07056	237156_1	K04079	261800_52	K06297	22053_5	K19125	78757_22	K13057	22831_33	K01191	214292_7	K06178	223876_5	K02493	106176_3	K04079	106625_36	K01845	121698_9	K07095
22777_2	K01491	231740_43	K01658	193169_30	K02440	208863_1	K01198	189774_2	K00093	185283_7	K01889	182078_98	K07059	209845_19	K01724	236484_5	K09694	133523_57	K02931	7804_105	K01626	810_71	K06142	53254_2	K05873	280728_22	K03613	236329_1	K00013	237156_2	K02454	261800_53	K06296	22053_6	K19124	114658_16	K00700	38729_9	K06901	13506_4	K03980	235207_1	K02841	115866_2	K09121	118789_63	K00768	121698_12	K01448
28047_1	K02040	241325_41	K01154	232424_13	K03784	208863_1	K01209	208548_6	K01995	202244_24	K10439	205869_8	K03823	3128_2	K06871	221842_6	K14652	133523_119	K00941	7804_209	K13888	810_72	K02536	178526_1	K03768	280728_23	K03612	4283_2	K00975	237449_3	K11991	265768_3	K09936	44566_18	K07137	114658_17	K00705	72007_64	K01159	16728_3	K03389	254953_17	K03271	120266_11	K01678	118789_72	K06897	121698_13	K09765
36436_1	K05601	3394_10	K01895	251401_12	K00761	62663_6	K00067	222419_3	K07335	51804_20	K02027	224901_29	K10716	72009_29	K01990	30786_12	K17686	133523_161	K02548	32798_20	K07474	810_75	K00748	207174_1	K18209	280728_24	K03614	24012_3	K02407	237472_1	K02487	266568_5	K00174	96517_5	K07089	116340_38	K00721	92446_23	K09691	27093_2	K00817	37484_25	K14080	138313_1	K10563	130000_30	K01934	123633_35	K00297
36983_1	K16899	8502_3	K03284	268275_5	K05366	150885_1	K15460	251310_2	K02548	60625_42	K02025	224901_109	K00812	72009_30	K01992	50501_4	K17686	228232_12	K00850	38694_151	K16087	810_76	K03470	252765_2	K13787	280728_25	K03615	104881_2	K07058	237472_1	K06596	266568_6	K00175	98338_15	K00179	141154_15	K21935	93111_152	K07114	34895_6	K13019	77487_9	K07133	150794_1	K01537	131630_3	K05919	123633_42	K00997
40338_2	K01647	15268_40	K03427	271805_5	K02916	175801_5	K01905	252141_6	K00036	71228_28	K02027	254423_17	K07089	72009_31	K01992	63725_4	K03778	20950_45	K14534	38694_152	K02016	810_77	K03437	75224_1	K00705	280916_87	K21929	235373_2	K03561	237472_4	K02658	266568_7	K00177	125734_4	K01895	141154_17	K01843	103031_6	K03474	81887_4	K02028	101685_16	K03320	174228_8	K06215	140593_29	K03388	123633_51	K00821
41455_1	K03413	47892_3	K07025	275154_5	K08591	175801_5	K22224	289507_1	K07001	90027_37	K02233	176193_2	K00520	122215_9	K00198	14003_1	K21636	20950_90	K03535	72394_58	K06726	810_78	K01956	134130_1	K00573	280916_102	K00575	251550_1	K06987	237472_5	K02657	266568_18	K02428	125734_5	K03549	147788_3	K07043	103031_19	K12132	84608_2	K00978	116326_21	K02614	176393_3	K03498	146275_42	K07636	123633_68	K03088
48137_2	K03521	69465_61	K03823	276955_4	K05837	236621_1	K06223	80582_3	K18104	90027_54	K01916	181026_23	K14986	182849_31	K16306	53837_2	K07315	78919_123	K11085	72394_148	K01460	810_80	K01955	139219_2	K00571	286912_22	K06897	8570_2	K00573	240058_7	K20035	266568_21	K01889	161018_2	K00640	196627_10	K07315	115372_101	K08303	89475_2	K03116	142426_1	K03555	190033_5	K02346	176977_13	K06001	130259_2	K03088
48137_3	K03522	72721_1	K14083	4334_73	K04069	177239_2	K01262	268533_5	K06990	98527_35	K01626	152860_15	K00795	194569_3	K03404	66756_2	K00788	78919_160	K02536	89026_14	K05516	810_81	K03624	157280_1	K07315	102261_3	K03584	23890_2	K01887	240058_9	K00311	266568_28	K08303	164254_23	K03549	215866_23	K22516	127378_7	K01956	112788_2	K02004	182796_28	K02503	193564_5	K01915	176977_92	K01491	139537_26	K00611
48137_6	K03980	98714_27	K03284	6733_25	K07079	11110_3	K06949	2170_9	K05919	98527_60	K10439	109310_58	K03307	12175_7	K02037	72356_1	K04069	78919_166	K11085	111696_9	K11537	810_86	K02427	96847_2	K04751	155399_33	K07979	72937_1	K10536	240988_7	K03695	266568_29	K07456	199407_16	K04759	219348_101	K03654	127378_9	K12132	158121_5	K03386	184573_2	K22227	275345_1	K03150	178446_7	K00145	141737_27	K07045
48258_1	K19689	142136_3	K16181	49610_33	K07025	31761_14	K09790	8519_2	K01486	98527_61	K10440	149804_46	K00507	35134_49	K03705	73660_10	K14415	78919_214	K01715	120300_6	K03598	810_87	K03798	221243_2	K01737	172903_30	K02871	93235_1	K00789	244179_4	K00554	270923_2	K02563	214521_6	K02111	247211_20	K01834	127378_51	K03284	158121_6	K03386	184573_11	K05873	5345_3	K04486	188909_4	K06001	144453_101	K01867
56559_1	K01821	150633_5	K01736	53077_2	K18827	50311_4	K01734	12503_2	K02878	98527_61	K10441	149804_51	K00574	45919_25	K00856	77667_9	K00176	78919_233	K02527	139435_9	K00694	810_88	K00796	19399_3	K00971	189041_15	K01990	101149_1	K03654	245897_2	K07646	270923_3	K03588	214521_7	K02109	263708_19	K16055	130845_30	K06966	159688_4	K01591	201366_12	K15635	9478_1	K07090	188909_5	K06001	147758_10	K04769
58939_1	K00179	225602_51	K14080	57671_1	K09951	97906_3	K01153	36978_1	K06200	98527_62	K10440	202513_16	K04088	154861_1	K02035	91333_2	K02013	130397_90	K06346	139435_80	K14761	810_89	K03431	178633_1	K00096	261107_11	K01876	113024_2	K03726	246838_1	K00254	270923_5	K01929	257100_1	K02230	263708_20	K13057	130845_126	K07658	169021_2	K06897	209541_14	K03167	14971_4	K15553	195123_3	K03698	148635_8	K07258
58939_2	K00180	93216_3	K09136	83639_13	K07133	97906_4	K01153	38386_6	K02050	135895_4	K01998	274539_5	K03466	46466_38	K02049	95565_2	K03594	170896_32	K06287	144310_5	K00633	810_92	K02454	180348_2	K00096	12086_44	K09690	139754_1	K07027	251374_3	K02652	270923_6	K01928	261740_2	K02016	271276_23	K11646	131594_44	K00134	213560_1	K01524	209541_28	K07089	14971_6	K15554	201678_4	K01572	154605_51	K00174
64116_4	K02992	141327_42	K01784	120460_2	K07025	167772_4	K01154	46001_2	K02238	135895_5	K01997	166263_40	K03088	145258_3	K02031	125558_8	K00180	183038_18	K14534	150439_55	K02033	810_97	K00059	190084_2	K03924	13052_10	K00275	186083_4	K07304	252493_2	K07390	270923_7	K08384	4123_3	K19163	283612_40	K13963	133024_1	K12132	222500_2	K02029	242483_17	K07006	14971_6	K02050	206321_8	K02501	155378_18	K07335
65811_2	K03407	282022_2	K00856	123784_33	K22226	237341_3	K07172	116470_17	K00104	176548_33	K10440	51330_76	K00441	231755_1	K02031	145416_2	K00764	183038_19	K03535	183562_9	K12517	810_101	K00344	31052_2	K06167	42344_55	K03781	194725_1	K13010	252863_2	K00789	277065_1	K03086	27642_1	K02036	41483_31	K10206	135077_17	K18824	222500_2	K02030	286909_8	K02003	14971_8	K15555	206321_11	K00765	155378_73	K16881
65811_3	K03408	3394_28	K00014	123784_34	K22227	278182_2	K01990	123372_7	K03458	176548_33	K10441	53172_10	K03744	75826_82	K04042	205472_11	K09143	183038_34	K03535	183562_11	K12518	942_1	K00604	36606_2	K02456	42344_60	K04043	244151_1	K00891	252863_3	K02517	277065_2	K02316	82482_2	K16137	53834_28	K05873	135077_23	K01745	223599_1	K07005	21287_4	K04084	14971_12	K00382	215060_45	K02653	156179_18	K16868
68798_1	K01740	93216_26	K05592	123784_67	K04480	173857_2	K02662	162694_2	K09765	232833_18	K17203	55965_33	K00174	105290_12	K03787	211653_4	K00809	183038_106	K00969	183562_12	K12519	942_4	K00927	38162_1	K13745	56871_21	K02003	246552_2	K13010	252863_4	K02517	277065_3	K01129	122077_18	K15738	53834_47	K03744	135077_33	K12132	231357_1	K01912	114386_15	K03602	27085_11	K03303	283310_7	K02004	157777_2	K06398
70735_6	K13653	142136_15	K01465	123784_68	K14081	173857_4	K02654	185310_2	K02346	241925_12	K02444	55965_34	K00175	140690_36	K06988	264093_2	K21636	197316_11	K00548	183562_14	K12517	942_5	K00873	106971_3	K01710	155864_11	K01091	53494_1	K04069	252863_6	K01778	277065_5	K01879	183445_2	K06603	65932_3	K00641	135077_41	K12132	231357_3	K07457	230776_37	K03455	27085_15	K02114	290607_15	K07457	165833_3	K04758
75057_2	K03665	216927_68	K01887	137828_13	K06897	190073_8	K22278	240653_2	K01486	247668_5	K02027	58485_20	K00641	174696_7	K00641	196917_1	K03470	229900_91	K00074	240801_8	K09936	942_9	K01923	108432_2	K00574	160773_140	K00823	86257_1	K11176	254123_2	K03438	277065_9	K03584	191953_4	K16137	165499_43	K00175	162074_70	K03742	232018_1	K01814	275884_13	K02573	28204_3	K02586	290607_19	K14170	166421_4	K02477
75254_1	K16899	55125_5	K03602	145051_27	K03605	81066_2	K06920	245443_5	K06921	278984_3	K02027	130562_35	K01695	69172_37	K01905	2400_5	K02879	249091_11	K14534	252185_50	K00962	942_13	K01591	122745_1	K03688	175531_12	K00127	114130_1	K01895	254123_4	K03587	277065_11	K03551	194201_2	K09800	206699_121	K00441	162074_140	K09121	232018_2	K02501	218990_7	K02899	28501_1	K00337	131229_7	K01997	171037_4	K07451
80404_3	K16053	55732_5	K14083	147236_5	K07133	93077_4	K00265	258881_6	K06997	174428_4	K15549	171451_11	K05825	69172_37	K22224	25915_6	K03641	253484_88	K14534	256069_127	K02014	942_33	K11731	150031_4	K00147	261107_14	K08138	165100_1	K03688	254582_5	K00990	278917_1	K03498	224451_5	K03286	283612_27	K05825	166323_15	K00281	259397_3	K03455	12345_17	K03466	31373_2	K06911	980_20	K00528	189468_3	K05810
80980_9	K02939	92011_9	K09817	165955_4	K10716	96282_11	K07727	280711_12	K02217	174428_6	K15550	182078_92	K10206	151402_1	K01905	35748_3	K06872	255335_29	K02851	274368_44	K00337	942_37	K03455	165422_3	K03406	58259_13	K10202	27179_1	K02005	258764_2	K01624	279224_4	K01537	248887_18	K03531	63929_112	K00008	166323_44	K00097	142864_2	K11358	15932_12	K01962	32350_5	K04069	980_21	K00266	199172_20	K02986
81782_4	K07045	142136_2	K16180	166290_10	K04759	184970_10	K01012	289449_4	K03320	239074_1	K02058	230817_5	K14127	151402_1	K22224	131052_3	K16922	20950_63	K02051	7804_1	K05811	942_38	K06041	238861_4	K03272	73358_43	K01190	60213_4	K02034	258820_3	K02670	283471_2	K06180	270532_20	K03583	63929_123	K00008	168320_56	K01814	268429_3	K03551	231909_18	K00350	32350_6	K00656	1766_11	K03429	199172_28	K03076
99009_3	K06871	142136_8	K16180	184784_10	K01580	229936_3	K06180	289646_1	K03320	277903_14	K06871	257267_7	K01897	186914_2	K14082	131052_4	K03070	20950_65	K02050	7804_127	K01935	942_39	K03270	273338_2	K02004	155399_9	K19569	123007_2	K03770	259778_3	K03089	286177_4	K02433	26324_4	K05595	114983_35	K00971	171581_95	K17285	107587_3	K02114	16802_8	K15497	34453_24	K19784	7680_11	K01992	199172_41	K02982
102174_1	K01915	150633_4	K00800	193169_35	K07386	243811_18	K05825	8519_3	K02013	90495_58	K02110	23202_82	K00008	228909_25	K02195	205472_10	K08482	248065_67	K08350	19886_24	K02420	942_40	K11719	198072_4	K09165	160773_75	K01697	127664_3	K01885	259778_4	K09811	286177_5	K02434	61470_19	K15987	30015_15	K22044	171581_96	K17285	210304_2	K02067	79502_12	K01840	35845_3	K00950	7680_12	K01990	201830_6	K02030
107759_3	K01990	203398_13	K11443	198029_12	K00939	248947_3	K01012	53113_1	K11928	242281_17	K18831	53002_39	K00981	105933_14	K00145	35755_7	K08350	69364_27	K13810	19886_95	K14744	1233_2	K03553	228321_1	K01153	242886_26	K07071	220809_1	K03526	260811_3	K08987	291237_2	K21636	73816_16	K15727	53834_194	K02456	172885_11	K15727	18451_1	K01695	114386_4	K00694	36744_3	K00978	7680_13	K01990	204078_93	K03550
107759_6	K07729	107381_5	K07451	199122_11	K05520	156631_6	K04488	87756_2	K03284	177111_3	K03827	98277_20	K00008	266420_23	K19302	140259_4	K00244	78919_61	K15257	38694_48	K03827	1233_4	K02483	108110_1	K03594	280728_32	K03088	235331_2	K01755	262115_3	K02274	291237_3	K04068	226839_1	K03596	53834_205	K00790	175690_52	K01620	235284_1	K02397	123188_9	K07315	47591_5	K06937	7680_14	K01993	204078_96	K01755
112833_5	K07045	225602_69	K06907	202206_34	K09816	59629_2	K02986	106790_4	K09125	28764_3	K00003	124368_29	K02906	3128_18	K10227	145378_2	K07646	228232_15	K17686	38694_80	K02073	1233_5	K07649	139526_3	K14205	127404_2	K01911	155011_5	K01940	262323_1	K07090	291237_19	K02347	233404_12	K01658	116340_101	K02407	176663_7	K08304	35644_2	K01997	125600_14	K01921	49671_1	K02224	9485_4	K12339	231260_14	K01251
113256_4	K13653	9609_46	K02283	213477_4	K03523	96282_4	K00634	140721_8	K00638	32902_17	K10541	124368_38	K02863	10751_1	K10119	240303_1	K11907	78919_28	K02806	49165_8	K02886	1297_2	K13893	201351_1	K06871	20549_4	K00640	157425_1	K04096	263438_2	K03687	152607_16	K01997	246136_7	K07814	118683_32	K01991	187391_67	K00655	285819_1	K01990	133788_41	K02015	64897_1	K08369	11386_14	K00554	231260_18	K00620
115512_2	K07560	232901_36	K02033	223188_4	K07484	138531_4	K02334	176502_2	K07079	137664_6	K02601	160959_18	K00971	105933_25	K10119	243908_1	K07646	82168_2	K06076	49165_30	K02879	1297_3	K00208	152893_1	K03578	58883_8	K03453	182438_1	K01738	264729_4	K01448	252990_21	K00874	51960_18	K06888	130462_31	K02014	187391_94	K06941	6866_1	K03306	214428_5	K13963	70511_1	K01810	28371_34	K11358	234971_5	K01990
116132_8	K00175	232901_37	K02034	271959_32	K01784	195715_10	K09825	190355_5	K08303	148649_65	K13015	122633_6	K02048	105933_27	K10117	253012_3	K07034	129444_182	K04751	53787_3	K10762	1689_2	K02503	170831_2	K03561	135073_59	K01625	4522_2	K00625	269839_3	K05788	945_3	K12251	78423_37	K01897	130462_33	K00099	204000_7	K02005	7351_3	K03716	268916_39	K02029	70768_10	K07090	28371_51	K09695	259944_9	K00688
119361_8	K05799	30057_15	K00177	275239_3	K07484	266950_10	K10563	198342_4	K00800	177111_16	K01770	122633_7	K07221	140453_6	K02031	272871_3	K12542	170896_105	K03297	53787_36	K09790	1689_3	K03116	190302_3	K03695	189041_6	K03969	10516_1	K01069	269839_5	K19804	121729_25	K09696	123461_21	K05601	153857_1	K03088	263232_10	K12132	7839_9	K18349	95638_5	K03655	70777_12	K11473	31115_4	K04567	259944_34	K13888
123011_2	K04567	30057_16	K00175	288543_13	K03738	190426_2	K02879	201132_2	K06889	182986_72	K06942	166378_2	K03671	140453_6	K02032	277964_7	K20866	188785_112	K01959	72394_129	K14588	1689_4	K03117	224609_2	K00215	261107_9	K01470	11604_3	K02111	272635_2	K07001	125720_4	K02025	157389_32	K15497	20136_32	K08303	263232_11	K12132	11630_1	K06180	133788_1	K00641	70777_13	K00104	33316_29	K01990	262276_11	K03088
124523_7	K11358	51888_32	K00945	50862_5	K03582	6958_2	K03800	242588_1	K07133	139764_16	K17205	179820_34	K02407	140453_9	K02035	10161_1	K10206	213124_12	K03561	72394_160	K20263	2012_5	K00432	265105_3	K03797	261107_48	K06140	26276_1	K00560	276324_4	K00677	52518_36	K02027	257100_6	K02015	128673_81	K02456	265072_39	K07769	13506_2	K03596	258934_8	K03744	89019_3	K07469	34295_29	K17828	265510_5	K04769
128041_5	K01952	101076_37	K00525	193190_10	K03282	14211_11	K01082	245607_1	K05592	168792_15	K01161	202513_46	K02653	182849_7	K10119	10317_9	K12267	248065_50	K01959	72394_167	K01894	2012_18	K02040	9004_2	K03932	57471_41	K01845	87331_1	K13954	278401_3	K01167	116751_7	K00883	34758_7	K03616	247211_48	K03272	265072_54	K12132	13948_5	K04043	36611_22	K09761	93215_1	K03750	34295_31	K00762	269787_20	K07139
128511_7	K01677	141327_4	K15023	213519_11	K00362	29892_4	K05802	271734_1	K01678	176548_102	K01520	218179_27	K02014	195163_17	K10119	43250_11	K14415	252330_14	K03561	89026_6	K02345	2012_19	K02037	106258_3	K11189	46578_6	K04763	117157_1	K06871	282188_10	K01069	150811_2	K01625	161018_4	K02217	35266_67	K00075	284440_1	K02051	17560_1	K06406	67491_9	K03544	93215_1	K07219	34295_35	K00215	274003_23	K03500
136872_15	K06306	142136_4	K16182	222835_10	K09761	33242_1	K03320	278155_4	K00800	78429_26	K01174	237759_38	K06940	196078_33	K10119	66756_3	K00878	253484_35	K11004	89026_30	K02345	2012_20	K02038	283915_1	K01991	61596_50	K02499	123197_2	K07050	284314_2	K18661	31513_1	K00979	185877_20	K00575	78757_32	K01069	284440_20	K02536	18039_3	K03088	117868_8	K02005	102597_5	K01744	34295_36	K06410	275824_3	K09764
141846_5	K05825	274375_11	K04758	120738_2	K01154	195967_1	K07473	215369_1	K03386	127538_2	K02956	254423_53	K01142	267643_52	K03769	77097_5	K07457	20950_57	K21071	90764_6	K01952	2012_21	K02036	38114_1	K10125	87020_68	K03088	160967_1	K16306	284878_4	K06147	96117_9	K03471	194201_4	K07026	128673_31	K00812	93111_55	K02836	18315_1	K00615	129290_4	K02456	112256_5	K03394	34295_38	K00133	275824_15	K07335
143831_9	K13653	274679_14	K06042	6320_15	K01990	246893_2	K03074	290643_1	K07043	148649_4	K04763	3263_55	K01633	5452_42	K14128	87765_6	K03320	69364_24	K04564	98398_72	K00127	2012_22	K02039	177403_2	K21883	289595_6	K02948	212763_1	K04759	286703_2	K02115	98397_20	K14155	199407_18	K03709	165499_29	K06871	130845_10	K00241	19263_3	K06408	201366_11	K00003	116573_5	K13542	36308_19	K02871	275824_16	K02056
143879_1	K19221	278511_13	K01872	11345_2	K01867	173857_3	K02654	65739_1	K01433	159605_41	K02114	10671_5	K03386	5452_43	K14126	143191_1	K05601	69364_33	K06888	98398_110	K03501	2012_23	K07657	178808_1	K19789	289595_28	K02926	227559_1	K01887	286776_2	K05837	121654_16	K03340	218806_9	K01624	218367_11	K07090	1127_15	K01881	19408_1	K03306	221833_3	K02469	116938_1	K21393	36308_23	K02986	275824_18	K02057
148450_2	K00797	7563_40	K00615	31625_24	K21029	233606_2	K07402	116894_8	K01955	185283_13	K02160	25191_1	K01736	46207_8	K00343	169542_5	K06877	90054_9	K04749	107154_30	K03271	2012_24	K07636	187126_1	K00681	23994_24	K10027	232744_2	K07033	286776_3	K03642	251484_2	K04096	260198_3	K03455	231779_3	K16306	1127_25	K00525	19408_2	K07220	230776_17	K04488	116938_3	K21395	36308_41	K02874	51900_6	K07133
151008_4	K13653	15268_128	K10193	94747_30	K06936	197611_6	K03839	162602_12	K07574	233059_50	K03524	36459_17	K00075	65904_1	K06223	170578_8	K01784	116895_29	K13057	107154_37	K00350	2012_25	K01207	39033_2	K00764	46578_17	K02838	135689_1	K01649	289107_1	K03569	35435_13	K01470	267244_10	K14652	4184_23	K01990	3596_46	K13572	20366_1	K06283	230776_21	K04755	118160_5	K00382	36308_45	K02982	121698_14	K09729
152322_1	K06147	51888_14	K02026	145051_24	K14126	237341_2	K07171	191012_8	K03282	241925_30	K01866	51330_48	K07405	113749_8	K03183	171017_2	K05601	130397_80	K04479	110062_28	K02790	2012_26	K00997	39437_1	K22699	57471_31	K02417	174270_2	K03980	289403_5	K02495	171051_10	K17723	288692_3	K02014	53834_139	K00573	3596_74	K03722	20779_2	K03429	233296_20	K02045	121516_1	K07469	36308_48	K02886	124619_2	K00384
168156_1	K01955	51888_15	K02025	145051_25	K14128	264427_2	K13963	226966_9	K01955	260336_10	K02417	53172_24	K06871	122215_3	K15023	205291_13	K01952	130397_171	K04517	110062_28	K02791	2012_27	K03474	146928_1	K16306	61596_5	K10189	194700_2	K01687	46996_1	K01784	180568_11	K00874	20421_18	K03832	117374_13	K01154	3596_76	K03149	20779_5	K21023	252542_7	K02049	125135_8	K15555	36308_49	K02892	199172_2	K07315
169344_3	K03737	51888_16	K02027	145051_39	K14127	267081_3	K01187	256741_5	K01092	26024_22	K08094	56456_79	K06871	177748_5	K00027	205291_14	K01952	130397_186	K04488	110062_33	K05796	2012_28	K03584	224182_2	K01905	112539_53	K06877	203444_3	K00346	219758_5	K00635	210621_27	K02026	50157_12	K16557	222132_78	K02469	22831_43	K00948	24752_1	K06434	254953_16	K03272	125135_10	K15554	36308_52	K02946	253328_6	K22227
170700_2	K03088	255742_24	K01191	183765_5	K03655	188803_1	K07814	268446_14	K01480	48697_19	K08094	130562_28	K06897	273688_47	K09707	209430_9	K06910	130397_235	K07502	111696_35	K02168	2012_29	K03595	224182_2	K22224	168298_74	K09001	242699_2	K00573	275838_5	K01692	265385_2	K10439	97394_18	K01756	64927_20	K03572	22831_50	K09141	27884_1	K03407	263835_6	K06920	125135_10	K02050	38278_5	K07219	274003_38	K03695
177684_2	K01992	7563_44	K17209	188770_66	K00179	206466_1	K03724	279474_4	K22132	49059_6	K02933	133964_37	K07552	3128_33	K17237	217736_4	K07668	130397_288	K01840	111696_40	K00927	2012_30	K03685	162730_2	K00640	178788_3	K00662	273712_3	K09157	42182_1	K02117	275068_3	K05568	118404_9	K03496	193460_31	K02500	22831_85	K03856	27884_3	K01886	41130_19	K02601	125135_12	K15553	38278_24	K00575	2831_31	K03168
177684_3	K01992	15602_12	K01666	197530_7	K06871	244187_2	K00046	289449_5	K01433	51804_8	K13038	149804_123	K14205	5352_14	K00849	236585_24	K00939	130397_289	K00873	115192_2	K21965	2012_32	K03100	224182_3	K01905	249006_41	K02313	114962_2	K05366	3327_1	K01998	277065_20	K07056	147732_4	K03832	64927_50	K00220	37936_23	K00573	28386_1	K05299	246739_11	K00882	126846_5	K00651	38278_26	K03408	7492_1	K03571
194785_7	K00666	4904_20	K13525	204172_17	K02472	281612_4	K01630	289646_2	K01433	58548_5	K00065	149856_16	K00059	29088_3	K02027	254710_14	K14127	130397_361	K00705	115192_3	K21964	2012_34	K04771	224182_3	K22224	58259_41	K18682	247578_1	K19789	47546_3	K03744	288983_3	K03088	245577_15	K03496	116340_130	K02391	38673_26	K03388	29719_4	K07219	287668_1	K06131	130820_3	K21393	38278_27	K03407	26912_9	K01784
194933_5	K01012	9609_124	K07491	213519_6	K09482	126687_1	K12994	1061_7	K02029	60088_2	K01480	178443_11	K01992	45919_3	K02025	265247_8	K05772	130397_373	K07315	115192_23	K05791	2012_35	K03598	280195_2	K03406	72500_2	K20534	27966_1	K14080	55454_4	K01998	137671_8	K02005	33874_8	K19302	222132_53	K01854	48649_4	K14441	31561_2	K06410	13942_29	K07220	138313_20	K06937	38278_65	K01647	31758_20	K07045
198639_1	K06894	51888_21	K11529	230284_1	K01915	272585_9	K07507	8519_4	K02015	71228_1	K10441	205096_18	K00688	45919_4	K02027	48521_6	K12454	183038_64	K02824	115192_26	K05794	2012_36	K03597	148391_3	K07257	95572_24	K02314	52628_4	K04759	108930_9	K03672	76425_1	K01990	121804_3	K01012	6458_5	K03166	51710_20	K09808	34348_3	K09777	14006_1	K07220	140364_4	K00259	38278_98	K05825	40070_15	K01493
205803_1	K08217	81814_31	K00766	266270_36	K07011	274839_6	K03654	240398_1	K00930	78429_18	K05499	3263_85	K01990	46437_52	K00965	98583_4	K08304	197316_14	K05982	115192_27	K05795	2012_37	K03088	59008_2	K03544	108774_8	K01814	137451_4	K00641	120535_7	K19789	193665_5	K03559	125685_13	K03593	68809_15	K06176	51710_21	K07133	34401_2	K17716	77487_5	K03453	146222_7	K04024	40332_15	K03979	40070_18	K01104
213380_2	K06296	103951_21	K07491	284094_18	K17686	14104_24	K06889	10604_2	K03523	139764_21	K13075	53002_53	K01693	66220_10	K02029	121260_5	K00558	233118_1	K01791	115192_28	K05795	2012_39	K09458	103490_1	K04087	155049_21	K02825	144080_2	K03686	230654_2	K07306	266568_8	K05825	152262_2	K02050	166804_50	K02217	51710_64	K17828	40463_5	K00600	126421_14	K03688	172511_2	K21405	42424_49	K06929	43904_7	K06153
213380_4	K06297	112079_12	K06897	128657_53	K07576	33698_7	K00001	26590_3	K03523	148649_32	K01784	56762_5	K02888	118794_6	K00849	141819_1	K02434	237080_31	K09695	115192_47	K01232	2012_40	K02078	123140_1	K00058	243551_11	K02124	230103_3	K01940	236584_9	K11179	62705_30	K02890	279071_9	K00697	193460_13	K06910	53330_19	K04487	50404_1	K01990	178462_2	K03427	172511_11	K00382	42424_69	K01462	50785_20	K03307
213380_5	K06295	203398_4	K21903	133614_29	K03406	44508_1	K01647	80189_10	K20611	176548_36	K08093	237759_7	K02492	182849_7	K02026	141850_2	K05520	243029_22	K00441	115192_79	K08311	2012_42	K00645	166886_2	K01953	44671_41	K03307	29430_1	K06131	236584_10	K11179	62991_4	K01286	31598_1	K00382	6458_10	K22227	53330_22	K03856	50404_2	K01993	230776_25	K01652	172511_12	K00382	42424_79	K01537	71016_5	K19117
216135_1	K00262	266338_105	K05773	200876_1	K05515	44508_2	K01647	178468_3	K03660	176548_41	K22397	237759_40	K00573	182849_18	K02033	150450_6	K02003	248065_31	K00772	139435_11	K20543	2012_43	K00648	955_1	K10726	50731_8	K03307	36140_2	K01652	269264_3	K03738	121729_10	K02071	183445_5	K20429	20136_10	K01905	53330_26	K11749	50763_2	K00176	237485_7	K03386	181578_1	K00395	42424_83	K07053	72130_6	K01687
222851_6	K01955	113400_7	K01262	238026_17	K03406	52688_1	K01607	190045_6	K04479	183915_30	K02013	3263_37	K03644	182849_19	K02034	228558_11	K07114	255335_10	K01912	139435_163	K01737	2012_44	K03621	202207_4	K03605	52672_35	K01480	97444_1	K07305	90754_2	K06938	128817_3	K09001	40049_12	K15635	20136_10	K22224	63450_9	K02806	52824_2	K00820	158395_18	K03186	189336_2	K03977	42424_93	K00995	106584_10	K06409
232292_5	K06147	152244_48	K03436	285433_21	K02392	106439_6	K09922	192914_4	K03575	199448_14	K02389	25191_3	K02280	197265_8	K02029	240652_4	K01752	78919_231	K00169	150439_134	K03790	2012_45	K02911	171841_3	K03768	259639_116	K07107	109182_1	K00117	51596_3	K00392	20517_19	K02026	44566_9	K01843	35266_74	K01652	72007_27	K03098	54050_3	K00764	286909_16	K02888	208605_2	K01662	43720_11	K02343	111848_8	K01989
234193_1	K00941	44788_34	K06871	13838_14	K01738	151524_9	K02124	232465_7	K02016	202244_18	K05499	155207_85	K22044	279147_3	K02025	284220_2	K07461	116895_35	K18210	150439_202	K07308	2012_46	K07040	66509_2	K12257	31390_2	K01613	29194_1	K07739	278189_2	K09803	45469_9	K15024	44566_10	K21935	78757_14	K01533	72007_76	K06898	55308_1	K00335	18808_4	K01154	220194_4	K04029	43720_20	K00297	111848_9	K05832
234193_2	K00878	92011_54	K00700	251401_22	K02034	171336_6	K18369	133404_1	K00573	42298_1	K08161	23202_72	K01669	279147_4	K02027	638_1	K02563	130397_191	K00641	150439_222	K06223	2012_47	K06287	178737_2	K01443	41836_56	K03590	83036_1	K01491	14697_2	K01934	62106_3	K01191	97394_15	K01952	111558_123	K00525	92446_129	K05601	58297_2	K07636	19694_17	K02278	228472_3	K01996	43720_36	K08681	111848_10	K05833
239332_1	K03412	173394_8	K06871	271959_19	K02034	197485_3	K01607	127798_3	K00627	46924_9	K07343	88637_24	K00180	60446_2	K07011	638_2	K03588	130397_212	K01740	150439_283	K02810	2012_48	K07056	196275_2	K00853	66683_11	K16291	176898_2	K21636	55454_1	K01995	70057_2	K03529	97394_16	K01952	128673_11	K01174	92446_136	K07636	61951_1	K03088	223876_3	K03147	229287_7	K09022	43720_42	K02338	121698_3	K02654
239705_1	K03711	245854_82	K06871	20040_1	K07484	243811_9	K01476	127798_4	K00163	40084_30	K09765	142348_32	K03744	46466_39	K15552	638_3	K01925	133523_158	K07138	150439_283	K02809	2012_50	K04773	242237_2	K01560	68112_14	K00058	228692_4	K04758	77403_3	K07798	85057_24	K03629	98338_8	K07131	165499_106	K00640	93111_22	K02004	62266_2	K00948	44035_5	K02968	230307_4	K03183	43720_63	K03833	139537_39	K13789
245633_2	K00817	266338_14	K03292	53371_14	K06966	253461_2	K00048	192914_2	K00768	41773_5	K06956	149804_129	K01790	273688_14	K17950	638_4	K01000	170896_89	K02015	187745_46	K07115	2012_53	K06179	244215_2	K00766	149705_30	K02045	97600_2	K01358	90008_6	K02575	96117_6	K05521	147732_1	K16786	165499_107	K03517	98783_18	K03327	62266_3	K04042	138216_49	K02536	242118_1	K00656	44847_24	K01649	140145_3	K03501
245883_2	K01647	266338_132	K06971	117327_4	K03817	171654_3	K01572	65739_3	K03601	48697_30	K03724	182078_27	K01156	5452_14	K01915	638_5	K01929	177650_2	K09126	189012_21	K03406	2012_54	K08300	263374_2	K02027	289812_36	K09922	126035_1	K05970	132266_5	K00018	171260_9	K16785	147732_1	K16787	113825_8	K00567	103031_40	K01776	63138_2	K03705	170646_15	K03424	262014_1	K03750	44847_25	K19814	141737_39	K03644
254150_9	K18349	274679_50	K07053	123784_66	K16183	152354_2	K00045	56273_2	K19125	55093_4	K03733	182078_29	K07316	8072_37	K07668	638_7	K03587	177650_23	K03389	189012_52	K01682	2012_60	K03980	38192_4	K06997	44671_26	K00347	176869_1	K05770	219295_1	K11690	225210_5	K02056	257100_2	K02230	132844_7	K03100	115372_14	K03769	64994_3	K07217	230776_27	K01653	262014_1	K07219	44847_33	K02346	141737_40	K03801
255533_1	K06894	282022_143	K07114	188195_16	K03455	9734_3	K19955	56273_3	K19126	71228_16	K01999	224901_42	K07098	27094_40	K07025	638_9	K03438	188785_61	K00169	239661_70	K12266	2012_61	K02968	103518_1	K01728	149705_32	K02046	220081_2	K06940	241980_3	K01034	226478_15	K06410	257100_10	K02013	215866_39	K01802	115372_85	K00806	70750_2	K01971	67491_25	K04070	262014_2	K03750	47098_5	K21600	142137_5	K03088
255533_2	K06894	44788_66	K07729	202206_53	K00059	60292_2	K01305	91029_4	K07012	78429_4	K15515	287271_4	K05770	35134_1	K00852	638_11	K07082	197316_9	K01905	252185_109	K03666	3143_1	K03701	36659_6	K06910	259639_132	K09761	269828_2	K00989	241980_4	K01034	232464_7	K03332	22077_7	K01057	263708_7	K02437	130845_73	K02016	80100_2	K07075	94076_22	K00640	269194_1	K00656	47098_11	K00566	165833_36	K01356
256496_5	K03407	15602_9	K01709	207272_21	K14083	113164_1	K01198	94470_13	K02013	98527_48	K01892	502_4	K00640	153928_3	K17686	638_13	K03833	197316_9	K22224	252185_160	K03656	3143_6	K00324	68619_2	K00528	280916_79	K02406	146248_1	K00375	241980_5	K01035	249086_21	K03215	86732_8	K07799	30015_10	K00809	130845_75	K08591	84627_2	K03536	129248_9	K01736	269194_2	K04069	47098_35	K05592	178878_9	K01586
256652_1	K16898	15602_10	K12452	259079_16	K22579	113164_1	K01209	129738_6	K03655	98527_83	K06200	53172_91	K09694	153928_19	K13787	638_15	K03698	13920_83	K00928	256069_1	K21966	3143_9	K00325	114670_1	K03166	31390_8	K02401	259244_1	K12141	250546_1	K03821	253749_6	K02049	155584_7	K02899	50034_67	K02453	130845_76	K11358	84627_6	K02338	189888_12	K04043	278814_4	K03321	47098_58	K18349	195518_11	K09005
258587_3	K07001	15602_11	K01652	271959_1	K01338	183357_2	K03654	200862_3	K00800	129841_15	K02517	64055_1	K01533	173860_31	K07300	2400_2	K02948	47712_6	K07715	256069_8	K21968	3143_10	K01897	228230_1	K17686	84651_2	K01187	6752_4	K00077	276086_3	K00459	56038_2	K19302	155584_23	K01585	63929_98	K01190	130845_91	K00286	85054_3	K02838	276837_5	K01905	284235_9	K00656	47098_59	K18350	199172_29	K02876
258587_4	K07001	15602_33	K03282	290245_11	K03549	184506_2	K01190	232465_5	K00931	135895_21	K02517	79041_55	K01652	183841_43	K01992	2400_3	K02986	130397_350	K07263	256069_9	K21964	3956_2	K06177	266873_1	K00641	112539_23	K07403	34953_1	K01952	285124_5	K01130	153094_7	K02025	159192_2	K12454	64927_49	K01962	131594_53	K02470	85784_3	K01358	276837_5	K22224	286293_1	K03150	48555_5	K01915	204078_28	K10979
259349_2	K03412	24195_55	K21020	36306_15	K02035	278168_2	K07005	52143_2	K06989	159605_34	K03526	79041_56	K01652	183841_44	K01990	2400_4	K03040	133523_116	K02034	256069_68	K19810	5105_2	K00133	3878_6	K04077	112539_25	K07403	34953_2	K01952	8451_3	K03924	153094_8	K02026	159192_3	K12454	68809_23	K15923	133066_3	K06140	85937_3	K02419	232207_12	K07459	2166_4	K00180	51112_20	K03306	204078_110	K07082
259349_3	K03412	30057_26	K08591	43929_104	K07814	281327_2	K01209	251793_1	K07301	159605_35	K00566	155207_37	K14083	228909_14	K00784	2400_8	K04744	183038_97	K05367	256069_100	K08313	5105_3	K08086	23458_3	K07139	125040_16	K00013	58813_1	K02118	11568_2	K01783	116867_3	K00783	237286_5	K05794	113825_15	K13038	135095_6	K03272	86139_2	K06295	232207_13	K03657	2952_3	K00655	51112_42	K07219	213657_4	K02004
259349_4	K00575	41590_18	K09133	47662_4	K03406	212971_2	K01305	82126_5	K01841	182986_3	K03310	181026_11	K03612	229076_37	K09807	2400_10	K02996	188785_127	K02456	256069_100	K08314	5105_5	K01817	53254_4	K00788	149705_29	K02652	58813_2	K02117	20936_1	K03737	148956_2	K02078	245577_12	K06894	128673_77	K02460	142264_8	K07662	86139_3	K06297	236830_20	K07031	3291_8	K03530	51112_57	K09816	231260_23	K00703
269196_1	K16899	93121_17	K01470	47662_36	K06402	54210_1	K02836	182082_3	K07689	185283_12	K00611	182078_122	K03386	273688_33	K11529	2400_11	K00145	237080_37	K02557	256069_177	K07345	5105_6	K01696	53254_6	K03696	155049_11	K02986	75211_1	K22516	35374_6	K03524	210621_42	K15580	246136_4	K01524	116340_58	K00067	142264_9	K07640	87363_3	K00796	10898_7	K09992	3291_12	K02501	51112_58	K09817	239579_28	K02666
269196_2	K16899	98714_79	K01814	83873_1	K06402	71586_4	K00874	209908_6	K02888	210842_20	K06041	193609_11	K00525	5352_18	K00700	9938_1	K00791	69364_123	K02601	256069_178	K07346	5105_7	K01695	73913_6	K01585	155864_27	K01866	98605_5	K01714	35858_1	K00975	222725_9	K07504	261625_2	K01752	166965_40	K01693	156174_21	K06140	92469_2	K06217	13942_19	K01485	3291_13	K02500	51112_59	K09815	239579_29	K02669
269196_3	K16898	98714_81	K01923	148495_9	K03821	84218_6	K07154	283737_2	K01649	211421_27	K03798	205096_2	K01905	12175_10	K00329	10161_4	K00616	78919_25	K13924	256069_218	K09765	5442_3	K02836	89159_3	K00958	160773_153	K00927	110186_1	K01905	42249_3	K00640	226478_18	K03744	151043_25	K00059	41483_23	K14054	162074_7	K06140	95340_3	K00925	236830_25	K18910	3291_14	K06864	51112_85	K03100	239579_30	K02653
275061_3	K02970	99520_25	K09765	188770_63	K02996	236621_2	K01155	72840_1	K01997	222317_36	K01999	205096_2	K22224	12175_10	K00356	10161_5	K00995	129444_84	K07323	266100_1	K03273	5442_4	K01256	91237_2	K02470	234793_28	K02600	110186_1	K22224	48630_1	K21307	30342_8	K02025	2183_2	K01869	4184_9	K01892	162074_12	K03892	95633_2	K00262	271958_5	K18910	3291_17	K01756	51782_3	K01883	239579_31	K02662
275061_4	K02503	113400_43	K01734	6733_82	K01673	4864_2	K04771	189774_2	K19954	232833_30	K00752	237759_10	K22226	20372_3	K01057	13200_6	K02188	170896_94	K03832	274368_19	K07071	5442_5	K03841	113002_2	K08303	259639_61	K01869	184036_3	K02119	48630_3	K07095	52518_22	K07106	2183_5	K03412	35266_73	K01653	162074_18	K03671	95633_4	K07301	186643_2	K03657	3291_18	K00762	51782_21	K06283	239579_34	K02652
277216_1	K01940	116460_38	K00720	28278_4	K21306	87750_3	K02015	70336_2	K06901	274028_66	K02123	123622_50	K07451	27094_10	K07657	14003_3	K03687	203891_47	K02456	183562_31	K07106	5442_6	K02335	164304_2	K00695	13052_28	K02864	212763_2	K21903	51596_1	K13634	63457_21	K02395	2183_6	K00575	64927_51	K01952	162074_37	K01000	96463_1	K16786	186643_3	K07459	3291_27	K03186	51782_29	K02115	241340_22	K12960
284672_1	K03405	129720_5	K01997	53077_12	K09116	50198_3	K07107	100806_3	K02120	274028_72	K02118	46315_9	K01534	41308_1	K22589	18199_3	K03088	237080_28	K12283	53787_58	K11175	5442_8	K02204	166802_3	K07114	68112_60	K03657	253863_2	K04042	63723_1	K19180	89444_1	K01192	2183_12	K03407	64927_52	K01952	162074_96	K13010	96463_2	K16787	218990_5	K00853	3872_1	K03092	51782_31	K02113	269787_13	K02051
288587_1	K06894	151630_20	K01465	113050_8	K03703	65331_1	K07154	232465_8	K02015	278984_10	K00648	88637_4	K00042	41308_15	K00329	20115_1	K07220	243029_66	K03832	110062_36	K11741	7047_1	K04485	166887_4	K00278	104129_27	K02851	289275_2	K04042	63723_3	K01790	194151_2	K01192	2183_13	K03413	113825_18	K00762	162074_151	K00688	97875_2	K02355	235207_3	K03534	3872_2	K05808	51782_38	K00600	274003_22	K01273
291013_2	K03657	199376_11	K03671	133120_11	K01591	65331_2	K07154	207008_4	K02049	36502_3	K01840	123622_70	K02520	41308_15	K00356	20115_5	K07636	243029_87	K02075	115192_117	K00099	7047_5	K05837	172136_2	K00392	116818_43	K11085	30730_2	K10439	63723_4	K01709	14650_59	K18831	2183_15	K03977	116340_22	K01736	166323_21	K03628	99042_3	K01992	20478_8	K00762	3872_3	K06958	52770_12	K00262	275824_17	K02057
13617_3	K03525	238348_51	K02372	133614_16	K07095	65746_1	K07107	4063_1	K02011	145565_4	K02950	149856_28	K02036	45063_1	K04077	25766_3	K13038	246010_34	K07461	150439_21	K08159	7047_6	K07000	203061_3	K09763	159516_34	K01945	44747_2	K08309	63921_1	K03612	14650_61	K18831	2183_16	K03595	118683_37	K01784	166323_34	K18285	102386_2	K01990	81727_12	K07090	5345_1	K00266	52770_18	K03711	75737_12	K19172
14436_1	K09121	266338_89	K01999	173506_2	K04488	246893_1	K03072	33796_5	K04088	36502_7	K01733	216590_43	K02338	46437_47	K03546	25837_4	K05810	20588_5	K02112	150439_52	K02032	7047_7	K01147	225780_4	K03474	234793_62	K00912	50033_2	K02160	63921_2	K03613	64518_7	K18831	2958_14	K03813	128673_89	K09694	168029_58	K02393	102386_3	K01992	108827_3	K05592	5345_2	K00266	55953_24	K01740	144453_66	K00700
17209_1	K01153	282022_18	K06001	181248_1	K00067	83132_3	K02016	33796_7	K04088	202244_32	K01703	224901_146	K03088	75826_27	K01867	25837_5	K03628	20588_7	K02116	150439_54	K02034	7047_8	K03832	268239_1	K00975	244652_20	K20627	52951_1	K01679	67137_3	K06192	113469_6	K03727	6276_1	K00759	141154_20	K09740	168320_30	K07175	103952_2	K10979	166646_2	K17734	5345_9	K03303	55953_26	K04487	169963_4	K18815
20344_12	K02860	282022_43	K11358	198029_2	K09126	87750_4	K02013	83856_1	K10119	289761_11	K06989	56456_96	K01012	75826_47	K03657	25837_7	K02835	20588_13	K02111	150439_56	K02035	7047_9	K03814	189204_3	K01443	36115_18	K01887	93155_1	K03651	72623_1	K06990	134802_7	K01667	6276_2	K03086	147788_26	K02036	168320_41	K00342	105457_2	K00927	209541_16	K03166	5345_11	K00782	55953_29	K06215	192254_5	K18815
23618_1	K06285	282022_51	K09729	215729_14	K03426	129180_1	K06889	90783_1	K01992	1209_20	K03781	158244_3	K06200	75826_74	K03074	25837_11	K00013	69364_44	K03523	150439_123	K02493	7047_12	K00525	5132_1	K03040	52672_36	K02626	96340_2	K10439	80222_2	K11179	141469_10	K10914	6276_3	K00573	165499_2	K01496	168320_53	K00330	106247_1	K03408	219412_2	K02075	5345_12	K11473	55953_32	K00566	231260_9	K13963
28047_2	K02037	203398_24	K03710	222491_1	K01679	243401_10	K05989	90783_2	K01990	8442_6	K19302	230817_6	K00297	75972_32	K02996	25915_3	K03562	87855_7	K03593	187745_6	K07236	7047_13	K03806	16384_2	K03856	116818_13	K01736	106459_1	K08303	90754_13	K01006	23004_6	K02026	8036_13	K03630	166965_4	K17734	168320_64	K01151	110297_3	K06297	233296_4	K07025	5345_13	K00104	55953_73	K00640	274003_3	K03724
31003_1	K04076	203398_43	K02237	239054_5	K01679	76293_13	K03427	101953_1	K01992	70167_2	K11070	254423_9	K00147	76856_2	K03593	31619_3	K15022	94731_31	K22226	189012_58	K03806	7047_14	K02667	25713_2	K15727	160773_124	K02019	142769_1	K03787	101495_1	K00123	125720_5	K02026	8036_20	K00525	21967_63	K03088	168320_95	K01736	111481_3	K03092	6901_14	K01992	5345_15	K14652	55953_110	K06434	47183_6	K07133
31854_3	K15342	274679_42	K00845	263338_12	K06888	62663_2	K01069	119389_4	K10119	98527_38	K05540	23202_55	K01443	100901_11	K01868	32525_4	K03446	107569_55	K09815	239661_86	K01222	7047_15	K02668	32114_2	K03408	249006_24	K01921	142964_1	K11927	106474_18	K00992	127065_7	K06915	14078_12	K01704	35266_11	K02358	169668_20	K07787	111589_1	K00145	10898_3	K00134	8945_9	K02427	56349_2	K02909	51900_58	K07133
31854_4	K09951	285003_3	K05362	266270_35	K01790	1827_2	K21572	229801_4	K09768	101425_59	K20533	53002_152	K00853	111505_4	K00981	32525_5	K03543	107569_56	K09817	252185_10	K11720	7047_16	K06950	36183_2	K01955	259639_45	K00812	179829_3	K01620	107102_3	K07152	253749_11	K01803	14078_13	K01703	53834_132	K01681	169668_21	K07798	112240_4	K05515	13942_12	K07114	11489_3	K01069	56480_1	K02380	65896_4	K07133
32874_8	K04069	4904_2	K13653	279238_3	K04488	1827_4	K21572	1061_4	K04759	182573_19	K03407	18029_5	K01621	118790_3	K21147	34687_8	K07640	107569_57	K09816	256069_197	K03701	7047_18	K03106	38114_2	K07712	277547_4	K16306	191083_2	K01191	112706_4	K21703	20517_4	K00845	14078_14	K06966	53834_133	K01679	171581_2	K00764	115358_4	K04077	14992_9	K01921	14971_2	K03562	60550_10	K01358	65896_10	K07133
38378_6	K16868	7563_15	K01624	284094_17	K17686	4579_2	K21572	33796_9	K21903	107297_13	K19159	53002_48	K03550	138702_2	K01092	34687_9	K07662	130397_24	K09138	274368_18	K03186	7047_25	K01710	40153_3	K00625	289812_2	K07089	195611_1	K01955	113495_2	K00134	66863_13	K01990	14078_15	K03704	61875_45	K02669	171581_78	K06167	116092_1	K18349	18487_28	K02837	14971_3	K03560	60550_11	K03544	84391_3	K07133
42606_2	K01448	7563_34	K18332	11345_17	K22227	7490_3	K02004	46001_5	K01491	176548_116	K01657	56456_14	K01892	143678_36	K03699	34934_3	K03525	130397_193	K00640	7804_42	K10003	7047_27	K00973	42668_2	K02667	155049_35	K04084	208387_2	K10823	113495_3	K00927	98397_23	K03738	15979_3	K06287	63929_115	K10440	176663_11	K02335	118795_2	K01992	34336_3	K00684	14971_15	K02584	60550_17	K01873	195518_15	K09136
47616_7	K07010	7563_35	K00335	11345_55	K06974	14211_4	K21572	53113_2	K01740	202244_29	K01754	56456_32	K02013	150776_7	K01745	34934_5	K00767	130397_208	K02050	7804_57	K02565	7047_34	K01790	45323_1	K03601	155399_7	K08281	214580_4	K01784	127510_4	K20881	117205_2	K03636	15979_4	K06997	68809_12	K06911	182045_8	K05837	118872_3	K02864	41130_33	K08678	15247_2	K03841	60550_19	K07220	47183_2	K01191
48608_2	K04061	7786_1	K00666	36235_1	K00856	14211_5	K19049	111656_2	K01465	222317_44	K00147	79041_31	K00762	151402_7	K00239	34934_6	K01873	130397_210	K02051	7804_68	K03645	7442_4	K07560	47736_1	K12137	160773_147	K01951	225534_1	K08304	128630_3	K00127	123537_2	K12308	15979_6	K02841	78757_8	K01057	182045_80	K02986	118872_4	K02863	41130_38	K05845	15433_3	K00951	60550_20	K03306	106069_6	K15772
51983_2	K02986	9609_57	K02406	43929_41	K22226	15302_21	K01205	124365_4	K03593	46924_21	K06178	91693_12	K01952	182849_21	K09001	34934_8	K00791	130397_224	K00626	7804_110	K05776	7442_6	K07042	47736_2	K02806	277547_12	K13993	231365_2	K01191	128630_5	K01042	140436_9	K06888	17696_1	K00965	115844_13	K00030	187391_41	K03411	119317_3	K00330	41130_38	K05846	16476_2	K07447	60550_21	K01926	93232_15	K00059
51983_9	K03076	9609_106	K03744	53077_19	K07090	19303_2	K21572	137081_4	K01628	70167_40	K01783	91693_13	K01952	187478_21	K01790	34934_9	K03572	130397_237	K03284	53787_52	K11537	7442_7	K06217	59008_3	K03544	31390_33	K00568	231570_1	K00554	129083_4	K01776	14650_3	K02412	17905_1	K03572	116340_9	K02837	187391_44	K09749	120656_1	K00928	67491_15	K06901	16476_3	K07082	60550_28	K05515	119710_13	K01787
66145_1	K01599	15268_23	K18349	124416_19	K03517	23476_3	K05970	185310_3	K09790	71228_33	K02948	109310_68	K17734	209845_14	K00958	36062_1	K00796	133523_17	K03549	53787_54	K16053	7442_11	K03551	59114_1	K03046	168298_107	K13815	237594_3	K00793	143063_4	K01584	16161_39	K02030	17905_2	K01733	165499_101	K01142	187391_82	K02453	120656_2	K00928	88988_31	K07769	16476_10	K08679	74734_19	K03169	213657_5	K02003
73154_2	K01069	15268_24	K18350	128040_2	K01915	25896_3	K01181	189774_4	K00615	78429_2	K13954	124368_9	K00939	218139_4	K00823	36062_4	K00928	170896_84	K03404	53787_55	K02824	7442_13	K09921	61510_2	K03408	47638_10	K01338	249410_1	K07451	143254_1	K06282	16161_40	K02029	17905_9	K09137	166804_104	K14645	187391_152	K08300	121696_3	K03979	101685_7	K20534	16476_11	K08303	78834_16	K02016	85306_22	K00852
73287_5	K02433	15268_34	K01992	128657_22	K03555	26357_3	K21572	252399_2	K00150	136764_20	K03696	172837_4	K01736	228909_11	K01992	36506_8	K03820	177650_83	K06871	72394_172	K01845	7442_15	K00946	62083_3	K02939	87020_30	K03088	261897_3	K04488	146142_5	K03386	18719_26	K07448	17905_14	K07082	206699_109	K03168	204000_3	K03701	123574_2	K00974	102609_20	K07079	16476_15	K02481	78834_20	K01990	239579_20	K00854
74672_3	K07777	15268_35	K01990	145413_11	K00939	26357_4	K21572	252399_3	K00927	139764_26	K01619	195977_50	K00058	253675_61	K07263	37084_5	K07462	213124_19	K03726	89026_22	K03704	7442_17	K06048	63685_2	K07713	104129_18	K04488	271459_2	K03284	149832_4	K00411	24352_12	K01491	17905_22	K08307	247211_34	K02433	204000_25	K01627	126075_1	K01703	102609_25	K07114	17205_1	K03070	82836_19	K12510	51900_64	K20866
75361_6	K02419	15602_5	K17716	151309_3	K22227	28856_4	K01179	264534_8	K03593	139764_74	K01619	202513_17	K01534	253675_62	K07263	37509_9	K02004	243029_40	K09128	89026_39	K13694	7442_21	K01783	82117_3	K02823	116818_26	K03561	94092_1	K03100	156011_4	K02193	30592_1	K00979	17905_23	K03665	275918_41	K02003	238356_10	K04096	126664_4	K17716	114242_7	K01579	18240_2	K01755	82836_20	K02283	15585_24	K07335
78386_1	K00821	15602_30	K03711	188770_5	K03284	28856_7	K01811	2470_7	K01222	140619_4	K02406	216590_45	K02470	260372_3	K00329	37509_10	K02003	243029_92	K03782	89026_53	K16089	7592_2	K03656	98486_4	K00005	127404_13	K03561	176401_2	K00860	156855_1	K06281	35435_5	K02198	17905_24	K00208	53834_166	K03535	238356_40	K03820	127276_3	K06871	116326_65	K03977	18240_4	K02355	82836_21	K02282	23132_12	K01915
81550_4	K18346	35310_5	K06147	198029_28	K07755	29020_4	K12340	78993_1	K06949	159605_5	K02406	230817_13	K14127	260372_3	K00356	43250_3	K06966	248065_13	K15987	107154_23	K02464	9628_3	K08983	99017_1	K07712	127404_14	K03559	105_1	K02669	157835_2	K01784	39354_4	K02888	17905_26	K07708	1552_8	K06949	242322_4	K01961	130179_1	K03498	125600_15	K09690	18240_5	K02355	82836_22	K02279	45411_6	K11105
96087_7	K16881	35310_6	K06147	56492_1	K07495	29207_4	K03088	154569_5	K01187	176548_94	K01874	237759_37	K03652	260571_15	K01998	44084_3	K02654	78919_92	K03814	110353_57	K11085	9628_4	K01887	104742_1	K00789	135073_11	K03217	3868_1	K00945	158882_2	K01887	47774_23	K01926	17905_27	K07712	1552_54	K00688	243841_30	K00688	134760_3	K03413	138216_44	K02003	20755_2	K05807	85156_2	K02970	45411_7	K11105
96966_3	K04758	35541_13	K10206	106698_27	K01791	30306_4	K05349	49961_2	K01996	183915_9	K09458	9840_2	K12132	266420_9	K03610	45188_3	K03495	78919_177	K15894	111696_45	K03469	9628_6	K03673	112672_2	K08678	234793_29	K09748	4775_4	K00873	164250_6	K03743	60601_3	K18707	20421_1	K03655	4184_27	K01069	243841_41	K01972	135466_4	K07238	143420_32	K01585	20755_3	K00384	85156_10	K03705	72130_8	K00053
100290_2	K03091	37669_21	K03407	107756_10	K01338	30306_5	K05349	50448_4	K02855	183915_80	K02355	9840_11	K12132	266450_2	K18814	46954_2	K02337	78919_254	K02663	115192_46	K02749	9628_7	K09774	125061_1	K02454	234793_50	K00975	13741_1	K07708	169131_3	K00548	62705_2	K16785	20421_12	K03561	4184_31	K09769	244982_15	K18138	135466_5	K09936	149885_30	K09121	20755_4	K03671	103187_24	K18332	139537_11	K00965
102174_2	K22010	37669_22	K03408	145051_31	K02488	30437_3	K01190	75746_8	K02935	185283_1	K02406	22627_13	K02653	267643_40	K06223	47153_2	K08679	246010_24	K00441	115192_46	K02750	9951_1	K01887	129623_2	K03722	280728_10	K03307	16812_3	K01933	170919_1	K06990	62705_23	K02931	20421_13	K03559	14977_7	K06140	254673_29	K01778	141141_1	K01118	157402_3	K01956	20755_5	K01409	105875_51	K03517	139537_44	K08974
102174_3	K02902	37669_24	K00575	273750_9	K03469	32099_4	K21572	81346_2	K02935	211421_29	K03702	23202_87	K10440	275738_6	K03465	49170_1	K02035	129444_37	K02391	139435_135	K07347	9951_2	K08983	139330_1	K03722	1234_28	K00940	26471_1	K01992	170919_3	K03737	63457_8	K13626	20421_14	K03832	14977_47	K09133	254673_55	K06024	142271_2	K09772	182796_17	K02963	21918_4	K00648	105875_53	K04487	139837_7	K12452
104313_7	K01990	37669_25	K03412	2118_8	K03724	33216_30	K07636	151894_7	K06518	60088_11	K08177	25025_4	K12132	177748_23	K06987	50050_8	K08963	133523_30	K03855	150439_41	K01142	10012_1	K05973	141292_2	K03567	12086_7	K18855	26471_2	K01992	183605_3	K01599	63457_10	K00575	20421_15	K03750	14977_56	K07138	263232_1	K03046	143608_2	K06295	211663_11	K02834	23471_2	K04094	105875_55	K04487	141737_20	K02057
105365_6	K03734	37669_28	K03413	5778_28	K07315	33562_1	K01181	174557_4	K03336	185283_14	K01961	28682_7	K12132	6860_9	K00773	50501_2	K03797	188785_80	K01997	150439_201	K07307	10012_2	K03616	146765_3	K02667	259639_70	K11176	31433_1	K00606	187337_3	K02169	63457_12	K03413	22077_1	K00826	20136_8	K04768	263232_3	K03979	144364_1	K07238	225838_3	K02433	27046_1	K03800	106625_5	K08963	141737_22	K02056
109935_3	K00058	44061_2	K03407	128657_4	K00928	35639_5	K21572	256994_3	K15581	222317_30	K02996	53172_60	K14645	8072_10	K01916	51391_2	K01154	188785_81	K01998	150439_240	K06903	13403_1	K00108	154107_1	K01006	41515_2	K02036	34000_2	K00943	203097_1	K21308	63457_13	K03411	22077_2	K03089	20136_24	K02652	265072_39	K07636	145382_6	K02343	230776_11	K06971	27085_14	K03596	106625_7	K03110	148635_21	K01611
109935_4	K00058	44061_3	K03408	128657_30	K00175	36795_7	K00766	246883_3	K01129	168792_6	K16052	109310_98	K08304	8072_33	K07636	52807_7	K09458	278353_34	K01640	150439_249	K06906	13403_4	K08972	179410_2	K01151	512_14	K03655	37743_2	K02652	203097_2	K21309	66863_13	K02193	22077_4	K00641	21054_10	K14652	265072_80	K01923	149137_1	K01934	231909_34	K01992	27085_16	K02112	106625_11	K03621	165833_14	K04486
112134_1	K03427	44201_33	K06950	145051_37	K14126	37258_2	K19049	283737_5	K01653	11160_7	K02493	117133_50	K06133	30378_13	K00343	53528_4	K00697	69364_144	K03388	183562_18	K07347	13403_6	K03637	180164_1	K01657	81019_21	K09141	40679_1	K03820	204020_1	K01810	66863_14	K02194	22077_8	K01810	21967_59	K00764	277024_6	K13789	149965_3	K00287	248995_72	K02956	27085_17	K02115	106625_21	K06012	199172_10	K09816
116132_5	K00176	44201_40	K03091	145051_38	K14128	38408_1	K05349	11181_3	K02003	40084_33	K03657	127282_10	K02434	35134_37	K03671	54739_1	K04043	78919_29	K21903	239661_51	K22015	13403_8	K07391	180227_3	K03979	108774_13	K03744	52058_1	K03272	204433_1	K02224	66863_15	K02195	22077_12	K11065	21967_68	K01662	284440_19	K15635	151124_3	K03469	61341_60	K08974	27085_18	K02111	106625_28	K04083	231260_2	K07240
116347_5	K03856	52094_41	K00262	182068_4	K03183	38408_2	K05349	58120_6	K03152	50593_4	K00059	127282_28	K00030	45919_16	K08963	56429_1	K01933	107569_48	K03688	239661_73	K07307	13403_12	K11472	187314_2	K03408	125040_9	K03744	55482_2	K05837	205643_4	K00184	66863_17	K02197	22088_2	K02664	21967_71	K02939	284440_62	K02341	155318_3	K07075	10478_15	K02652	27085_19	K02113	106625_47	K03118	934_31	K00282
118388_5	K04759	54488_6	K00243	188770_67	K00180	39154_1	K01195	240775_2	K06971	60625_16	K03650	127282_54	K12132	46466_24	K02035	56429_2	K03655	130397_47	K03785	239661_153	K02495	13403_13	K11473	190895_1	K03182	149705_45	K00641	58372_6	K00765	205643_5	K00185	70057_3	K03685	22088_3	K02665	21967_94	K01876	287997_16	K07282	155841_2	K07258	13826_18	K03327	27085_24	K01262	107941_31	K00179	934_32	K02437
118991_3	K09776	54488_9	K16898	204172_6	K15023	42331_11	K03306	17061_29	K05568	90027_20	K06042	153500_5	K01057	50030_4	K00333	60614_9	K00012	133523_139	K09003	240801_3	K07689	14234_2	K03518	201162_1	K00928	159516_15	K14080	67542_3	K01996	205643_6	K02224	81771_15	K02401	22088_4	K02666	30015_37	K00789	1127_26	K03657	156087_4	K05825	14992_17	K03587	27085_25	K02823	107941_42	K03303	2831_6	K00075
128511_13	K07444	54488_10	K16899	229350_12	K04653	43719_17	K06871	111656_1	K16951	90027_27	K02188	154110_1	K12132	50030_10	K00337	60770_4	K05516	252330_43	K05936	252185_167	K01652	14234_3	K03520	202154_2	K22320	160773_115	K07304	78333_1	K02652	211198_1	K03737	81771_18	K04562	22088_7	K01735	41483_5	K02335	2783_51	K01990	156087_5	K05825	16802_10	K02020	28427_2	K03624	107941_46	K19814	2831_19	K01872
131702_8	K03500	61643_3	K12510	273774_2	K07315	43719_25	K21572	11869_8	K00688	90027_28	K03394	160063_2	K12132	50030_14	K00341	62835_1	K09810	13920_81	K01905	274368_9	K03473	14234_4	K03519	207381_7	K13789	160773_126	K15496	80485_1	K02668	211198_2	K03615	85057_17	K03217	23546_1	K03980	41483_46	K00059	3596_95	K18332	158121_2	K03609	18343_15	K02501	29106_4	K05810	110137_17	K03798	2831_22	K09117
131702_9	K03500	61643_4	K02283	83639_6	K06131	47770_3	K05349	31366_9	K04070	90027_29	K05936	193385_39	K12132	50030_15	K00342	62835_2	K09808	13920_81	K22224	7804_25	K06199	14234_6	K07161	223036_2	K00833	193370_5	K00096	80485_2	K02667	211198_3	K03614	100398_8	K08591	23886_1	K02114	45187_15	K03737	3596_96	K00335	160170_1	K06894	18487_10	K02939	29455_3	K20810	114935_2	K00123	2831_24	K00951
131702_11	K06941	61643_5	K02282	204830_4	K02556	54535_3	K21572	50156_4	K00029	90027_31	K05934	193609_35	K00615	50030_16	K00343	62835_3	K04567	13920_153	K12960	7804_88	K01902	14234_7	K09386	226702_1	K17758	261107_88	K00666	88016_1	K03979	211198_4	K03612	116867_2	K03465	23886_2	K02112	45187_88	K21929	72268_16	K03498	163348_2	K01756	21287_8	K00604	29919_4	K08304	114935_3	K00123	7492_3	K03569
131909_8	K04769	98714_83	K00817	224348_3	K20444	54628_3	K01990	56273_1	K19124	90027_32	K05895	205869_53	K12132	50030_30	K07027	63121_3	K01881	94731_29	K22227	19886_14	K02410	14234_8	K07402	226702_1	K17759	160773_40	K00096	89432_1	K05939	224158_2	K00831	116867_4	K04771	23886_3	K02115	50034_72	K02652	74364_13	K09760	172657_1	K01647	22593_11	K07133	29919_5	K07107	118789_1	K00124	7492_4	K06287
136872_9	K16868	98714_88	K01752	275239_2	K20444	54847_3	K01811	58120_5	K01626	90027_34	K02224	216590_40	K07114	53304_3	K00573	63930_3	K03549	107569_29	K06873	38694_88	K07559	14234_16	K03578	232812_1	K00145	168298_76	K05991	93764_1	K00018	226252_8	K11179	134802_2	K01752	23886_4	K02111	50034_102	K04562	93111_21	K02652	173334_1	K01955	24499_7	K01012	29919_9	K00554	118789_2	K00123	8763_7	K09903
136872_10	K01992	99194_18	K22227	117327_6	K08315	56739_2	K02481	75572_2	K02909	90027_55	K02841	232071_12	K12132	54735_35	K03787	64624_4	K00088	130397_127	K03455	38694_104	K01679	14234_20	K00990	233312_2	K02453	12086_48	K03688	97896_2	K02033	226252_22	K17218	146498_2	K01924	23886_5	K02113	53834_87	K15726	110375_21	K07130	176498_5	K00805	24499_30	K01627	29919_10	K02884	118789_3	K00123	8861_15	K07738
138457_4	K07447	99194_27	K22227	6320_12	K11529	56739_3	K02481	86382_1	K06442	98527_57	K00615	265154_4	K12132	69172_6	K03110	66756_6	K13819	130397_188	K03517	49165_27	K02948	14234_21	K01265	238861_3	K02843	31390_6	K02420	102177_3	K04069	232651_4	K05802	148956_5	K00059	23886_8	K03497	53834_110	K02652	130845_15	K03466	176718_2	K00287	29243_9	K07457	29919_11	K03470	118789_43	K02009	8861_19	K06383
141615_1	K06295	99194_34	K01791	61759_17	K07465	56895_2	K07636	91029_5	K19123	113736_4	K02017	174587_38	K01937	75826_20	K03621	67765_7	K02400	130397_232	K06966	72394_44	K03210	14234_22	K01952	240599_1	K00791	81019_30	K03147	106459_2	K17828	236389_2	K05810	170079_4	K11749	23886_9	K03496	53834_196	K02454	130845_117	K02400	180427_1	K03169	34336_5	K00858	29919_12	K07460	118789_74	K02036	8861_22	K07216
144236_8	K04565	99520_21	K01940	86306_75	K17734	60435_2	K01990	94522_8	K03722	129841_5	K00548	3263_80	K09769	98019_3	K01951	69632_9	K01491	130397_341	K04759	72394_98	K06039	14234_23	K01952	240599_2	K01523	113805_7	K11189	110894_1	K03555	236584_1	K07237	186513_2	K03100	23886_10	K00925	61875_37	K09810	168320_31	K01992	181184_1	K00332	37484_9	K03098	29919_16	K08483	118789_79	K02040	10792_23	K03088
147830_3	K00609	109598_23	K15986	94747_21	K06885	63574_1	K09955	185310_4	K09790	135895_22	K00655	3263_95	K03409	102246_13	K01129	70803_1	K01885	133523_162	K22227	72394_139	K07307	15760_3	K01810	240599_3	K20810	244652_4	K02662	111845_1	K06140	236584_2	K07236	188659_9	K03657	25688_7	K01939	61875_77	K06024	171929_11	K03498	181184_2	K00333	38857_8	K00145	29919_17	K03664	118789_80	K07636	14535_7	K00134
147830_4	K02825	112079_14	K00287	101412_1	K01952	65813_3	K02005	197258_12	K03732	135895_24	K06925	3263_101	K00688	118794_3	K05515	70803_2	K07040	243029_23	K09128	89026_52	K02013	16497_1	K03667	243762_3	K03154	261107_17	K02407	112650_1	K04567	236584_3	K07235	200708_2	K09787	25688_8	K02502	63929_32	K01768	214432_14	K00600	181184_3	K00337	41130_13	K03046	29919_18	K02238	118789_87	K02887	14836_3	K07171
148977_5	K01524	116460_9	K07137	128040_3	K01843	66489_1	K01812	237704_2	K06949	136764_37	K22373	3263_108	K02652	120986_3	K04517	73421_10	K02823	243029_42	K03517	89026_92	K07000	16497_2	K03925	244311_2	K07003	36115_12	K03088	113560_1	K03798	236584_4	K11181	209465_8	K02902	27642_2	K02038	63929_42	K00979	254673_65	K01873	183039_3	K01881	44035_1	K07662	29919_20	K02001	118789_89	K02520	15585_3	K07258
152322_6	K00259	136517_118	K03497	145051_40	K03388	66736_1	K05349	251099_5	K03526	137664_4	K02863	3263_126	K00946	140690_3	K03470	73421_11	K17828	248065_20	K01858	98398_1	K00012	16497_3	K03438	245852_2	K02843	95572_20	K03272	137057_1	K03076	236584_5	K11180	222725_2	K07080	27642_7	K07657	63929_61	K06140	2163_14	K06282	184475_2	K02939	44035_2	K07640	29919_21	K02000	130000_22	K04077	15585_4	K02836
163335_3	K08301	142136_28	K00018	152338_3	K07477	67696_2	K21572	253290_1	K06196	139764_86	K10907	8346_13	K12339	153928_32	K07636	73790_1	K00821	38579_4	K03726	98398_27	K02847	18582_12	K01740	255570_2	K00963	261107_43	K03789	137451_2	K01738	239586_2	K01709	224005_3	K07080	27642_8	K00666	63929_73	K03409	3596_87	K01893	184475_3	K01338	46565_27	K01915	29919_22	K03502	130000_32	K01409	16988_14	K00805
164863_1	K07736	142136_30	K01644	165955_2	K01843	70069_3	K01992	268756_2	K09790	155764_4	K19221	13767_4	K00790	170091_4	K10716	73790_2	K00611	20588_10	K02108	98398_30	K02849	18582_15	K15461	257277_3	K06024	13052_43	K04480	140458_3	K03215	241464_1	K21307	226478_13	K09007	27642_10	K09141	64927_14	K03628	3596_105	K01744	187946_3	K01873	49481_8	K01714	31339_3	K02356	130000_42	K07171	23132_6	K02433
164863_3	K00991	142136_33	K01903	165955_3	K01843	70268_2	K01548	271734_4	K07139	182986_59	K03925	23202_11	K09810	172162_2	K03684	73790_4	K01755	20588_14	K02115	98398_71	K00124	18582_18	K14161	258402_1	K03671	58259_27	K00560	140888_1	K00029	246147_2	K00058	227872_8	K02073	27642_11	K03106	64927_62	K00180	3596_107	K01012	190386_2	K06209	49481_13	K06889	31339_4	K03466	131229_24	K03977	23132_11	K05837
168156_2	K01916	142136_35	K01902	188770_56	K07131	77605_1	K05349	35039_3	K03832	205786_17	K07079	23202_24	K09141	176094_6	K01736	74877_3	K07323	47712_96	K15635	98398_82	K20543	18582_24	K00162	268083_2	K05939	87020_55	K00973	142614_2	K00283	264729_3	K18979	234221_4	K03218	27642_13	K06960	65932_4	K07722	3596_111	K18332	191305_3	K06283	56806_14	K05837	31373_5	K02687	131630_7	K05601	23534_13	K03088
171883_3	K01990	147892_40	K01992	210673_5	K04487	78697_13	K03088	1061_3	K04758	210842_6	K00912	23202_37	K02454	186402_6	K07636	74877_5	K02065	78919_185	K15898	110062_32	K12146	18582_25	K00287	270177_2	K06894	160773_55	K06989	142614_3	K00282	267026_3	K11105	248380_17	K02493	27642_15	K00554	68809_4	K02343	27351_2	K03621	196190_1	K06295	61341_47	K00058	33846_1	K00394	132196_9	K08303	25015_6	K01588
179390_7	K06393	150633_10	K01677	224554_3	K16786	80564_1	K12373	93007_4	K19165	233059_29	K07079	23202_43	K02909	197265_11	K09903	74877_7	K00648	130397_51	K01736	110353_60	K02945	18582_56	K01142	273338_1	K02004	168298_104	K00059	142614_5	K00605	269839_1	K00945	248380_23	K02851	27642_17	K02884	68809_13	K08484	27351_4	K00645	196190_2	K06297	61341_61	K09141	33846_2	K00394	132196_33	K07220	25015_13	K01812
186171_3	K03406	151630_5	K03666	224554_3	K16787	81621_12	K21572	163440_4	K02025	247668_7	K03426	23202_64	K03605	200601_10	K00175	75667_2	K01878	170896_13	K14652	111696_31	K14414	21182_1	K02871	275914_1	K18285	286912_52	K03574	144360_1	K01924	273694_7	K09181	248380_25	K00790	27642_18	K03470	75678_3	K02492	27351_16	K02835	196190_3	K06296	67491_12	K00979	33846_3	K00395	132196_43	K07258	30145_2	K03581
186820_3	K07040	166689_9	K03665	6320_11	K02653	84282_2	K07636	208548_2	K03671	249580_10	K02428	43421_7	K07457	208725_6	K04759	75667_6	K01465	203891_65	K02037	115192_50	K15777	21182_2	K02996	280316_2	K14170	13052_6	K03704	145623_3	K17828	282188_6	K02033	249086_15	K02502	27642_19	K07056	108890_35	K03046	37936_20	K03596	197639_2	K02338	79502_23	K01778	33846_4	K00800	132196_47	K11753	34340_1	K03660
187960_1	K01733	166689_12	K16052	16656_16	K01963	84808_9	K03088	281546_7	K02231	263913_9	K03320	46315_7	K15726	218139_11	K00772	75667_12	K03072	252330_48	K13924	115192_66	K06195	21182_4	K15724	283026_2	K00748	61596_54	K03684	147024_3	K03183	282188_8	K02031	277065_6	K01878	27642_20	K00525	111558_31	K14441	38673_24	K03390	197703_1	K00969	80614_6	K21929	34127_2	K01338	132196_49	K06881	34618_15	K02793
194785_11	K04072	166689_33	K08303	31625_16	K01057	89234_8	K07636	1061_6	K02030	263913_10	K03320	51330_18	K00954	220374_4	K06196	76436_1	K03466	78919_30	K01534	144310_1	K00012	21182_6	K01866	5332_2	K03977	87566_6	K00573	149721_1	K01783	282188_8	K02032	277065_10	K09765	27642_21	K07175	111558_40	K03698	48315_13	K04078	204836_2	K03040	81727_13	K03698	34127_3	K03544	132196_57	K03763	38811_4	K02601
205381_3	K09765	176184_41	K02004	36306_28	K05576	93761_2	K01262	2170_12	K09155	268088_13	K03614	51330_37	K00764	224610_8	K03386	76436_2	K14441	130397_357	K03778	144310_8	K07640	21182_8	K07560	24759_3	K00341	89860_6	K07301	150083_2	K03572	283794_12	K17230	63457_1	K14665	27642_22	K01409	111558_46	K03601	51710_35	K07257	205906_5	K06881	88988_14	K00567	34453_1	K07447	132196_59	K01881	40070_14	K02851
205803_2	K03088	176184_42	K02003	41033_2	K03294	94043_2	K12308	2470_10	K18332	269720_10	K04042	53172_33	K01768	224610_9	K03386	79719_3	K02528	278353_36	K15866	144310_30	K03764	21182_10	K07042	27120_1	K02652	205924_2	K07574	150218_1	K00817	289171_3	K03564	111492_5	K01488	27642_23	K02528	111558_90	K02454	51710_55	K17758	209451_1	K18349	88988_35	K02652	34453_16	K01251	132196_62	K00099	40070_16	K00761
209437_5	K07005	185736_4	K08679	41033_11	K07799	101411_2	K02003	2470_13	K00334	278984_14	K04759	53172_45	K02454	229076_35	K13993	79730_1	K03466	69364_79	K09143	144310_39	K13634	24706_9	K07058	52589_2	K02400	68112_64	K02034	153482_2	K03431	20387_1	K09927	185862_1	K02035	27642_25	K01876	111558_91	K02453	51710_55	K17759	210969_1	K07238	88988_39	K02004	35845_4	K04763	132196_65	K00981	40070_17	K01808
211916_8	K00177	186474_1	K07003	59013_9	K02007	101421_3	K05970	14905_3	K07391	1209_17	K22227	53172_47	K02456	238717_40	K05606	79730_2	K00655	130397_160	K14415	150439_255	K19271	24706_10	K03575	53254_3	K02346	149705_33	K02048	155011_3	K00821	117070_8	K07080	13656_12	K02824	27642_26	K03216	111558_142	K03588	51710_60	K00294	210969_2	K09936	94273_5	K02004	35845_5	K00974	132196_67	K02838	40070_19	K07566
212830_4	K02529	199376_12	K07089	76590_4	K12132	102260_4	K03502	17061_35	K00760	13863_7	K15635	53172_55	K02453	266420_10	K05515	80578_8	K10716	130397_314	K21636	165287_3	K00858	24706_12	K10563	66610_4	K02884	87566_31	K06919	155463_2	K06442	129083_2	K03585	14650_25	K02106	27642_28	K02911	113493_3	K01246	72268_27	K07658	212670_3	K07009	97115_19	K07282	35845_6	K19710	132196_68	K09903	40070_21	K03530
214572_2	K03733	199651_5	K07001	98684_27	K01745	103664_4	K07407	22393_3	K02482	48697_65	K16176	53432_27	K02453	266420_25	K00688	80578_11	K00602	130397_390	K03594	165287_25	K03427	24706_14	K02494	68619_1	K00335	135073_37	K01687	158096_1	K03657	157270_1	K01091	16161_28	K02057	27642_30	K00648	113825_9	K14170	73610_6	K03723	213745_4	K03630	101685_20	K00764	35845_8	K03555	132196_75	K03411	40070_22	K07238
218421_1	K00821	199651_14	K01308	106698_27	K13019	104488_2	K21572	22583_1	K01534	60088_12	K02614	53432_28	K02454	266420_26	K07636	80578_25	K18682	133523_106	K00809	165287_30	K01153	24706_15	K00919	82346_3	K00954	58883_24	K02217	159392_3	K03702	164594_2	K01768	16654_20	K07496	27642_31	K00645	113825_26	K03769	93111_47	K03664	214292_3	K19814	102609_14	K05896	35845_11	K03075	132196_82	K02404	40070_25	K02422
221386_1	K03046	199651_22	K03768	133120_8	K01465	105980_4	K00338	24069_12	K00995	90027_12	K03555	53432_30	K02456	267643_18	K09769	80578_26	K09769	177650_12	K00764	180245_24	K01580	24706_16	K00948	95448_3	K03169	160773_127	K15497	162316_3	K09131	222238_1	K01070	47774_6	K18014	27642_32	K00059	114658_66	K03413	93111_61	K01876	214292_4	K01843	102609_42	K02843	35845_15	K01092	132196_87	K02419	40070_33	K02397
222741_3	K02501	199742_3	K02004	153582_21	K03592	105980_7	K00341	38386_8	K02051	90495_53	K02112	55965_13	K00282	270998_41	K06997	81256_7	K06140	248065_4	K04069	183562_62	K05785	24706_17	K02897	114250_1	K04562	155864_1	K03785	163143_2	K01868	240988_2	K03753	48264_46	K07793	27642_33	K02078	116340_26	K04096	115372_52	K02652	214292_5	K21935	110203_4	K00748	35845_16	K03569	132196_90	K02417	40070_34	K02396
227055_4	K02931	199742_4	K02003	153582_22	K03568	106452_1	K11537	49961_1	K01995	90495_54	K02114	55965_14	K00283	270998_67	K07636	82116_2	K03106	78919_35	K02005	187745_20	K03776	26231_1	K03549	114250_2	K02404	160773_6	K01905	165389_1	K18682	278340_2	K15866	116751_1	K01761	27642_35	K01808	116340_103	K07031	127378_21	K00609	214627_1	K06297	114242_11	K04656	36185_2	K00760	132196_107	K03706	50785_5	K00790
230857_1	K06398	203398_93	K06894	164771_7	K19003	106653_2	K02003	58067_1	K01997	90495_55	K02116	55965_36	K03411	8072_7	K05516	82478_2	K03431	133523_12	K13015	187745_61	K00835	28975_35	K02356	120789_3	K03563	160773_6	K22224	167754_1	K01524	29852_5	K00097	116751_5	K07793	27642_36	K00600	116340_110	K00615	127378_25	K00548	216142_1	K02355	114242_13	K04654	36185_3	K00619	132196_109	K01419	51900_47	K00930
232366_5	K07319	203398_94	K06990	178048_12	K12454	111963_1	K07407	58067_2	K01999	90495_57	K02108	55965_67	K03527	14064_11	K03980	82840_4	K11358	69364_30	K00033	239661_160	K07560	28975_37	K03703	197345_1	K01752	31390_23	K07451	171006_2	K13015	51122_2	K09748	149036_2	K03294	28374_4	K03553	116340_126	K02394	127378_26	K01465	216142_2	K02358	116326_30	K03569	36185_5	K00548	132196_129	K03588	51900_52	K02314
239006_1	K06387	216927_19	K03699	193190_17	K03797	113164_4	K21572	83856_1	K02026	90495_61	K02115	56456_41	K03628	30378_7	K00337	85651_1	K18138	13920_115	K00939	252185_21	K09893	28975_38	K00995	217840_1	K00297	127848_2	K09951	171557_1	K02836	62265_3	K07213	175774_9	K07496	28374_5	K02669	116340_162	K00821	127378_83	K02823	217014_10	K06131	117868_10	K02004	36185_6	K03089	135096_5	K03431	53062_2	K03497
239175_7	K06287	216927_35	K05825	193720_1	K02653	122642_4	K12308	85045_4	K07112	98527_94	K13924	56456_57	K17828	32314_5	K07658	87346_2	K03980	13920_194	K00626	256069_101	K03933	28975_40	K03530	221520_3	K07636	104129_34	K00215	171557_2	K00981	77514_1	K00405	232464_19	K01761	29163_7	K03313	128673_13	K15635	130845_36	K00969	221441_1	K09769	118526_27	K08963	36612_5	K01658	135096_15	K03469	54757_11	K01952
239175_9	K03569	216927_61	K03521	204446_2	K07052	122939_1	K07214	91948_5	K06178	127538_3	K14082	56456_83	K21929	35134_58	K01515	87346_3	K03980	20950_66	K02586	263563_42	K07043	28975_41	K03770	10729_3	K04069	73358_14	K08303	187631_2	K00791	77514_5	K09926	251391_8	K07496	29163_8	K01809	130462_43	K13789	130845_131	K19710	221598_1	K18682	124138_7	K03501	36744_1	K03665	135096_19	K07052	54757_25	K09458
245698_4	K19117	216927_62	K03522	210681_16	K03561	122939_2	K07214	95558_1	K00873	176548_125	K00619	56456_95	K02440	46437_20	K01537	87346_4	K05516	69364_67	K12267	263563_43	K01153	28975_42	K19416	16939_2	K06207	88115_14	K04771	194250_1	K03705	95288_3	K01955	89750_5	K00245	29163_10	K01710	141154_26	K14155	130845_138	K03553	222472_2	K05946	126421_45	K03628	39192_3	K06153	135096_46	K00052	54757_34	K00058
252349_7	K09740	222356_17	K09816	211302_1	K07114	129971_6	K21572	115560_5	K01867	182573_15	K03823	56762_15	K02652	54735_3	K01704	87346_5	K01875	69364_143	K14127	274368_70	K07687	28975_44	K09773	24412_4	K07037	31390_41	K00171	199719_1	K00688	102015_3	K06941	98397_51	K12369	29163_11	K00164	147788_5	K03594	131594_40	K01963	222637_1	K06408	129248_11	K07568	39192_10	K04771	135096_49	K00053	54757_36	K07090
257479_2	K11755	222356_18	K09817	239686_1	K03442	137197_1	K21572	116894_9	K01956	202244_38	K09128	58485_19	K07722	54735_12	K01940	88241_3	K00573	107569_28	K01905	290411_2	K01945	28975_45	K01007	27189_1	K01008	150810_2	K21636	200737_1	K03722	102015_24	K02963	41555_4	K09691	29726_3	K03408	164282_15	K00573	131594_42	K01783	223416_1	K00343	129422_6	K08591	39192_12	K01835	146275_14	K02016	54757_56	K18672
259803_6	K02557	222356_19	K09815	239686_5	K03924	137197_4	K09955	117076_1	K01997	210842_26	K00187	79041_40	K14170	54735_40	K06950	91037_5	K07708	107569_28	K22224	14067_39	K18843	29875_7	K00057	27514_1	K12950	155399_12	K01491	201413_3	K03702	102115_2	K01588	945_5	K02342	29726_4	K01903	165499_15	K08300	131594_68	K03497	223416_2	K00342	131560_40	K02404	39192_13	K06178	146275_15	K02013	54757_69	K05515
262195_2	K02338	222356_31	K03521	251415_28	K10907	137622_14	K03696	117076_4	K01996	234202_3	K06859	91693_11	K04517	69172_24	K06442	91311_2	K00981	129444_148	K06910	38694_62	K01696	29875_8	K03071	28135_1	K01876	264403_19	K04069	215008_2	K09903	122009_3	K02109	221315_6	K01912	29726_16	K03635	165499_35	K02654	135077_36	K02004	226452_3	K02346	132562_19	K00573	39336_1	K02945	146275_16	K02015	60999_21	K03574
264827_4	K06942	222356_37	K06199	251475_16	K03100	141144_2	K21572	119389_4	K02026	242281_22	K00052	109310_43	K15726	75826_68	K01873	91328_1	K03555	129444_183	K03320	38694_116	K03304	29875_9	K03676	39437_5	K06897	264403_34	K01191	220259_1	K12132	180755_2	K01588	27630_11	K03592	29726_18	K07112	165499_73	K03587	135077_37	K02003	229317_5	K03706	133788_48	K02806	39744_10	K00928	146275_29	K18332	61550_9	K02652
267288_14	K02477	222356_39	K03711	266502_6	K02027	149635_6	K21572	123372_1	K02028	274028_3	K08303	109310_82	K06140	75972_3	K02906	91333_5	K02016	130397_18	K07457	49165_32	K09890	29875_11	K01834	43517_4	K00282	31390_37	K00432	223469_2	K00231	182813_2	K21345	31651_4	K01155	29726_19	K07112	165499_82	K03820	162074_38	K01929	230224_1	K02669	133788_49	K12137	41202_1	K08300	146275_30	K00335	61550_10	K02669
272259_2	K01992	222356_42	K01740	268418_8	K04079	152018_1	K02429	146272_3	K15582	274028_54	K07107	109310_146	K03624	75972_25	K02952	94769_1	K05516	130397_83	K01952	53787_85	K09917	29875_12	K03797	49764_5	K01990	41515_35	K00853	224614_1	K03698	219295_5	K00940	40625_4	K01531	29726_25	K03833	165499_111	K04487	162074_40	K08384	233558_1	K02909	133788_51	K12140	42364_1	K02469	146275_37	K07738	61550_11	K02662
272259_3	K01990	222581_8	K00973	273750_24	K16881	154628_3	K02529	160373_2	K07456	278984_12	K04758	123622_7	K04078	105290_6	K03711	94769_4	K00180	130397_84	K01952	90764_49	K02777	30436_2	K03610	54630_2	K03092	44671_16	K01443	230086_1	K01409	236978_3	K01703	85057_18	K08998	30132_1	K00024	166804_25	K01961	162074_139	K00020	235572_1	K07009	133788_52	K12141	42364_2	K02470	147653_9	K19814	61550_12	K02653
277216_2	K01755	222581_12	K01710	275523_3	K11383	160763_4	K02529	164750_3	K01077	278984_23	K02028	123622_32	K14652	111505_2	K02838	94769_5	K00179	130397_234	K06877	91941_36	K06287	30436_3	K03609	63555_3	K04069	50731_9	K03534	231196_1	K01890	282188_17	K02887	135721_8	K01092	31181_2	K03585	166804_34	K04656	163964_15	K07462	235629_2	K02037	138216_20	K01649	43388_4	K03179	157193_26	K06958	61550_20	K01181
279786_2	K01953	229520_21	K00180	281770_2	K13963	165365_1	K01209	176107_2	K00873	98527_33	K00210	123622_36	K01714	138702_15	K03980	95220_1	K01092	130397_316	K00179	91941_56	K07301	30436_4	K03608	63685_2	K07714	52672_14	K03534	231508_2	K03040	284414_4	K03274	141469_5	K01537	31181_4	K18139	166965_20	K01129	166111_5	K01995	237500_3	K01873	138216_43	K02004	45531_2	K01937	157193_28	K09762	72130_11	K02316
283740_7	K19350	229520_22	K00179	196935_1	K11991	165528_11	K01991	189188_7	K20038	98527_126	K06918	124368_34	K03046	140690_19	K07568	97451_12	K00244	170896_85	K02230	98398_44	K00375	30436_7	K02518	70638_1	K11181	57471_14	K01206	232966_2	K12140	142188_1	K02851	150315_4	K00657	31181_7	K02034	193460_5	K01817	166323_13	K01810	241065_12	K02417	149885_23	K14170	45531_3	K01952	157193_29	K03092	72130_12	K03086
284191_7	K02407	231740_45	K01609	251401_24	K06941	169452_10	K21572	194359_1	K04759	159605_28	K13993	127282_15	K08591	143678_6	K00615	98219_3	K02355	170896_113	K07668	107154_53	K08227	30436_11	K00626	70638_2	K11180	104052_8	K01783	234460_3	K03092	130654_4	K05979	175774_5	K06147	31181_8	K02033	196627_21	K03527	166323_40	K06942	242463_5	K21023	149885_28	K06140	45531_5	K07164	157193_32	K00927	73042_5	K01881
284672_11	K02967	238348_32	K10563	5778_2	K02392	171682_3	K01206	194359_5	K03797	249580_25	K00573	127282_20	K02843	145762_2	K02355	100641_11	K05788	170896_124	K05601	115192_30	K05877	30436_12	K00906	87266_1	K00854	107866_21	K01191	237594_2	K14652	284918_2	K07241	255581_2	K01046	31181_9	K02035	206699_45	K02470	168029_47	K03701	242883_2	K03531	167651_4	K02470	46807_1	K01878	157193_34	K15633	80453_6	K07668
284672_12	K02357	255742_7	K07045	5778_27	K02051	171682_4	K01811	207008_3	K15555	274028_89	K04771	127282_22	K03271	147849_23	K03979	100657_1	K03723	243029_67	K02013	120300_14	K03474	30436_13	K01673	99138_1	K02669	135073_35	K03336	238080_2	K07091	168153_5	K07732	29360_2	K19123	32482_2	K05366	215866_5	K02806	168320_67	K07456	243924_1	K07001	170646_7	K09760	46807_3	K02968	157303_2	K03609	85306_1	K06395
284856_3	K01358	255742_8	K06950	6733_29	K03856	171682_7	K21572	209034_7	K01687	148649_4	K03733	127282_23	K03272	148095_4	K06346	100657_3	K03769	248065_82	K00441	139435_111	K02016	30436_19	K07043	101733_3	K03216	160773_109	K01759	242249_2	K01599	782_2	K04771	47774_22	K07029	32482_3	K03530	215866_6	K12137	171581_10	K01008	244030_4	K06012	170646_24	K07814	46807_10	K03559	163918_13	K01955	85306_2	K06396
288385_1	K03609	266338_91	K01998	16656_22	K09118	171903_1	K21572	226966_8	K01956	232833_45	K01962	127282_35	K12141	153928_23	K06973	100657_4	K03771	278353_15	K01960	139435_134	K07349	30436_20	K00655	125061_3	K02653	168298_120	K01191	245868_3	K00773	1407_10	K01937	50631_8	K01992	33874_6	K15460	215866_8	K12140	171581_43	K00854	244697_5	K02871	182796_45	K02874	46807_11	K03561	174298_14	K01878	85306_14	K06438
99787_6	K07133	274679_1	K08217	16656_23	K09118	171903_3	K21572	228259_1	K05847	26024_10	K00793	127282_36	K12140	172162_5	K02520	100756_5	K00278	106349_32	K01057	150439_53	K02031	30436_21	K03273	130302_2	K01934	31390_18	K01808	247736_1	K00982	3688_5	K00297	116867_6	K02013	34371_1	K09928	215866_9	K12141	171581_44	K01409	247279_2	K07258	184573_7	K07175	46807_13	K06897	176977_21	K00788	85306_15	K06217
157004_2	K03695	274679_15	K02232	27258_9	K00005	171903_7	K12308	228259_4	K05845	55093_9	K03545	127282_38	K12137	173201_3	K00773	102428_2	K11175	129444_98	K07114	150439_250	K06905	30436_23	K01879	134265_3	K02988	36115_42	K02075	250984_4	K03076	5658_2	K03624	201295_1	K05350	34371_2	K03274	219348_22	K17828	171581_88	K16899	247279_3	K07258	196635_9	K03413	46807_14	K03293	176977_23	K00941	85306_16	K07037
112833_17	K06215	274679_17	K02227	28108_3	K06153	172479_3	K05989	230948_1	K07335	145758_3	K02036	127282_39	K02806	184704_19	K07658	102876_1	K01869	130397_137	K05520	150439_302	K00975	33964_1	K03570	149479_1	K00335	36115_54	K02013	251944_3	K01939	6450_1	K03551	239385_11	K01996	34371_3	K06897	219348_30	K06898	171581_89	K16898	251477_2	K05515	201366_5	K03567	49671_2	K00602	176977_27	K06407	85306_36	K02387
113798_3	K01639	274679_19	K02013	36306_31	K00343	173442_3	K07675	230948_3	K02057	176548_126	K01092	130562_37	K01817	190566_1	K01869	103763_2	K00343	130397_395	K01752	150439_303	K02438	33964_2	K03569	151927_2	K00790	95572_23	K01714	253005_1	K00688	7406_2	K06180	244895_4	K01992	40049_3	K00012	219348_50	K00625	171929_12	K03499	252870_4	K03100	207675_11	K04749	49671_4	K01939	176977_28	K06406	85306_37	K02388
135775_3	K08681	274679_20	K02015	41033_10	K03296	173711_5	K03536	230948_4	K02057	176548_142	K03559	133964_36	K06966	190566_6	K03624	103763_3	K00342	177619_9	K03446	180245_1	K16087	33964_3	K02435	172180_1	K11752	155864_29	K01711	253025_3	K01736	8361_2	K08296	27250_1	K01156	40049_4	K08678	222804_20	K03671	172885_4	K01933	254836_3	K07220	225838_7	K00147	49671_5	K02341	176977_36	K07258	85306_41	K02411
32874_5	K00656	274679_51	K01955	41033_14	K07315	175706_5	K21572	240398_2	K00821	232833_47	K01480	135675_12	K00145	208725_8	K03980	103793_2	K18139	237080_22	K02007	183562_45	K03825	33964_4	K02433	187232_1	K00335	168298_66	K04042	254391_1	K01778	8361_4	K02004	27250_2	K07316	40049_5	K05589	222804_28	K00748	182045_48	K07037	258464_2	K02909	231909_51	K21563	51268_3	K03560	176977_38	K02020	85306_43	K02413
37916_4	K00031	274679_59	K12141	43929_73	K02669	177472_4	K21572	242499_2	K05847	234397_1	K02313	142267_19	K02939	239057_2	K07321	104936_4	K01575	20588_11	K02110	206712_8	K03800	33964_5	K02434	187232_3	K00334	195379_3	K01952	255477_2	K03621	8568_5	K03182	56550_3	K05350	40049_9	K07497	231779_36	K03424	182045_56	K02926	260405_2	K05799	232207_18	K09882	51268_4	K03562	176977_49	K15986	85306_46	K02389
44627_7	K02666	282022_117	K02503	43929_74	K02669	177472_7	K21572	251325_5	K02057	245190_5	K03561	143728_26	K05919	253675_48	K12510	106027_1	K02335	130397_7	K02437	218640_44	K15977	33964_8	K01142	197444_2	K09769	195379_4	K01952	256564_2	K07712	10565_1	K04771	140436_4	K03406	40049_16	K00990	247211_10	K00688	182045_58	K02886	260471_1	K02036	232761_7	K09769	51268_7	K12574	176977_82	K03402	85306_52	K02417
66984_9	K01867	285003_30	K21935	43929_103	K02909	179468_4	K03088	252326_10	K21393	22167_11	K11176	143728_28	K11065	253675_50	K02282	109053_1	K02035	13920_16	K00791	239661_93	K02004	33964_11	K00773	216846_1	K09155	12086_25	K08309	261427_2	K02806	10780_5	K02004	264044_1	K01156	40049_17	K01448	247211_14	K01649	182045_71	K02881	261027_1	K02970	233296_9	K01817	52021_6	K06173	176977_93	K01409	85306_67	K01870
74047_9	K01493	288454_103	K19221	47662_15	K02412	180511_1	K21572	256162_1	K05845	51804_9	K00940	143728_30	K09825	270998_7	K00606	110999_1	K00817	13920_54	K02823	239661_94	K02003	33964_13	K07568	237531_2	K00656	27850_2	K12454	261427_4	K12137	11197_1	K03793	16161_24	K02446	40049_18	K03555	247211_37	K08591	187391_49	K09764	264643_3	K02477	235207_10	K07402	52023_4	K01687	176977_94	K03625	93232_21	K02444
82002_2	K06969	7563_6	K00688	48796_8	K06959	185255_5	K08968	269134_9	K08217	60625_20	K00930	143728_47	K04656	270998_46	K03100	112277_2	K02523	13920_63	K00945	256069_114	K03796	33964_14	K03655	238897_6	K15024	31390_15	K15583	263568_1	K17828	11328_5	K00334	20517_9	K01990	40049_19	K01682	247211_45	K02843	187391_74	K02669	265699_6	K06392	236505_24	K01654	52099_1	K00208	176977_101	K06396	98106_9	K07023
100290_3	K06383	7563_7	K07258	49610_10	K00575	187304_3	K21572	280711_13	K06911	113736_5	K02018	143728_57	K01961	5352_6	K00854	112277_9	K14170	13920_69	K07037	38694_27	K03969	33964_22	K04761	239190_2	K03076	36115_24	K02837	263568_2	K01591	11568_3	K01091	59454_6	K00859	40049_23	K03631	247211_104	K03769	187391_109	K04655	265699_10	K06396	237136_3	K18285	52099_2	K01923	176977_104	K06393	98106_16	K00806
108219_3	K06950	7563_45	K10441	49610_16	K11264	188380_2	K06973	283737_3	K01649	113736_6	K02020	149804_73	K07138	5352_27	K03750	112912_6	K00336	13920_70	K07042	38694_86	K03113	33964_23	K03179	3878_5	K03686	50731_19	K02536	264213_1	K01776	14626_1	K01872	96243_3	K01733	40049_24	K00858	263708_5	K00283	204000_9	K02956	267745_1	K01939	248995_2	K01662	52099_3	K00013	177610_6	K04042	102317_3	K01887
113811_3	K01586	7786_6	K22010	50232_14	K01993	189525_2	K01051	288571_2	K02529	13863_27	K01953	149804_102	K03671	5352_27	K07219	112912_6	K05299	13920_73	K03820	91941_96	K06911	33964_25	K00286	24412_1	K06189	68112_29	K10439	270268_1	K05939	14634_5	K03787	120308_3	K06147	40049_25	K00688	263708_6	K00282	243841_26	K03734	267745_2	K01939	254953_44	K00812	52099_4	K03687	177854_11	K07112	112728_4	K06381
118388_3	K06400	9609_91	K04769	50652_10	K02902	191427_3	K15923	9227_6	K00615	18709_9	K13831	149804_130	K00067	5452_22	K07030	112912_11	K00333	13920_101	K18707	139435_16	K06213	33964_28	K02874	39342_3	K00655	68112_45	K01956	272831_2	K12452	14697_1	K08309	121729_28	K00655	40049_26	K07478	283612_19	K02341	254673_24	K00940	268263_3	K01118	260461_46	K03179	52099_13	K02335	177854_17	K03620	112728_6	K06283
118388_4	K04759	15268_133	K02477	53371_28	K01768	192950_3	K01811	36839_1	K02356	90495_28	K06859	152860_10	K03769	5452_39	K03389	113802_3	K00927	13920_111	K01892	150439_177	K02069	33964_30	K02931	42215_8	K02393	88115_25	K01955	282530_1	K01338	16571_2	K03798	217753_1	K03581	40049_27	K01915	283612_43	K07112	254673_28	K00997	271427_5	K03413	263835_10	K03273	53863_2	K02197	178446_6	K00266	112728_9	K02392
131319_3	K07015	15602_21	K01990	54691_4	K07315	192950_4	K07407	80189_2	K01133	148649_8	K01784	152860_15	K13789	12175_11	K08681	114985_10	K05895	13920_123	K06204	239661_87	K03478	33964_31	K02954	55600_1	K02117	111847_25	K01057	288606_3	K03655	18221_1	K02257	220527_5	K02032	40049_37	K00962	283612_44	K07112	264414_1	K02434	278887_1	K03685	268024_4	K01620	55516_2	K03667	178446_10	K00821	112728_16	K06423
141262_2	K00615	24195_49	K02025	59487_4	K09760	193619_17	K21572	100806_5	K02806	168792_7	K04488	155207_79	K00789	20634_3	K03555	114985_11	K05934	13920_164	K00948	252185_115	K13288	33964_32	K02994	79190_1	K06990	124663_8	K01695	288610_3	K00104	18221_3	K14998	226478_14	K16881	42324_5	K03168	283612_46	K03782	277024_7	K01662	281216_1	K01883	268916_11	K01810	55876_3	K07023	178446_11	K00611	119710_12	K00058
161780_5	K03801	24195_50	K02026	61578_3	K02913	198891_5	K00995	103424_1	K02029	168792_12	K01840	160063_67	K03737	27094_19	K07658	114985_12	K02189	13920_171	K03089	256069_183	K11069	33964_33	K02933	84921_2	K03070	135073_27	K10440	289529_6	K02340	21836_10	K03611	20517_7	K02027	42324_6	K04094	283612_47	K09825	284440_31	K09769	281497_4	K00760	268916_32	K07713	55986_1	K01873	178446_13	K01940	119872_34	K17318
161780_6	K03644	26335_3	K15582	74549_3	K03526	200156_3	K19051	103424_2	K02030	232833_3	K03654	166263_52	K00821	27094_32	K14742	118883_6	K07164	13920_173	K02314	256069_191	K00344	33964_34	K02881	136753_1	K03296	155864_9	K01207	14162_3	K09815	23387_1	K01681	22142_2	K02010	42469_3	K06959	118683_7	K13954	63450_10	K02806	285776_1	K18332	274624_6	K18138	55986_4	K02992	188909_17	K04486	121698_8	K04487
177312_1	K06950	30057_18	K00176	74549_34	K02669	201259_2	K21572	104538_8	K06960	234976_67	K14088	171451_3	K06140	32314_15	K03750	119341_4	K03389	13920_174	K02939	239661_114	K07793	33964_35	K02988	156434_3	K13993	160773_121	K00604	47738_4	K14441	25570_1	K00981	23004_12	K02011	42599_1	K03572	219348_83	K12998	72007_39	K03411	288025_1	K03705	275555_2	K03820	55986_5	K02355	188909_18	K07301	123633_29	K01693
183898_5	K09458	30057_24	K04565	77713_2	K03495	202970_1	K12308	123930_1	K03686	241925_4	K01784	171451_4	K06140	32314_16	K03750	119968_1	K03799	13920_190	K03769	256069_22	K03300	33964_36	K02907	158984_3	K07107	168298_26	K08641	48011_1	K02355	25570_2	K00806	52518_6	K01470	42599_3	K00791	41483_9	K01955	72007_41	K03413	288468_1	K03306	286909_7	K09808	55986_9	K03799	190050_13	K03215	123633_60	K11145
188646_2	K02669	32600_6	K02897	82054_1	K02674	209773_3	K21572	135984_9	K03716	37120_14	K07079	179820_22	K02411	32314_16	K07219	120826_2	K18139	20588_21	K01879	165287_26	K01154	33964_37	K02876	170501_2	K03496	168298_44	K10697	62194_2	K00615	29744_4	K03820	52518_37	K02025	42599_4	K03666	44445_1	K05946	130845_13	K02065	288468_2	K01926	286909_8	K09810	56613_4	K03183	192007_1	K02446	123633_71	K03703
202256_1	K18682	37669_23	K03406	86247_24	K06158	209773_4	K21572	140880_15	K06972	177240_11	K00567	182078_40	K09133	35134_41	K02945	120854_1	K02492	20588_22	K01878	7804_59	K02564	33964_38	K03076	171814_2	K09747	195379_52	K12454	77957_3	K15738	29989_3	K02825	52518_38	K02026	42599_9	K14170	45187_59	K08679	155523_43	K09181	288493_5	K06949	288169_1	K03722	56613_6	K11783	192007_7	K01775	123633_81	K04567
216291_2	K07037	41590_13	K02027	92968_3	K04940	214716_7	K01235	151734_6	K13819	210842_24	K00188	182078_89	K14155	35134_41	K03527	124729_2	K02355	20588_24	K01465	189012_42	K12530	33964_41	K02919	188538_1	K02123	41515_36	K03671	80533_1	K03106	30614_7	K02274	62106_5	K10112	42599_11	K00800	45187_86	K00262	155523_59	K07315	289048_1	K06296	13826_31	K00655	57047_1	K02838	195123_2	K02909	123633_91	K06407
227372_1	K00688	41590_15	K02026	92968_4	K04940	215480_2	K01195	183355_2	K04069	210842_25	K00186	182078_120	K09825	45919_11	K16012	125914_3	K03218	20588_30	K03072	256069_11	K08475	33964_42	K02952	189534_2	K01627	108774_9	K02887	90193_2	K09747	34496_7	K01633	98397_31	K02033	42599_12	K00945	61875_74	K13950	166323_5	K03118	289750_2	K18672	25221_24	K03498	57047_2	K00806	206321_6	K02500	139537_12	K00849
249233_3	K02071	41590_16	K02025	110525_13	K00615	216287_5	K21572	187104_1	K02030	274028_55	K00666	183979_9	K06949	45919_12	K16013	125914_4	K02653	20588_35	K02499	256069_81	K00248	33964_43	K02948	190557_3	K07079	259639_63	K00950	116022_2	K02400	35858_3	K22451	141469_8	K01768	42599_14	K02945	61875_97	K07071	182045_81	K03040	248185_2	K07301	30214_2	K06199	58042_2	K00556	206321_7	K01814	139537_17	K02909
249233_4	K02072	44061_12	K02026	119357_11	K07013	216448_3	K21572	187104_2	K02030	139764_30	K00008	186441_3	K06995	45919_14	K00426	128197_3	K03046	20588_45	K02355	7804_124	K01012	33964_44	K02986	226153_4	K02217	1234_5	K00286	136405_2	K01265	38545_3	K05524	145188_3	K01999	44561_2	K01951	63929_154	K05946	187391_42	K00575	27961_1	K02906	88988_36	K02669	60051_1	K00812	206321_10	K00013	139537_42	K01662
249233_5	K02073	44061_13	K02025	123784_3	K07175	217091_3	K21572	187104_3	K02029	90027_24	K01749	193609_33	K00688	45919_15	K00425	128197_5	K03043	20588_72	K03634	7804_195	K19302	33964_45	K03040	231354_2	K05833	31390_10	K02404	140998_1	K00335	38545_4	K03671	145188_4	K01997	44561_3	K01951	64927_17	K03101	187391_108	K04654	264857_3	K18332	97115_21	K08679	60797_3	K03575	206321_19	K00764	139537_58	K03628
255211_3	K00547	44201_42	K03218	123784_31	K01749	217244_5	K21572	213405_7	K00133	135895_19	K01923	195977_45	K15635	46437_7	K02500	130526_3	K07323	20950_9	K07175	14067_12	K17247	33964_48	K08218	236818_1	K02117	41515_11	K02501	168666_1	K02371	38995_2	K22451	145188_5	K01995	44561_4	K00088	64927_67	K07045	187391_110	K04651	44633_3	K02233	116326_18	K00794	63248_1	K01662	206321_24	K01756	139537_59	K00858
255211_3	K00297	44788_4	K07777	123784_91	K02355	217244_12	K01198	247305_1	K11645	187132_3	K01547	196165_21	K03820	46437_13	K01775	133381_6	K05366	20950_13	K06204	14067_36	K01265	33964_50	K00566	251545_4	K01890	41515_17	K00703	173040_1	K13038	38995_5	K00688	145188_5	K01998	44566_7	K18890	64927_94	K02652	233845_3	K00790	44633_5	K02227	120910_4	K01990	63248_2	K13789	206321_34	K11068	140145_4	K03497
259827_1	K01892	44788_22	K15582	124416_8	K01924	219910_2	K03088	248519_7	K01886	233059_38	K02050	196165_72	K14441	48930_1	K06942	133381_8	K03116	47712_57	K08679	14067_40	K04477	33964_53	K05921	105859_6	K03596	41515_39	K00979	184723_1	K00262	38995_6	K00703	167200_1	K16329	44566_8	K18889	85003_16	K00940	284440_47	K09815	124621_2	K05299	140760_4	K02886	63248_5	K03601	209349_2	K03091	141737_8	K03070
261240_1	K00282	44788_47	K07343	124416_17	K03438	221320_11	K01686	20564_2	K02011	234976_10	K00796	196165_86	K02341	50030_21	K03088	133660_5	K07098	47712_60	K03981	19886_65	K08358	33964_55	K00151	15167_1	K12132	41836_2	K01783	193235_1	K01955	41054_4	K01423	233196_2	K03686	44566_21	K02433	85003_42	K02013	3596_34	K01619	167_3	K11784	163561_12	K06199	63248_6	K01881	214983_22	K03217	141737_18	K01876
272241_8	K17758	45022_6	K09776	126414_2	K00721	223455_2	K05989	61486_2	K07271	241925_10	K11991	202513_12	K00619	53304_9	K00782	133812_6	K03529	47712_87	K02902	38694_20	K00208	33964_66	K00077	16769_1	K00059	42344_45	K00990	229901_2	K07636	42211_1	K03646	291237_20	K02012	44566_25	K03657	108890_5	K02986	48315_8	K02114	310_2	K03800	218990_23	K01934	63677_1	K00198	215060_10	K07238	141737_25	K01813
272241_8	K17759	51888_46	K00790	142239_20	K03820	223455_3	K05989	163440_3	K02026	129841_28	K11936	205096_4	K04768	54220_16	K02990	134395_3	K06881	47712_90	K01933	38694_29	K03973	33964_68	K07039	27514_1	K17686	42344_62	K03705	242294_1	K08679	43332_1	K03169	279224_2	K07729	44566_27	K02356	111558_154	K07316	93111_145	K02481	4125_5	K09747	218990_50	K01955	63677_2	K07321	215060_11	K09936	142137_12	K06925
274939_2	K03307	55125_17	K06391	142550_4	K03274	223455_4	K05989	178864_1	K02768	148649_46	K03406	205869_69	K03769	54637_11	K00611	134395_5	K02956	47712_91	K03655	38694_54	K03832	33964_69	K07056	62083_2	K02314	44671_3	K02843	246367_2	K00954	51122_5	K02834	249086_35	K03547	44566_36	K03630	113493_30	K01915	130845_43	K12510	4507_5	K02114	223876_17	K06199	66463_1	K06942	215060_23	K01915	144453_43	K00525
275061_15	K02652	55732_33	K17758	143428_9	K03272	227108_3	K21572	178864_1	K02769	168792_57	K19225	208950_1	K01912	54735_18	K00854	134395_11	K02662	47712_95	K00003	72394_8	K03561	33964_70	K07460	64999_2	K00133	44671_42	K03684	246536_2	K00266	52080_1	K00855	261519_3	K00795	45010_2	K05601	113825_32	K09760	130845_52	K02278	6069_5	K12574	243188_31	K02986	66463_2	K00012	215060_34	K07015	144453_103	K00620
289332_3	K03572	55732_33	K17759	143428_10	K03272	227334_3	K01051	178864_1	K02770	233059_35	K02049	208950_21	K04096	65904_5	K00282	134395_13	K02664	47712_100	K00180	89026_33	K06899	33964_71	K03271	65721_4	K09155	52672_44	K01626	285244_2	K00773	53653_1	K03797	6890_12	K03406	45010_3	K08296	116340_80	K02422	133066_8	K06140	7351_4	K00876	252542_2	K09747	66463_3	K00997	237433_3	K01939	146730_3	K08384
16672_7	K01470	55732_35	K07723	145051_32	K00575	229031_3	K05970	193750_1	K02027	1209_18	K22226	212793_2	K03413	69172_12	K15582	136516_7	K02453	47712_103	K05516	89026_107	K07153	33964_74	K02670	86463_1	K04763	52672_48	K03342	202_2	K06346	54263_2	K00012	20517_8	K03710	45010_4	K02039	116340_141	K02400	156174_17	K06140	10662_1	K03406	11858_5	K00995	66634_4	K03594	237433_4	K01338	148635_5	K17320
18989_8	K00324	59931_5	K09779	148495_1	K02355	236023_2	K01811	208548_5	K01996	90495_59	K02109	212793_3	K03409	69172_12	K02034	137061_3	K03272	47712_107	K00088	107154_54	K03743	33964_75	K02669	94044_2	K01156	52672_59	K03572	4775_1	K01463	54455_3	K01649	38125_28	K01996	46591_2	K03182	116340_156	K18707	162074_22	K07089	12389_3	K09762	11858_8	K01961	66634_5	K03711	237433_10	K02990	148635_10	K06381
26853_4	K01194	69465_31	K06402	153582_14	K08303	236023_3	K01811	12944_2	K01069	90495_60	K02111	212793_14	K02004	69172_34	K00873	137061_4	K06204	69364_56	K00425	111696_47	K01069	33964_76	K06997	113272_1	K07714	56871_10	K02343	4775_2	K22136	57192_1	K03568	38125_29	K01995	46591_10	K04487	130462_16	K00297	166111_4	K01998	16480_1	K03688	13826_9	K03088	66811_1	K00773	257749_4	K03088	151108_1	K03737
35820_1	K13963	72721_21	K02419	156771_1	K13924	237851_3	K21572	27221_3	K04487	159605_29	K03892	212793_15	K02003	75826_8	K12132	138326_1	K01990	69364_57	K00426	115192_69	K03771	33964_77	K01433	131235_2	K03088	56871_12	K03698	5078_1	K05601	58580_2	K09691	70057_4	K02078	46591_11	K13819	147788_21	K07636	168029_51	K04085	16634_2	K06285	18487_11	K02314	66811_4	K02963	261275_1	K00615	151108_31	K00929
44723_3	K00140	72721_43	K04096	158092_2	K03306	237851_5	K01051	40624_1	K00012	189518_28	K01652	218179_28	K00099	75826_29	K01537	138326_3	K01990	69364_96	K01890	115192_102	K06879	33964_78	K01897	142753_2	K01693	57471_25	K07708	5718_1	K02652	59169_3	K03601	85057_11	K03497	46591_12	K01835	165499_34	K01940	168320_57	K02557	16728_4	K03390	21680_3	K03701	66811_5	K02939	261275_2	K00615	151108_36	K04656
144053_2	K13963	72721_56	K06969	159209_5	K01803	243351_9	K02231	57661_8	K00615	210842_23	K01895	230817_11	K03389	75826_36	K00760	138326_4	K01992	69364_101	K01868	139435_137	K07345	34719_3	K00147	181106_1	K02440	57471_53	K03833	6150_1	K01012	59784_4	K00773	164144_23	K07651	46927_5	K01778	247211_96	K00266	175690_34	K03733	18778_1	K02004	22593_20	K00020	66811_6	K02314	261275_4	K02557	151564_4	K03664
194785_18	K00700	81814_24	K00806	167336_8	K02460	243401_11	K21572	57661_9	K00615	13863_23	K13926	237759_29	K08300	75826_49	K07462	139844_2	K03570	69364_115	K03106	150439_282	K07306	34719_4	K02340	207381_6	K01662	58259_3	K07708	14636_2	K03088	60732_1	K01255	14650_35	K02529	46927_6	K01151	1552_31	K07497	182045_34	K03696	19263_2	K06407	24499_12	K00605	66811_15	K01845	261275_6	K03070	151564_23	K03407
284191_10	K07506	87671_2	K09747	167776_6	K09007	247660_4	K21572	61014_11	K09458	40084_35	K02338	256318_4	K07133	75972_4	K02926	139844_4	K05515	69364_119	K02654	165287_6	K09801	35568_1	K01754	220116_1	K02337	61596_56	K03856	19089_1	K01662	62651_1	K03701	14650_62	K02342	47030_4	K02500	1552_36	K07497	182045_79	K02948	20366_2	K03569	24499_14	K00282	66905_7	K09808	290607_16	K01876	154605_13	K06387
289176_2	K07506	92011_58	K07777	178676_17	K03386	249766_4	K21572	66228_4	K07080	182986_58	K01963	259431_5	K01652	75972_7	K02965	139844_5	K05837	69364_122	K07137	239661_74	K07306	36194_1	K01962	258481_1	K07089	61596_57	K06024	19452_1	K01599	63872_3	K00790	16161_38	K06877	47637_15	K03813	4184_32	K18682	242322_6	K01271	21410_1	K01695	25221_34	K02851	70768_4	K11753	1128_23	K21405	154605_18	K03088
51184_4	K01630	93216_25	K03654	178676_18	K03386	253508_8	K21572	90225_1	K02051	187132_6	K15125	265161_9	K02652	77792_3	K00859	139844_8	K02113	69364_137	K02108	239661_89	K07804	36194_2	K01247	268034_5	K05799	61735_7	K03769	23636_2	K03592	65984_4	K15011	19605_2	K03070	48581_2	K01775	4184_50	K00812	249158_12	K06140	25013_2	K02600	25486_22	K00334	70768_6	K05592	2546_21	K00549	154605_45	K07258
84572_1	K06147	99520_5	K07736	188182_35	K01069	254032_12	K01991	93007_3	K07341	234976_7	K17686	276368_10	K03833	79276_13	K01925	139956_2	K01814	69364_146	K03978	252185_42	K02477	36194_3	K01883	42351_1	K00688	68112_46	K08678	26056_3	K02419	65984_5	K03832	20517_23	K00033	50659_2	K03147	20136_13	K00058	263232_9	K01886	26886_3	K00174	26714_2	K03701	70768_7	K01496	7680_6	K01886	154605_48	K00177
223115_2	K03779	99520_20	K01755	188195_9	K01735	255678_3	K07052	101090_3	K00012	59360_1	K02034	278108_29	K08484	87975_9	K03531	139956_4	K01693	69364_150	K02110	252185_51	K02956	36194_6	K03768	72754_1	K03310	68112_52	K03601	32244_2	K06949	65984_6	K03561	38121_2	K11069	51505_1	K02667	20136_28	K00008	263232_31	K02238	26886_4	K00175	61341_42	K02500	70768_8	K00765	7680_7	K07098	154605_50	K00175
160184_8	K04763	113060_25	K10439	188770_46	K02654	266851_1	K15532	103435_3	K00705	176548_37	K08094	289938_4	K03698	95836_3	K00174	139956_5	K00765	78919_13	K02343	252185_106	K04087	36194_7	K03269	123266_2	K02653	68112_63	K02033	34334_2	K01448	65984_7	K03559	38125_37	K04486	51960_1	K03664	20136_53	K03723	72007_44	K06969	26886_5	K00177	67491_61	K00806	70777_14	K00640	9485_50	K21405	155378_14	K09747
283740_2	K01787	113400_20	K00975	193169_42	K12251	266851_2	K19049	116470_18	K03522	211421_45	K01433	3263_42	K01955	96057_3	K00854	140835_9	K03386	78919_21	K15022	252185_152	K02472	36194_8	K09933	148638_3	K02003	68112_96	K11927	36543_1	K02652	66870_2	K09810	56038_7	K01468	51960_2	K20810	21967_43	K19405	72268_26	K07636	26886_6	K00176	86753_12	K01990	70777_18	K03100	11386_11	K14540	155378_23	K03046
84670_3	K02003	116460_2	K02057	193169_47	K13479	267081_4	K21572	116470_19	K03521	233059_15	K01845	3263_81	K01069	96057_10	K15856	142355_8	K01689	78919_39	K07662	256069_201	K00901	39286_2	K00764	162609_1	K00325	73358_27	K01092	40629_3	K17758	68516_4	K02523	62705_17	K02907	51960_5	K00606	21967_77	K00948	130845_166	K09698	29287_5	K07777	102609_15	K01893	70777_19	K07391	11386_15	K02860	155378_37	K00789
74401_3	K00046	116460_3	K02057	196935_4	K03497	267349_5	K21572	117076_2	K01998	274028_41	K03406	8346_23	K01537	98502_2	K02057	144048_10	K03412	78919_40	K07640	72394_142	K16301	39286_3	K10764	162609_3	K00324	81019_10	K01889	40629_3	K17759	68516_6	K02899	98397_79	K22024	51960_11	K03924	30015_4	K00656	284440_24	K02372	31561_1	K06411	102609_22	K03088	71833_2	K01945	11386_18	K03106	155378_62	K19411
186171_5	K07025	116460_5	K07335	196979_21	K09133	267397_3	K21572	117076_3	K01995	274028_62	K00980	13774_12	K00297	100901_4	K03703	144086_1	K03296	78919_42	K04083	72394_146	K07230	39312_2	K01755	163003_1	K07315	81019_17	K00003	40740_2	K03665	68516_7	K03979	118989_2	K15581	51960_14	K03769	35266_42	K01649	1127_18	K01092	34297_8	K07576	120910_6	K17758	71833_3	K01588	15672_1	K07037	155378_67	K17319
16672_2	K09825	116460_28	K01733	198075_14	K01715	272125_1	K05970	123372_3	K06015	37120_11	K07085	23202_48	K13950	103157_11	K03722	144086_9	K09007	78919_105	K03979	175767_1	K00075	39312_3	K08082	236373_1	K00688	87566_13	K00982	46768_1	K01990	72689_5	K08483	118989_3	K16201	51960_17	K04773	35266_43	K01703	22831_20	K10778	35644_3	K01999	120910_6	K17759	72084_1	K03327	15672_3	K00901	155378_72	K02355
157004_3	K00865	129720_18	K00812	200906_3	K13924	274514_11	K01804	194359_4	K09761	232833_14	K04078	36459_23	K01915	105933_12	K01008	144116_1	K13789	78919_116	K08301	7804_178	K11103	39312_4	K08083	236373_2	K00688	95572_39	K05939	47592_1	K00788	77514_9	K07576	121654_9	K01449	52938_1	K12063	35266_75	K01652	63450_36	K03307	38215_4	K01915	126421_69	K01938	72084_2	K01163	24960_3	K07098	163406_26	K00528
211780_4	K00053	129720_21	K10979	202206_32	K03684	278182_1	K01992	200862_2	K07080	274028_25	K10112	51330_30	K02428	111505_3	K00806	144116_2	K01662	78919_139	K03702	7804_197	K03674	39695_1	K01965	244074_2	K03307	95572_41	K03327	60213_1	K02031	77919_1	K01265	129185_26	K22024	52938_3	K12058	41483_16	K00382	92446_71	K01480	41885_3	K04477	136025_29	K01975	72084_3	K11180	28371_46	K01897	163406_27	K00266
257859_1	K09790	131482_6	K02025	210681_9	K02346	278182_3	K01993	203051_8	K00705	155764_1	K06153	55965_25	K01940	120986_1	K06208	145961_2	K01872	78919_145	K02653	19886_75	K00638	39695_2	K01966	245954_2	K06001	96356_15	K09808	61142_1	K01928	81484_2	K14441	147756_10	K08602	52938_4	K12061	43199_31	K16899	130845_33	K00325	42266_9	K02004	138216_69	K14441	72084_4	K11181	33316_22	K02477	163406_30	K02356
264998_1	K02004	131482_7	K02026	210681_15	K03560	278317_3	K21572	216158_3	K07636	176548_87	K00058	56456_33	K02015	120986_4	K00800	147239_6	K03770	78919_146	K03218	72394_114	K03326	39695_4	K07588	268595_2	K03179	104129_32	K01069	61689_2	K02871	84007_4	K14742	152607_20	K00059	52938_5	K12060	43199_32	K16898	130845_34	K00324	42680_11	K07257	185095_8	K00609	76524_1	K04485	34295_13	K00123	165833_7	K19689
268844_6	K06871	136517_17	K07813	212435_2	K00688	278884_2	K05349	225813_4	K02057	183915_17	K02217	56456_38	K03101	129757_9	K02049	147990_3	K00979	78919_148	K03060	139435_38	K00065	39695_5	K01847	287401_2	K03307	107866_11	K03671	74448_1	K04069	86769_1	K01255	153094_5	K02529	52938_12	K12072	45187_7	K00609	130845_134	K01735	44439_3	K06942	209541_11	K01933	76524_3	K06891	34295_23	K06180	165833_12	K09710
284150_4	K00965	136517_28	K06296	215729_27	K02843	278884_3	K05349	225813_5	K02057	274028_75	K00641	58485_46	K07636	129757_10	K02050	147990_10	K03497	78919_155	K04567	139435_40	K02079	39695_17	K00942	177440_3	K01770	107866_12	K03671	79330_1	K01881	87354_5	K02259	170079_9	K02838	52938_13	K12056	45187_27	K00123	133066_14	K00325	52493_2	K01611	211663_12	K09764	76524_4	K03694	34295_24	K02825	165833_13	K01869
33592_4	K07088	136517_139	K04076	216181_22	K22319	279495_3	K05349	254483_2	K15986	3940_17	K06990	104172_8	K02500	138702_11	K01069	147990_11	K02313	78919_156	K09808	139435_43	K02746	39695_18	K03060	268034_2	K01630	108774_6	K00943	79643_1	K01678	97950_1	K01599	186513_1	K14540	52938_17	K04764	50034_55	K02456	155523_29	K01448	54050_4	K01933	211663_23	K01625	76524_5	K03694	34295_25	K00609	178878_4	K02601
446_1	K01159	136517_156	K02871	216181_23	K22318	280418_9	K21572	256994_2	K14441	3940_20	K03688	117133_54	K02652	142244_2	K02563	147990_12	K02338	78919_164	K00748	139435_44	K02745	39695_19	K01139	277331_2	K19997	111847_4	K12132	80185_1	K00058	97950_2	K03498	208164_7	K17723	56379_2	K17723	51422_13	K19221	162074_80	K01256	58487_1	K02005	212688_3	K03664	79004_4	K04651	34295_26	K01465	178878_8	K02935
446_3	K03551	136517_174	K02986	216181_24	K22317	280953_2	K21572	258763_2	K01751	145565_6	K00640	123622_10	K03687	144983_3	K03389	147990_13	K02470	78919_167	K00912	139435_46	K16371	39695_20	K04760	48378_5	K00975	111847_22	K14441	80513_1	K02469	97950_3	K03499	210621_34	K15581	57332_2	K06204	53834_10	K02005	243841_31	K00705	58487_2	K02003	221464_7	K06941	80338_5	K04759	34295_27	K01955	178878_11	K08591
2284_2	K01687	136517_182	K03076	217810_8	K00768	289540_2	K21572	260071_3	K02049	182208_33	K08999	123622_44	K02313	144983_9	K03388	148025_4	K02033	78919_169	K02843	139435_48	K06871	43567_3	K01703	154107_2	K01006	112539_2	K06969	85301_1	K00854	102015_2	K00940	210621_40	K15582	57332_3	K04485	53834_23	K03733	277287_2	K02433	58487_3	K02004	223876_9	K02238	80420_3	K03703	34295_28	K02823	189468_6	K02238
4355_1	K17318	136517_187	K02933	222491_6	K01992	290190_2	K01205	268793_2	K00012	268088_11	K03616	124368_4	K02986	144983_12	K03388	149042_8	K13598	78919_174	K02843	139435_49	K01138	43567_5	K01704	280316_1	K04043	112539_52	K01784	85950_1	K01662	102015_5	K15539	234221_12	K04485	57332_5	K09817	61875_20	K03088	130845_185	K00826	59136_1	K02036	223876_29	K00997	82195_3	K01808	34295_37	K06411	189468_11	K10439
4355_2	K17320	136517_189	K02931	222491_9	K01993	169047_1	K06973	268793_3	K00012	90027_43	K03406	158244_19	K03499	147849_9	K03569	149042_9	K13598	78919_209	K01491	139435_51	K08302	43567_8	K00052	5512_2	K03496	116818_22	K13572	91776_1	K00854	102015_15	K04088	248380_1	K00088	57332_7	K03179	61875_25	K00174	130845_187	K07533	59136_3	K09888	233296_7	K00969	82195_7	K00919	34295_40	K01714	189468_13	K07720
4355_3	K17319	136517_195	K02982	229350_13	K04654	158184_2	K07214	84875_1	K19068	168319_9	K03406	160063_35	K08679	157798_4	K00872	149042_12	K09765	78919_243	K01262	139435_52	K00874	48957_1	K14682	46991_4	K03564	116818_34	K06140	96720_1	K03571	102015_17	K09937	252990_20	K01625	57332_8	K03186	61875_40	K04567	182045_76	K01265	59136_4	K02347	237485_17	K01567	82658_2	K06204	34295_41	K12574	189468_14	K10543
4355_16	K17318	136517_204	K02027	239054_4	K02492	171076_2	K00765	43176_1	K00919	22167_12	K01735	166263_33	K18707	166518_5	K03218	149042_13	K03551	78919_253	K02664	72394_127	K07120	48957_2	K13481	75917_2	K02008	116818_35	K06140	104735_1	K00333	104705_3	K10773	50631_9	K01992	57332_11	K03684	61875_88	K07636	72268_57	K01372	63271_1	K01998	241532_19	K00058	82658_4	K03553	34295_65	K03733	189468_15	K10548
4667_1	K00059	136517_207	K02026	250670_1	K01768	238989_1	K21572	192914_7	K01126	32902_22	K02488	166263_50	K03498	172162_8	K03437	149042_14	K03550	78919_255	K02662	256069_162	K20037	48957_3	K13482	95981_7	K02946	116818_100	K00688	114085_2	K00259	105059_2	K03286	56038_20	K10117	57332_14	K02687	63929_58	K03088	162074_99	K01208	63271_3	K01996	252542_9	K02051	83935_2	K01077	34295_68	K20459	189468_16	K10547
4667_3	K09458	136517_208	K02025	251382_4	K02653	288817_3	K05349	261288_3	K06889	58548_7	K07045	179820_13	K02422	183841_20	K01890	149042_15	K01159	78919_261	K02956	7804_146	K03326	48957_5	K06901	156691_1	K00990	124663_6	K01817	124341_1	K00384	106474_8	K01719	98397_5	K02027	57332_16	K04771	63929_110	K00854	168320_5	K03496	63601_2	K07082	280344_10	K03088	84779_2	K03499	34813_4	K03750	196704_8	K03608
5114_4	K01443	141327_61	K00278	251415_31	K00029	68704_1	K03307	164699_2	K04095	185283_4	K07056	212793_10	K03695	184704_3	K09764	149879_2	K04656	78919_266	K02519	72394_115	K01258	48957_6	K01487	167292_1	K02313	125040_31	K00283	135130_2	K01409	106474_11	K00228	186841_1	K02025	57332_17	K02437	75678_5	K13542	172885_32	K01787	63601_3	K08303	13942_25	K00790	84848_1	K01696	34813_5	K03750	196704_11	K05515
5584_3	K00790	145275_15	K16881	251475_18	K00554	72731_1	K00013	190355_8	K01596	234976_27	K02488	224901_77	K06281	196078_19	K00854	150450_5	K02005	78919_272	K02835	256069_86	K13607	48957_7	K03611	169217_6	K02557	125040_32	K00282	141442_1	K00790	106474_14	K03557	24352_14	K03928	57596_6	K03798	85003_19	K01963	243841_50	K01208	72257_2	K03624	18343_22	K03709	84848_2	K03703	34813_5	K07219	199172_6	K00805
6720_2	K06925	147892_33	K07010	251475_26	K13993	120333_2	K16264	263676_5	K03439	241925_25	K10439	259431_38	K02400	206512_10	K00606	151450_4	K03101	78919_274	K03628	263563_8	K09974	52309_1	K01507	256932_3	K03496	125040_34	K00605	143748_1	K04075	106474_15	K05540	30342_17	K09121	57596_7	K00796	108890_15	K02933	22831_50	K06990	72257_3	K04567	18343_33	K03320	85766_2	K12543	36308_22	K03040	199172_8	K03885
6720_4	K03789	150633_1	K07444	255867_1	K03551	50198_1	K03694	61014_12	K00059	268088_48	K00769	502_5	K03517	213383_2	K10907	151450_5	K01870	86921_3	K07112	19886_6	K02348	52309_4	K00128	50890_3	K07246	135073_41	K02669	145708_2	K00334	106474_17	K01262	30342_18	K06898	57596_10	K03474	111558_14	K06173	135077_20	K03602	76770_2	K21405	18487_16	K09125	87177_3	K02824	36308_29	K01265	199172_21	K02948
6720_8	K03703	150633_11	K01678	258843_6	K02005	212009_1	K03781	24271_2	K00845	74020_9	K02015	3263_35	K00382	218139_6	K07636	151450_6	K04077	86921_4	K07112	38694_136	K01620	53759_1	K03568	82717_2	K00940	135073_66	K03640	146000_2	K00854	107102_7	K09780	30342_19	K06864	57596_12	K06196	111558_143	K02563	182045_82	K02879	76899_5	K01537	20478_11	K03281	87394_1	K11181	36308_31	K03076	199172_22	K02952
13501_8	K03070	150633_13	K01939	258843_8	K02004	47770_2	K15531	90932_8	K01787	90027_30	K02189	3263_79	K18682	229076_33	K00943	155597_2	K03702	90054_6	K09458	183562_22	K01751	53759_2	K03525	138508_2	K01784	144644_2	K03980	152826_2	K02501	108930_12	K04043	38125_22	K04043	57596_13	K04751	114983_2	K03469	287997_20	K12989	77944_2	K15633	67491_22	K09949	87394_3	K09141	36308_38	K02954	199172_24	K02518
13501_10	K11754	150633_62	K00620	261368_17	K00688	203014_1	K06921	94522_2	K00046	90027_33	K00595	3263_112	K07636	230010_1	K00973	156383_1	K03553	94731_27	K02335	256069_83	K20026	53759_17	K01626	203124_3	K01241	149705_47	K01738	152935_1	K00030	108930_20	K10764	47774_9	K02346	57886_6	K00003	116340_7	K07636	127378_42	K02110	78411_4	K00891	85098_8	K01586	88120_5	K06942	36308_46	K02890	199172_35	K02931
14282_4	K00075	151202_1	K03856	261368_23	K08678	249264_5	K04486	118927_1	K00046	148649_69	K21636	13767_65	K01886	238717_28	K10563	161326_4	K11720	94731_34	K02492	256069_83	K20904	53759_20	K09858	253910_3	K08256	155049_36	K03723	155373_1	K20038	108930_21	K00764	48264_7	K02030	57886_10	K13479	118178_6	K03106	127378_48	K02112	78411_5	K01736	116326_58	K03667	88473_9	K06890	36308_51	K02906	199172_44	K02886
14436_2	K01588	151630_6	K00791	266270_13	K02454	255043_3	K03427	141725_4	K00874	148649_70	K04069	13767_76	K06173	238717_34	K02337	162329_3	K11927	106349_7	K00951	256069_87	K00666	53759_34	K02030	25554_3	K02357	155399_20	K02470	158809_3	K03088	112392_1	K06287	48264_38	K02010	61470_12	K12132	128673_7	K02956	168029_55	K02392	81430_2	K09773	129422_5	K02844	88473_13	K01159	38278_21	K06180	199172_48	K02946
17622_1	K00111	151630_18	K01956	266270_38	K00978	10599_1	K01364	166762_9	K00874	234976_65	K14086	17950_21	K00602	249622_12	K01915	162329_25	K01992	106349_8	K01881	14067_42	K00984	53759_40	K00992	183213_4	K01937	155399_31	K03553	159913_6	K02428	112392_3	K04773	48264_40	K02010	61470_20	K00104	164282_3	K02528	254673_49	K02517	81430_3	K01006	129946_11	K07301	88473_16	K01887	38278_87	K04564	204078_13	K01060
20344_17	K03470	151630_21	K00609	269243_2	K04070	18474_1	K01364	189584_2	K00975	234976_69	K14090	23202_14	K04567	252325_1	K00974	165891_2	K08301	106349_10	K00812	7804_147	K01760	53759_41	K01262	226702_4	K03704	155864_43	K08591	161553_4	K00991	112706_3	K01092	66863_20	K02118	61470_21	K11473	164282_12	K03499	48649_10	K06925	82153_1	K07037	131560_56	K01151	88473_17	K00645	40332_4	K02238	204078_90	K03469
20576_8	K17320	151630_22	K02825	271959_4	K00600	280879_1	K07741	3724_3	K11534	101425_47	K06919	28682_12	K03536	253675_22	K01975	170979_1	K01883	106349_14	K17103	239661_49	K01756	53759_44	K00982	27120_2	K07313	155864_61	K03551	163124_1	K06871	113495_1	K00615	66863_26	K02123	62931_2	K15986	166804_14	K00620	72007_33	K01745	84499_2	K13993	136025_10	K01091	88473_18	K03501	40332_7	K01869	204078_104	K02337
20576_9	K17319	151630_28	K09769	273750_38	K03787	102260_10	K07025	94470_8	K09705	11160_8	K02835	51330_19	K09764	253675_24	K00940	172334_2	K01627	106349_19	K00099	7804_23	K00567	55264_1	K00140	197433_4	K06045	159516_26	K01662	165389_2	K09769	114947_1	K00566	81342_3	K02238	62931_4	K01923	166804_31	K04655	133066_12	K00324	84627_1	K03217	140760_3	K02965	88473_19	K07151	40332_10	K00969	204078_116	K22132
21487_3	K00954	151630_47	K09163	279282_29	K06920	141144_8	K12308	133238_3	K07335	26024_18	K02057	51330_90	K01008	253675_60	K00997	172334_3	K03270	106349_20	K00981	239661_49	K01857	55994_1	K03719	68619_3	K00266	159516_27	K00764	187631_1	K01934	117363_3	K02302	135310_28	K00260	62931_5	K03770	166804_73	K01972	155523_23	K03210	84627_5	K02313	155455_2	K07391	88805_6	K11181	40332_20	K08301	213657_3	K02004
22683_2	K00111	176184_14	K06295	284094_3	K03274	178106_7	K05349	193306_4	K00098	26024_19	K02056	53002_37	K01939	258379_12	K03595	174884_4	K02355	106349_25	K02967	240801_22	K05878	55994_2	K00285	155722_2	K02112	159516_28	K01923	195277_1	K13542	120379_5	K02503	210621_1	K01997	62931_6	K03569	166965_19	K19710	156174_11	K00325	85054_2	K00806	157464_1	K03686	88916_4	K05516	40332_23	K06402	213657_32	K09812
23618_3	K07107	176184_25	K06411	285433_2	K00919	236023_1	K01190	242139_4	K15582	26024_20	K02058	53002_38	K00806	266420_7	K03608	178995_3	K01768	106349_26	K00620	7804_4	K05812	55994_4	K00140	156701_3	K13819	159516_47	K01962	210370_2	K06942	133961_6	K00795	210621_56	K01999	62931_8	K03271	166965_27	K01939	156174_13	K00324	85054_4	K09903	182796_8	K03798	88916_6	K03695	42424_15	K03498	213657_41	K02315
23618_4	K08744	184880_12	K22010	285433_27	K02421	83986_2	K01972	37015_3	K05813	182986_80	K00849	53437_11	K03469	266420_17	K04075	183680_7	K04568	106349_27	K03070	7804_21	K03647	55994_6	K21699	239190_3	K03076	160773_23	K02355	210512_7	K02412	133961_7	K01662	227060_5	K00074	62931_9	K03272	166965_28	K00806	171581_51	K01006	85920_1	K01867	182796_33	K02919	90422_4	K00925	42424_56	K00794	220943_40	K19221
25711_1	K17320	184880_17	K09121	286334_10	K01768	178386_1	K01572	143538_4	K02529	202244_8	K02056	56456_27	K03733	267643_39	K05825	185447_3	K02065	107569_36	K01737	7804_22	K06191	55994_7	K11711	283530_2	K03979	160773_28	K03154	213577_2	K03664	136868_1	K02040	248380_22	K01493	62931_10	K03273	166965_45	K01159	249158_8	K00324	90184_2	K03088	184573_14	K02124	90422_5	K13788	42424_57	K14652	220943_47	K03660
28047_6	K07658	187435_16	K02025	287131_4	K01817	184353_8	K06989	8519_1	K06901	176548_133	K01693	56456_67	K17758	270998_6	K02434	190940_3	K01714	107569_37	K09007	7804_28	K09158	58427_3	K01595	41569_3	K00925	168298_47	K03722	214615_1	K00941	136868_2	K02037	249086_8	K16898	62931_11	K03570	206699_87	K07462	249158_34	K02806	92469_3	K06438	184573_15	K02123	90422_6	K03737	42424_59	K11752	225872_5	K00175
28571_4	K01738	187435_17	K02026	287131_11	K01657	88808_9	K01867	10604_4	K03790	7162_8	K10563	56456_67	K17759	270998_12	K17828	190940_4	K00215	107569_59	K05788	7804_29	K07258	58427_4	K08301	55600_3	K02120	168298_57	K03215	220259_3	K06925	136868_3	K02038	261800_35	K07042	62931_13	K05515	219348_29	K17758	3596_97	K17992	94274_2	K06399	184573_16	K02120	90677_2	K02481	42424_60	K01783	225872_6	K00174
30339_2	K00016	197505_53	K00611	287131_12	K03856	228695_3	K19157	11869_3	K03695	51804_5	K16922	56456_115	K17758	270998_33	K15582	191026_1	K00697	107569_61	K06024	7804_31	K05837	58427_5	K06287	165062_1	K06412	168298_105	K03581	228643_2	K09764	137005_6	K02014	261800_41	K01945	62931_14	K05837	219348_29	K17759	3596_112	K18331	94274_3	K07699	184573_18	K02117	91620_1	K01940	42424_67	K09729	231260_24	K00962
32874_4	K17318	197505_54	K00821	288543_22	K00812	229909_2	K00059	11869_5	K07150	101425_45	K03169	56456_115	K17759	270998_34	K02031	194260_3	K02456	107569_62	K05896	7804_33	K00783	58427_6	K00783	219890_3	K02355	195379_14	K00791	228643_4	K06881	137049_9	K02911	217060_6	K17246	62931_16	K03406	219348_31	K01409	3596_128	K11203	96947_3	K00760	196635_7	K00575	92431_16	K04069	42424_71	K00789	234079_7	K02990
32874_9	K17319	197505_55	K01955	5778_12	K03408	86031_1	K01854	15049_6	K00566	176548_24	K17204	56762_13	K02652	270998_40	K05810	194373_1	K06941	107569_66	K00619	7804_39	K01869	58427_7	K09710	5132_2	K02986	226323_8	K01006	230958_3	K03088	137049_10	K07040	233196_6	K04043	64208_8	K07322	222132_130	K03088	3596_129	K11202	97385_7	K21929	196635_12	K03408	92615_5	K01749	42424_72	K13038	239579_4	K02444
34363_4	K03581	197505_56	K01956	6733_12	K03111	140847_2	K00789	17310_6	K03299	189518_5	K03282	58485_15	K03664	279409_4	K00177	194373_3	K05807	107569_67	K03631	7804_41	K10002	58427_8	K00969	5132_4	K02952	226323_16	K01776	236745_1	K01810	138374_3	K03741	261800_47	K01952	66979_14	K03832	231779_35	K07460	51710_43	K18430	97875_1	K01999	196635_13	K03407	95531_3	K00767	42424_75	K09777	239579_22	K01624
38378_5	K03581	199376_2	K02529	11010_6	K02355	66632_2	K03760	24069_3	K07406	205786_3	K01270	58485_50	K01012	284946_4	K03584	197514_5	K21464	107569_68	K00858	7804_43	K10001	58427_9	K00228	41569_1	K13922	226323_19	K01524	238548_1	K01042	138919_4	K03497	113704_8	K00571	66979_15	K03559	247211_35	K02434	72007_87	K08483	99600_2	K01890	203614_3	K03628	95531_4	K03517	42424_77	K10206	239579_57	K00058
43321_3	K21600	203398_53	K01534	11345_24	K07658	243811_16	K00567	25820_9	K00566	268368_14	K03550	91693_39	K00997	5452_38	K03390	200173_7	K00858	129444_7	K02388	7804_49	K06189	58427_10	K01945	45227_1	K02851	234793_8	K01586	250984_2	K02988	139774_2	K03980	182405_15	K03568	66979_16	K03561	260027_3	K01868	93111_53	K06871	100850_1	K01879	207675_12	K02066	95531_5	K00278	42424_86	K09769	241340_27	K03106
44627_2	K02654	203398_79	K06407	11345_49	K03091	97906_8	K01154	33061_9	K01915	46924_3	K01915	123622_45	K03110	8072_21	K00185	200743_3	K02499	129444_9	K02409	7804_60	K02802	58427_14	K00761	53021_1	K18330	234793_14	K17828	251147_2	K00817	139774_7	K00821	182405_16	K03592	67763_1	K06045	1552_27	K03408	127378_108	K01992	101102_4	K17758	225838_2	K20810	95531_11	K04654	42424_87	K18682	241660_15	K03572
45624_2	K02420	203398_80	K06406	11345_56	K01939	191218_8	K03473	49745_3	K01686	136764_26	K11529	123622_60	K16898	61173_4	K02217	201493_8	K01939	129444_12	K02412	7804_60	K02803	58427_16	K07304	82717_3	K00927	242886_9	K00948	253132_1	K07576	140308_1	K00975	225157_5	K01151	67763_4	K07755	1552_32	K03408	130845_170	K07738	101102_4	K17759	233214_13	K03296	95531_12	K04655	42424_89	K01975	241660_17	K06168
45624_3	K02421	203398_81	K06405	32620_5	K03415	53481_9	K08676	65567_5	K00336	189518_27	K01653	123622_61	K16899	61928_7	K03738	202705_1	K02343	129444_26	K02400	7804_60	K02804	58427_22	K00573	83832_1	K19689	242886_12	K02112	265870_2	K03665	142476_1	K06872	38738_6	K02395	71495_6	K07755	1552_37	K03408	131594_43	K00927	101825_1	K12574	236505_27	K04767	95924_5	K01493	42424_94	K14441	259002_9	K07040
48137_5	K03553	218554_7	K06208	41033_25	K07814	110839_1	K09939	115560_9	K00974	205786_4	K01895	123622_71	K01868	75972_27	K02986	205443_1	K06942	129444_28	K04562	7804_61	K01886	58427_24	K12340	85930_2	K00854	242886_14	K02111	269375_4	K06287	143063_3	K01494	52518_5	K01630	71495_10	K03892	1552_38	K03406	155523_31	K07090	102386_1	K01990	236830_7	K13993	95924_6	K11752	42424_97	K03466	259944_3	K01992
48258_2	K08602	222356_38	K06199	43929_80	K03547	268707_5	K03568	125431_3	K02011	1209_5	K02049	124368_7	K02518	187087_7	K02217	209430_10	K02004	129444_40	K02393	7804_67	K01175	58427_28	K06020	96325_2	K07777	244652_13	K02653	276717_2	K03657	144277_17	K03799	23004_19	K01153	73277_1	K02019	14977_48	K03408	163964_19	K19411	102555_3	K09769	237485_18	K00925	95924_7	K00793	42424_119	K20461	259944_19	K03091
48608_4	K01273	225602_47	K15582	44071_8	K18672	135663_3	K08679	128894_3	K08963	55093_7	K00919	127282_9	K02433	273688_1	K02469	210175_2	K02409	129444_61	K03413	7804_85	K00164	58427_45	K05367	97928_1	K08483	249006_44	K02668	285540_1	K00057	145920_6	K03722	23004_20	K01153	73816_14	K00655	14977_49	K03406	168320_108	K12132	102555_5	K18682	248995_17	K14261	95924_9	K03625	42424_120	K20460	259944_21	K07576
49721_2	K00134	227653_3	K00651	47662_21	K02556	110310_3	K13566	133537_2	K06201	71228_2	K10440	133964_22	K06158	6860_10	K07056	210815_1	K07091	129444_64	K03412	7804_86	K00658	58427_56	K00163	106258_2	K07079	259639_29	K09825	286957_2	K09116	149547_3	K02040	210621_14	K03427	73816_17	K07001	14977_50	K03281	171929_4	K18430	103251_1	K22579	159378_7	K01989	95924_10	K01869	42424_121	K20459	260924_2	K18330
51983_4	K02952	227653_28	K10823	47662_22	K02557	175801_2	K03924	151894_12	K01686	98527_6	K10206	135675_17	K00620	27094_33	K06925	210815_3	K03269	129444_87	K07003	7804_100	K03641	58933_3	K02065	177403_4	K01619	264403_40	K04046	290351_1	K00620	149744_2	K00655	945_14	K16202	74905_1	K04043	30015_9	K02626	171929_5	K18431	104398_4	K06208	11858_10	K01271	96433_5	K00958	43720_2	K00176	260924_5	K18331
51983_5	K02518	231740_1	K02519	47662_29	K02400	257888_4	K01153	176862_2	K01620	98527_147	K09121	135675_19	K09710	30378_12	K00342	211653_1	K13789	129444_113	K07220	7804_112	K15125	58933_4	K02066	216962_5	K01628	264403_41	K03628	6381_4	K00133	151456_4	K03517	1230_19	K02549	74905_2	K03686	35266_103	K02836	176663_22	K02529	104900_2	K09811	18487_18	K01768	98370_1	K03665	43720_3	K00177	261305_2	K01880
51983_7	K01265	231740_6	K02003	57937_7	K02970	26103_10	K02028	189188_1	K04477	139764_86	K00812	142267_25	K00948	35117_12	K00942	211653_2	K03602	129444_116	K04077	7804_119	K02018	58933_5	K02067	224719_1	K02078	264403_42	K02335	18165_3	K03701	151456_5	K06131	22177_3	K02935	74905_3	K03686	45187_54	K03709	182045_62	K02878	104900_3	K09812	88988_37	K02653	98370_2	K00602	43720_4	K00175	261305_8	K09761
52680_5	K17320	231740_12	K08978	61578_2	K02358	77605_3	K01192	190996_1	K07090	148649_33	K10440	142352_44	K03703	75826_2	K01972	212329_2	K07399	129444_117	K01870	7804_139	K01993	58933_6	K04754	249585_3	K02003	264403_43	K00748	63595_2	K13292	155222_2	K00820	24352_9	K00865	74905_7	K02227	51513_6	K07315	182045_78	K02952	105413_1	K21405	130834_7	K03723	98370_3	K01142	43720_5	K00174	261305_9	K02687
56557_1	K08384	231740_30	K03088	61578_5	K02601	116918_7	K01176	203181_3	K00849	177111_4	K03787	143728_6	K11752	98019_10	K07335	215609_1	K03702	129444_118	K03101	7804_150	K02372	58933_7	K07323	55600_2	K02118	271777_22	K03106	92962_2	K00600	155436_3	K04075	27305_7	K19225	74905_12	K00595	53834_4	K03798	187391_31	K00845	105413_2	K21405	131645_2	K15342	100161_1	K22226	43720_9	K06187	261305_16	K03596
58625_9	K03628	232901_35	K02035	74549_30	K00075	149130_10	K07010	207008_4	K15555	182986_2	K01585	143728_61	K03465	105290_3	K02493	215843_3	K05788	129444_121	K01912	7804_154	K04047	58933_8	K07122	130502_4	K01875	271777_41	K07305	97747_3	K02481	155661_6	K03424	30342_1	K01761	76392_1	K00382	53834_43	K03308	187391_117	K07668	106061_2	K09764	157402_2	K06997	100161_2	K01872	43720_28	K02614	261305_17	K06399
60216_5	K17318	232901_38	K02031	82430_8	K03518	154628_1	K01818	211128_1	K08602	182986_66	K00937	152860_5	K02528	113749_1	K02034	215843_5	K06024	129444_122	K01996	7804_165	K00027	58933_9	K01990	138719_4	K02123	271777_47	K02667	136403_2	K00901	155661_8	K00995	30342_20	K02006	76392_3	K00164	53834_79	K03406	238356_6	K02422	108962_2	K01915	170646_4	K00013	100514_2	K00969	43720_33	K01875	262276_1	K12574
64116_1	K03046	233028_26	K06407	86247_21	K03734	270608_1	K01187	214756_1	K00335	201848_7	K10440	155207_71	K00656	115540_27	K10440	215843_6	K05896	129444_123	K01995	7804_166	K01489	58933_10	K01992	187279_2	K02518	272536_2	K01924	149835_1	K00001	155661_9	K03703	30342_21	K02008	78423_1	K02358	53834_204	K07052	130845_67	K03572	108962_3	K22010	185095_6	K01515	100514_3	K00147	43720_37	K06215	262276_3	K01738
64116_5	K02355	238348_67	K01992	94747_5	K02652	272165_1	K01818	222419_2	K02056	205786_18	K16149	160063_55	K00123	145762_7	K00058	215843_10	K00619	129444_124	K01998	7804_169	K01874	58933_12	K00790	17467_2	K00767	272536_5	K02669	153837_3	K02016	155661_10	K21929	30342_22	K02007	78423_2	K02906	61875_27	K00177	22831_29	K02454	109282_3	K03980	231909_47	K05601	101894_5	K01873	43720_47	K06346	262276_9	K02335
64116_6	K02358	238348_68	K01990	108525_17	K03046	15402_1	K02669	248519_10	K09825	232833_20	K10440	172837_1	K00609	153928_8	K18682	218418_3	K01265	129444_125	K01997	7804_176	K00033	58933_13	K00765	98195_2	K01053	277344_14	K02841	167541_1	K06891	155661_13	K03474	38121_1	K11070	78423_3	K02926	61875_41	K03797	72007_80	K15034	109575_3	K02483	233214_9	K07710	102405_5	K01491	43720_50	K03650	265510_1	K03544
65368_2	K02529	270953_4	K02600	110525_31	K02499	35689_7	K20847	249964_2	K10440	263913_4	K01956	174587_17	K00013	153928_22	K01040	218418_4	K03076	129444_126	K01999	7804_191	K07258	61891_2	K07566	123266_2	K02455	277344_17	K03702	189220_2	K02965	156011_5	K02194	63769_4	K02549	78423_4	K02892	61875_50	K09141	163964_13	K01990	109575_4	K02484	234409_1	K19405	102405_6	K01689	43720_51	K03495	265510_3	K03545
65498_4	K00634	270953_11	K00806	110892_10	K07636	29431_1	K15532	251189_2	K03784	3940_2	K07005	174587_43	K00974	166518_10	K00112	218418_5	K03076	129444_130	K01693	7804_203	K09999	61891_3	K01589	150064_2	K01179	277547_14	K13993	193248_2	K05343	156011_6	K02195	66863_2	K04485	78423_5	K02886	64927_59	K01912	265072_33	K02455	111589_3	K10206	236830_27	K00991	103303_1	K00174	43720_55	K03497	265510_7	K03723
66984_4	K06384	274375_30	K07447	128657_19	K01419	68457_4	K01181	252326_3	K07005	11160_13	K00282	174587_54	K01662	186992_16	K05946	218418_11	K02994	129444_132	K01814	7804_205	K10000	61891_5	K05838	226702_5	K03406	277547_26	K02004	201175_3	K08307	156011_8	K02197	79068_8	K04486	78423_6	K02890	68809_11	K01214	1127_9	K01258	112093_4	K06409	238874_6	K13542	103303_3	K00177	43720_62	K01042	265510_8	K01056
66984_7	K07258	274679_52	K06295	128657_25	K03666	104209_5	K06113	256741_3	K02010	22167_16	K03424	178443_2	K01581	190566_7	K04567	218418_12	K02954	129444_134	K01768	7804_211	K03704	63607_1	K00548	31638_3	K03664	277547_30	K03798	206981_3	K00951	156011_9	K02198	100398_11	K07533	78423_7	K02982	85003_12	K14261	166323_31	K01520	112240_1	K03569	243188_24	K00656	103303_8	K05837	44847_13	K02614	265510_11	K06412
67706_2	K19955	281008_49	K04758	128657_26	K01778	133309_1	K02429	256741_4	K02011	26120_16	K03147	182078_11	K00554	190566_11	K03106	218418_15	K02874	129444_140	K02065	14067_45	K14061	64123_1	K03284	37012_2	K03651	277647_1	K03885	214109_1	K02652	156011_10	K02199	100398_49	K00962	78423_8	K02878	108890_33	K02992	168320_72	K01609	112240_2	K03570	248995_21	K00655	103441_1	K09007	44847_16	K02005	265510_12	K01924
69530_22	K01439	282022_50	K03500	133120_1	K04043	147559_1	K01190	258447_4	K01873	28764_7	K02040	182078_24	K03522	190566_14	K02860	218418_16	K02961	129444_145	K02005	14067_48	K07245	64123_3	K02806	48512_3	K05788	280916_20	K03148	214580_1	K14415	156011_11	K02200	120718_2	K06306	78423_10	K02961	111558_25	K02838	93111_83	K01784	112469_4	K11068	254454_14	K02372	103441_2	K07722	44847_16	K13888	265510_14	K03657
69530_23	K00040	282022_91	K09761	133325_5	K02982	175950_2	K09955	263676_4	K02355	36502_1	K08300	182078_45	K01945	218139_9	K05364	221842_2	K00600	129444_147	K02004	14067_52	K03808	64123_4	K06023	100281_2	K06045	280916_70	K03470	228692_2	K03709	156011_12	K02200	130426_1	K01996	78423_11	K02874	111558_89	K02653	135095_5	K03271	112788_3	K13888	159378_10	K06180	104155_2	K05942	44847_17	K02003	265510_15	K05946
72844_3	K04771	282022_107	K01892	133325_10	K02926	47894_6	K12990	264483_2	K01812	37120_3	K00764	182078_69	K00606	253675_47	K12511	221842_3	K01493	129444_166	K06966	14067_53	K08968	64123_6	K06186	125061_4	K02456	280916_81	K15635	231268_4	K01775	156203_1	K02834	210621_33	K15582	78423_12	K02895	113493_34	K03320	166323_14	K01768	116707_3	K06942	4195_3	K07814	104155_3	K00031	44847_18	K02004	269787_8	K07015
73287_4	K02435	282022_113	K07462	142239_15	K00548	89234_16	K07133	264534_6	K01960	40084_47	K00806	182078_96	K13292	266420_12	K03570	221842_4	K07738	129444_176	K02451	14067_59	K06956	64123_7	K00215	202207_2	K04651	280916_99	K03413	231508_4	K03555	157189_2	K04760	221378_10	K01875	78423_14	K02994	114658_15	K05343	172551_19	K06876	118872_5	K02867	10730_7	K07075	104787_2	K00075	45129_2	K02029	269787_10	K02241
74047_6	K07238	282022_129	K01599	182760_1	K03111	212931_1	K01153	268446_4	K05873	41773_2	K01972	193609_36	K03723	266420_13	K03569	222607_3	K06942	130397_44	K03856	19886_22	K02418	64123_8	K03561	218122_3	K03657	280916_103	K03411	237902_2	K09791	158882_1	K03688	225157_14	K06411	78423_15	K02933	114658_61	K03411	182045_28	K02455	119329_5	K19405	18343_16	K01448	104981_2	K00963	47098_3	K10979	269787_11	K02049
74047_10	K02851	285003_28	K02028	188770_18	K03624	212931_2	K01153	268446_8	K07406	49059_2	K03076	196165_57	K06173	267643_38	K06215	224616_2	K01923	130397_46	K14170	19886_23	K02419	64123_9	K03560	100989_1	K03800	286912_4	K03438	245010_2	K10800	159354_2	K00937	232797_1	K02056	78423_17	K02988	114658_63	K03407	277287_9	K03412	120656_3	K00133	29144_5	K07301	105640_1	K03737	47098_25	K05515	269787_12	K02050
75361_3	K02417	288454_4	K02357	196979_5	K02016	6958_1	K00658	288571_1	K10439	51804_10	K03980	196165_85	K00943	270998_34	K15583	224616_6	K04066	130397_52	K02523	19886_28	K02395	64123_11	K01869	61054_4	K01990	286912_11	K03588	264327_2	K07052	164250_1	K00794	249733_25	K17462	78423_19	K03076	114658_67	K03406	138943_7	K00161	121655_2	K02687	29144_11	K00324	105640_2	K13788	47098_27	K04043	269787_39	K07258
75832_5	K03070	288454_5	K02967	202206_50	K02652	33216_15	K12340	39472_6	K17723	59360_2	K03698	202513_45	K02652	270998_52	K00123	225186_3	K04562	130397_55	K03466	19886_31	K02392	64274_4	K06217	61510_1	K03317	289595_4	K03040	282450_1	K07045	164510_1	K00981	261800_30	K03595	78423_20	K01265	116340_123	K02396	168320_62	K03086	122900_1	K03628	49481_28	K09458	105870_1	K03701	47098_33	K06147	269787_53	K02860
78386_2	K00930	288454_17	K07082	216181_2	K00928	65813_6	K00647	129978_4	K00052	60625_19	K00821	218179_4	K22579	277123_9	K07456	226208_6	K03769	130397_56	K00655	19886_33	K02390	64327_1	K03169	153270_1	K01893	289595_10	K03076	283983_1	K02217	164510_2	K00099	261800_51	K07403	78423_21	K02986	116340_129	K02392	2783_10	K03790	123574_1	K00974	79502_18	K06891	106176_4	K00425	47098_65	K22579	269787_55	K07478
78712_2	K01060	288454_38	K06398	223006_1	K16052	66089_6	K00951	2470_8	K02529	70167_20	K01662	218179_12	K01703	100901_36	K03711	227646_11	K03217	130397_62	K03116	19886_34	K02389	64327_2	K03169	156454_3	K11472	289595_15	K02994	11656_3	K02994	164510_3	K11749	277065_17	K04077	78423_22	K03040	122307_33	K07315	48315_5	K03088	123574_3	K00974	102609_11	K06966	106176_5	K00426	48555_8	K01953	274003_21	K07460
80589_2	K00864	288454_45	K01934	250670_16	K06871	94074_2	K01534	24069_6	K10117	70167_42	K02343	218179_13	K01649	5352_22	K03335	228558_1	K07003	130397_64	K01092	19886_35	K02388	64327_3	K03775	169941_3	K06966	289812_14	K03455	16765_3	K02528	172213_1	K02343	135721_2	K02027	78423_27	K17686	165499_110	K13819	51710_89	K07106	123574_5	K05896	170498_4	K07301	106403_1	K03046	49638_2	K00945	274003_25	K20074
80980_5	K00760	288454_52	K01886	256047_2	K02356	132310_2	K07447	33061_16	K00620	70593_2	K07481	224901_7	K07636	12175_8	K02040	229381_5	K03089	130397_74	K03431	19886_41	K02401	69027_2	K06134	27590_6	K05568	290509_17	K01657	34568_1	K03723	175748_3	K02039	150811_1	K07048	80527_3	K02652	206699_113	K00901	103031_8	K00677	126075_2	K01649	170646_5	K00817	106403_2	K03043	51112_66	K06168	274003_45	K03075
80980_6	K04075	288454_58	K02340	257820_10	K02600	156940_2	K03630	53580_7	K10188	71228_31	K02879	230817_10	K03390	12175_9	K03699	231938_1	K03455	130397_75	K01951	19886_43	K03413	69027_4	K07397	27590_7	K05567	512_21	K01875	34879_2	K03150	182623_2	K00605	249086_28	K11618	80527_4	K02669	218367_13	K13821	130845_6	K13821	131345_4	K04763	197014_19	K01950	107064_1	K16887	51112_68	K01534	274003_46	K03702
80980_8	K02314	37669_26	K03411	271805_7	K02520	188291_12	K07017	58932_1	K01735	90027_47	K03798	230817_12	K03388	30378_9	K05576	232691_5	K07037	130397_91	K03217	19886_53	K02403	76858_5	K08591	27590_8	K05566	31390_11	K04562	60817_4	K03088	183605_1	K03498	1230_13	K03655	80527_5	K02653	219348_34	K02065	135077_4	K07814	131715_2	K01006	223876_7	K03307	107064_2	K16886	51112_70	K03555	275824_7	K06997
80980_10	K22927	113400_24	K02029	271805_13	K07045	195049_4	K01652	62416_3	K03737	90027_60	K07175	237759_9	K13542	35779_4	K00963	232691_6	K07042	130397_103	K00979	19886_58	K03923	76858_7	K06985	27590_9	K05565	31390_34	K00721	75211_1	K00123	183605_2	K03498	1230_14	K03655	80527_6	K02653	222804_11	K03310	162074_128	K07259	134760_1	K03496	231909_35	K01992	107064_3	K16885	51112_76	K03666	275913_34	K01926
81402_1	K02414	147892_38	K07315	285433_52	K00826	256747_2	K01745	72299_1	K00611	98527_21	K03630	252877_4	K00334	46437_18	K02003	232691_9	K03820	130397_110	K03497	19886_60	K01465	76858_8	K09767	64855_2	K00348	95572_61	K02389	90376_1	K02482	185083_5	K00856	1230_23	K00104	81644_2	K07053	231779_26	K03281	163964_14	K00772	134946_1	K21405	231909_44	K01703	107064_5	K00394	51112_82	K09139	275913_36	K01874
81402_2	K02389	203398_55	K03695	290393_10	K00180	256747_3	K00059	86382_3	K08483	98527_107	K07315	252877_5	K00335	46437_24	K07075	233024_2	K03856	130397_111	K02313	19886_66	K13040	76858_9	K00075	107571_2	K04772	104052_6	K07258	97600_3	K04763	187580_2	K05770	22177_6	K02867	81644_4	K07507	260027_4	K02520	168029_20	K00788	140967_2	K06942	236505_18	K01887	109094_7	K16887	51112_83	K10026	275913_46	K10192
82002_1	K06969	30057_6	K17318	1861_5	K06346	256747_5	K02078	88059_3	K17320	98527_114	K03734	252877_6	K00336	46437_48	K03547	233744_23	K02355	130397_112	K02338	19886_67	K13041	76858_31	K02533	219252_6	K03979	104052_12	K09747	102177_1	K01868	188280_4	K03574	52518_33	K00104	81644_8	K02355	263708_16	K03624	254673_43	K00759	140967_3	K06942	236830_5	K13993	109417_4	K09777	51112_88	K02355	15585_21	K02057
82002_3	K17320	44201_31	K16868	4334_12	K02503	256747_10	K00647	88059_4	K17319	98527_137	K05837	252877_25	K09740	48930_4	K00616	233801_3	K01868	130397_113	K02470	19886_68	K02517	76858_32	K00640	219653_2	K02666	155864_28	K08679	105095_4	K02433	190514_1	K00764	62705_31	K02965	81644_12	K00177	4184_41	K01881	72007_84	K05808	141052_2	K01465	260814_2	K12686	109417_5	K00942	51112_104	K06942	934_25	K02824
88878_1	K03590	52094_24	K01628	4334_27	K02111	256747_17	K02372	88059_5	K17318	98527_149	K03327	254423_15	K05601	57906_14	K02433	233801_4	K01868	130397_149	K00697	38694_4	K03604	76858_34	K03831	224433_2	K07003	155864_60	K03550	113157_1	K00014	190514_3	K03749	105323_2	K03892	81644_13	K00175	20136_29	K06942	74364_5	K03767	141052_3	K00609	252542_15	K03439	109417_8	K07462	51782_4	K00640	220943_3	K00995
90848_1	K03737	78262_5	K01652	4334_28	K02115	256747_23	K01912	90577_2	K05878	98527_167	K07662	259228_11	K00174	75972_10	K02878	233801_8	K01889	130397_172	K01657	38694_13	K09001	76858_35	K09889	243762_2	K03149	160773_131	K03637	150489_1	K00003	190514_13	K00052	210621_51	K22373	81644_14	K00174	20136_46	K00997	82019_2	K07133	141400_3	K00528	142426_3	K11900	111283_10	K03685	51782_20	K03569	15585_27	K06971
92109_1	K00528	7563_36	K00334	4334_31	K00790	261778_6	K06158	90577_3	K05879	101425_9	K05601	259431_88	K03088	75972_35	K13292	233801_9	K01890	130397_176	K01817	38694_32	K08990	76858_36	K03592	283158_3	K03980	168298_82	K19405	189220_3	K02890	190514_17	K01736	215181_2	K18707	81644_15	K00176	20136_56	K05337	93111_56	K00789	142271_4	K07636	12345_1	K03797	112479_2	K03271	51782_22	K06381	112728_14	K01046
92109_2	K00266	15268_5	K07566	6733_15	K02314	273488_5	K02437	92310_2	K00215	111525_1	K02470	265154_15	K11784	77405_3	K07075	234851_4	K07112	130397_177	K01696	38694_41	K11250	76858_38	K09117	28405_4	K01011	222325_4	K01262	201737_1	K03644	193444_5	K00950	226478_12	K06158	81644_19	K09811	21967_46	K09764	103031_21	K01803	142271_5	K07658	130834_12	K07090	112479_3	K00858	51782_27	K02114	146913_5	K01470
92109_3	K06023	37669_6	K04069	6733_28	K06208	279379_2	K01089	96992_7	K01813	135895_13	K01012	265161_17	K03665	100901_39	K02013	234851_5	K07112	130397_178	K01695	38694_52	K06131	76858_39	K02970	219252_7	K02899	223143_5	K01955	203998_2	K00948	195837_3	K01147	232464_12	K02233	81644_20	K09812	21967_78	K04042	115372_52	K02454	143898_1	K03630	230776_14	K00677	112479_5	K02434	51782_30	K02111	151108_35	K04652
94305_6	K00600	40692_6	K19411	6733_30	K04517	89523_2	K03559	99836_7	K03885	135895_28	K01738	278108_12	K01893	118790_8	K03168	235361_4	K02967	130397_196	K13819	38694_73	K04774	76858_41	K02303	250953_3	K00053	223143_10	K22132	229512_1	K02238	195837_4	K03832	249086_36	K03546	81644_21	K00721	30015_5	K04069	130845_158	K04088	143898_2	K03569	231909_6	K15582	112581_5	K06158	51782_41	K07566	151108_39	K04655
96087_2	K06438	41590_4	K01491	9706_1	K07305	63030_4	K21469	105406_4	K02103	139764_27	K00059	3263_48	K02065	118790_11	K00860	235361_5	K00620	130397_215	K02667	38694_75	K03168	76858_48	K01409	258113_1	K03088	261107_70	K03696	237594_4	K11752	195837_11	K00941	249733_17	K00111	81987_1	K07799	30015_26	K00602	171581_6	K18979	144625_8	K07464	235564_9	K07089	115145_3	K01956	52770_23	K00797	213657_40	K06218
96087_4	K01567	44788_14	K01667	11345_1	K00819	164964_2	K01130	123356_7	K21636	145565_2	K03046	23202_15	K03797	125403_4	K03926	235361_6	K03070	130397_246	K02434	38694_83	K08992	76858_50	K01999	98486_3	K07341	277344_10	K18330	244122_1	K09155	197604_1	K01887	265768_4	K15580	81987_4	K02003	41483_35	K01579	187391_122	K07574	145050_2	K01996	236505_4	K02066	115660_3	K00184	52770_27	K01867	239579_45	K06223
96424_3	K00859	52094_30	K01995	11345_26	K02652	182297_1	K01130	128894_1	K00651	145758_1	K02037	23202_36	K02653	135807_18	K07075	236585_14	K06204	130397_250	K03116	38694_93	K03614	76858_51	K00266	98731_1	K07004	282312_8	K07636	263568_3	K00762	197604_3	K03673	266568_20	K06442	81987_5	K02005	63929_76	K21071	214432_49	K03695	145050_3	K03833	274624_29	K11189	115660_4	K00185	52770_29	K01611	253328_14	K06147
96424_4	K02335	52094_36	K03307	11345_48	K03218	62663_7	K01791	146040_2	K03525	145758_2	K02038	36459_6	K14261	159229_3	K01823	236585_28	K01876	130397_252	K05366	49165_17	K02931	76858_52	K00265	105859_1	K18828	286912_12	K02563	283997_3	K07037	200507_3	K01000	6890_16	K02035	82482_7	K02837	64927_93	K02653	242322_5	K02160	146617_1	K00949	25486_23	K01926	115660_5	K00970	55306_18	K18346	79484_13	K18828
100290_1	K03091	55125_4	K13789	11345_60	K00760	75222_3	K01151	178464_3	K07053	145758_6	K07636	56456_85	K13821	182849_8	K02025	236585_29	K01892	130397_311	K04043	49165_34	K03499	76858_54	K07712	129132_1	K04043	286912_32	K01990	285451_2	K07391	200507_4	K01925	13656_9	K15771	86170_1	K06281	108890_24	K02982	93111_63	K09690	147833_1	K07576	71640_5	K03168	117277_2	K03641	55953_30	K00651	154605_56	K03924
101381_4	K17320	55732_23	K06409	11345_64	K03750	143015_1	K01791	183355_5	K01588	148649_67	K03650	88637_23	K00179	186914_33	K14274	236585_30	K02238	130397_378	K07098	49165_39	K07479	76858_58	K01915	210697_3	K01921	286912_40	K00334	289879_1	K03569	202498_1	K00548	180568_10	K01714	86170_2	K03620	113825_30	K00548	93111_85	K00604	151518_2	K14540	131560_52	K10907	117277_3	K03640	55953_105	K02049	204078_19	K01992
101382_1	K01889	61643_2	K12511	11345_64	K07219	245593_4	K20074	183355_6	K01923	149234_11	K08591	109310_3	K03310	228909_15	K01974	236585_31	K03977	130397_413	K00602	53787_24	K00088	76858_61	K05805	227966_3	K03593	27877_16	K01963	29053_1	K00963	202779_4	K00412	291237_22	K02011	86170_3	K03605	118178_9	K00554	162074_143	K10773	152576_3	K00656	184573_12	K01869	117277_5	K07045	56480_3	K01551	204078_21	K01990
102734_3	K00858	61643_6	K02279	11345_65	K02434	20595_11	K00036	188075_1	K03737	155764_7	K01627	109310_65	K03320	231755_1	K15583	236585_35	K18707	130397_424	K18682	53787_26	K16087	76858_73	K00384	270332_4	K01843	31390_53	K03571	60406_1	K03087	206539_7	K15778	12143_17	K05716	86170_11	K00262	128673_68	K02372	175690_45	K02377	156846_3	K00648	203614_1	K03465	118017_5	K03046	56480_8	K03892	155378_41	K06147
102817_2	K02434	72721_42	K03168	16656_14	K00873	31251_12	K09964	212177_8	K16850	155764_20	K00791	142352_47	K01133	231755_2	K10823	237131_1	K02314	130397_425	K09769	53787_27	K01354	76858_74	K05524	33746_2	K01951	41836_17	K00008	62386_1	K03500	207607_4	K02003	89750_4	K18209	86732_5	K07098	147788_20	K03324	3596_5	K01805	156887_2	K03654	116326_9	K10823	118017_6	K03046	56976_1	K00790	85306_18	K00887
104729_1	K03111	72721_48	K03091	17578_14	K02864	169271_8	K19159	213926_1	K01685	155764_22	K02030	143728_25	K02217	239057_12	K00655	237131_2	K02939	133523_9	K00244	53787_30	K00029	76858_75	K03458	213373_1	K07501	46578_19	K00981	133613_1	K01955	215463_2	K02946	98397_40	K06988	86732_7	K03296	165499_41	K06888	115372_92	K03465	159403_2	K03666	125600_8	K13668	119963_8	K00791	56976_5	K06871	99190_1	K07692
105365_2	K03885	72721_57	K00548	25623_1	K02653	116918_8	K01337	217818_11	K06442	159605_42	K02112	143728_52	K04651	239651_1	K17836	239164_4	K03273	133523_18	K03549	53787_43	K01923	76858_77	K06016	96668_5	K01808	46578_20	K02836	146000_2	K00851	217198_5	K06013	52518_39	K03738	87759_1	K06024	166804_68	K01271	168320_106	K03527	159688_3	K00762	133788_47	K03797	119963_9	K00954	57386_12	K00873	163406_19	K07813
105365_3	K00805	92011_60	K01356	27611_13	K03628	275601_4	K09951	218019_5	K07335	168792_9	K01682	149804_23	K03733	253675_11	K02888	239164_5	K02843	133523_35	K01883	53787_59	K00657	76858_80	K07127	101137_2	K01940	46578_33	K01990	201286_1	K02027	218436_2	K03498	56038_14	K02006	87759_2	K05896	166965_31	K07037	175690_32	K01869	159688_5	K17828	145009_11	K01921	119963_11	K07576	57386_14	K06285	239579_54	K01470
105959_5	K03075	93121_35	K01998	33887_2	K01990	28417_5	K10563	221949_4	K10192	176548_2	K00005	149804_42	K07315	270998_28	K07075	239164_7	K00912	133523_42	K02879	53787_60	K00937	76858_81	K07402	183213_3	K00979	57471_54	K01008	220081_1	K07116	218436_3	K03499	145485_2	K13963	89392_4	K03365	222132_72	K03296	176663_8	K03087	163348_1	K01923	218990_9	K00133	120266_6	K01737	57386_15	K02337	253328_23	K16203
106941_1	K00651	99194_35	K19068	36235_3	K00876	91568_1	K07138	251325_3	K02056	176548_15	K22320	149804_84	K03406	270998_53	K07107	239164_10	K00748	133523_43	K03040	53787_65	K03305	79059_2	K00684	183583_3	K22373	57471_55	K01042	225079_1	K03325	220845_2	K01613	174116_2	K02238	90208_2	K07313	222132_117	K06864	244982_23	K06045	164283_2	K02049	61060_14	K02112	120266_13	K00244	57557_18	K22579	38769_3	K01091
107704_2	K06407	99194_36	K17716	36306_5	K00382	109320_1	K09680	269016_1	K07079	176548_104	K03631	149804_85	K03408	57906_12	K01696	240662_3	K00426	133523_44	K02986	53787_67	K07788	79059_6	K01801	224798_3	K09458	81019_9	K01890	242230_2	K00325	220845_3	K00053	232464_11	K02013	90208_5	K02237	247211_25	K17758	287997_20	K08256	164283_3	K02050	118526_15	K03496	120266_14	K00244	60550_12	K04076	59074_5	K00812
107704_3	K06406	129720_3	K01258	36306_14	K21636	139095_6	K07451	273137_9	K10194	177111_13	K00794	160063_40	K03709	195163_7	K00891	240662_4	K00425	133523_45	K02948	53787_70	K07664	79059_7	K05810	225780_2	K01808	89860_12	K03088	260127_2	K03642	220845_5	K01652	243492_2	K03660	90208_6	K01649	247211_25	K17759	92446_47	K04564	165362_2	K02594	131560_19	K02411	121972_1	K02198	60550_13	K01338	151108_3	K01142
107704_6	K03091	136517_150	K09005	36306_29	K00341	149635_3	K01091	288569_3	K19955	177111_15	K14652	164931_11	K01133	35134_48	K02687	240854_2	K02902	133523_48	K01265	53787_73	K11645	79059_8	K03821	231354_3	K05832	95572_28	K03111	66853_2	K01126	224357_8	K07636	271095_11	K07027	90208_7	K00928	247211_97	K03701	130845_61	K00800	166823_2	K03716	132562_8	K02517	122228_2	K01912	60550_23	K06287	189468_20	K07447
107704_8	K06378	136517_191	K02874	43929_14	K01662	151278_2	K06897	289320_2	K01915	177111_35	K01951	174587_48	K00901	143678_30	K02025	240856_1	K01491	133523_49	K03076	53787_77	K11734	79059_10	K00626	10365_1	K01812	95572_49	K20038	183436_1	K07516	225104_4	K03500	39219_5	K03753	90208_10	K17758	258742_1	K00606	187391_72	K00384	167131_1	K02400	236505_3	K02065	124749_2	K03733	60550_25	K03569	262276_5	K01624
107704_9	K09762	141327_49	K00067	43929_15	K13789	38600_2	K01358	10683_4	K00004	182573_18	K08303	182078_22	K22227	230010_45	K01990	243031_1	K00791	133523_55	K02994	53787_93	K06897	79059_11	K00023	34070_2	K07404	108774_11	K02520	230074_2	K01436	225646_3	K02433	149036_3	K14155	90208_10	K17759	263708_22	K03110	187391_73	K07004	170016_3	K00766	86753_4	K02584	124749_3	K15986	60550_26	K03570	269787_21	K04094
108231_1	K07720	151630_69	K01867	43929_21	K01999	288817_2	K18234	12503_4	K02961	182986_35	K03737	182078_49	K00700	30378_20	K02110	249239_5	K00003	133523_56	K02954	72394_20	K07112	79059_13	K05539	47703_1	K12251	113805_13	K22136	6752_2	K06941	225994_4	K00342	220527_9	K07502	90208_11	K00997	114983_36	K07447	204000_28	K01921	171849_2	K18682	246739_1	K07317	124862_3	K06217	60550_27	K03571	269787_22	K04088
109151_2	K07258	152244_9	K02051	43929_53	K01938	185085_1	K01156	12503_8	K02954	182986_47	K05601	182078_50	K05343	46466_20	K15582	251106_4	K01972	133523_59	K02874	72394_29	K03547	80169_3	K01609	62642_1	K05989	127404_15	K00259	59432_4	K03744	228307_5	K07444	6890_24	K01991	90208_14	K02019	35266_111	K00788	243841_33	K01738	175371_2	K03763	13826_21	K00931	124862_4	K06217	74734_2	K03654	8861_12	K09011
110934_1	K03588	176184_2	K00756	43929_65	K02652	289616_1	K07316	20266_1	K03798	182986_75	K03628	196165_67	K09903	105933_9	K04487	252176_1	K00971	133523_60	K02961	72394_39	K00681	80169_5	K00766	72987_1	K06015	155049_17	K00760	105095_2	K09710	230909_1	K02664	120776_1	K01991	90208_15	K21929	45187_66	K01448	244982_3	K07004	175770_1	K01733	13826_33	K06168	124862_9	K03524	77977_6	K00123	98106_17	K01787
110934_2	K00790	184880_18	K07139	43929_82	K06925	289616_2	K01156	45813_1	K00927	182986_79	K07098	196165_68	K02357	177748_13	K02864	252176_7	K04083	133523_62	K02878	72394_65	K00077	80397_2	K02056	102992_1	K03179	155864_42	K03977	180226_2	K02867	230909_2	K02663	252990_3	K06041	90368_9	K02006	50034_1	K07075	284440_27	K09458	175812_2	K00177	14992_11	K01924	124862_10	K01958	77977_11	K21405	233139_23	K07114
111319_2	K01620	203398_48	K09710	43929_84	K03789	289616_3	K01156	45813_2	K00134	183915_14	K03522	205869_37	K03625	187478_24	K03303	254710_5	K02108	133523_63	K02982	72394_83	K03770	80397_3	K02057	104552_4	K07114	160773_108	K06898	188285_3	K06978	230909_4	K05366	261800_3	K07397	90368_12	K09764	50034_134	K19166	284440_59	K01950	176498_6	K03734	22593_29	K00927	124925_3	K04078	78753_37	K00425	98106_45	K02450
111319_3	K01620	216927_2	K06888	43929_85	K01409	265923_2	K18298	52593_9	K01868	183915_45	K22317	212793_5	K03407	145258_5	K02033	254710_7	K06140	133523_66	K02886	72394_92	K10805	80397_4	K02057	135642_1	K07407	168298_46	K01810	214580_6	K03763	230909_8	K03296	14650_37	K00175	90368_20	K03466	53834_15	K07263	93111_23	K05685	176718_3	K03218	25486_21	K18331	124925_4	K04077	78753_41	K01992	220943_4	K00060
114142_2	K02956	216927_33	K03702	44071_13	K07658	188291_15	K03827	54923_1	K00773	183915_48	K22319	212793_6	K00575	177748_3	K00790	254710_17	K03978	133523_69	K02906	72394_93	K05839	80397_5	K02058	141475_2	K00337	175531_6	K00929	37056_2	K05788	231954_2	K06182	17763_2	K15342	91386_1	K03518	53834_96	K00325	168320_25	K00973	176718_4	K03091	67491_20	K02238	125135_3	K07814	78834_3	K00974	119710_5	K01599
114142_3	K00962	216927_67	K06950	47662_25	K02419	60292_3	K03326	54923_9	K02834	183915_56	K01933	212793_7	K03411	184704_15	K00790	255652_2	K09141	133523_75	K03046	72394_102	K00759	81828_3	K01297	179452_1	K07407	184163_2	K00854	62816_1	K07090	236389_4	K16267	17763_3	K07464	91386_3	K00817	78757_3	K06381	187391_145	K03282	179296_3	K01778	97280_1	K13922	125135_15	K01677	78834_6	K06024	195518_20	K09136
115134_16	K01804	227653_27	K02033	50232_9	K00666	206133_1	K19175	54923_11	K02600	189518_35	K01409	212793_8	K03412	229076_15	K00074	255652_5	K01803	133523_79	K02863	72394_165	K00950	81929_2	K07320	185445_1	K01206	190131_9	K02503	182943_1	K05788	237163_3	K02005	17763_4	K19118	91386_7	K13479	113493_39	K16703	242322_8	K02435	181392_1	K12574	126421_39	K00088	125564_2	K02337	78834_11	K06374	15585_30	K03324
115512_1	K00951	229520_23	K03307	50652_4	K00756	123296_1	K07133	57661_2	K02622	189518_48	K02035	224901_133	K07576	267643_63	K02049	263353_4	K04654	133523_91	K03841	89026_32	K09904	82734_1	K02453	193652_1	K01206	195379_55	K00854	279454_2	K12132	237163_5	K02004	17763_5	K19117	91386_9	K02019	118178_36	K07058	13448_5	K01153	182913_1	K03466	131560_31	K02417	126846_2	K00611	78834_19	K03394	16988_13	K02902
116132_6	K00174	232901_39	K02032	50652_14	K02018	117090_1	K01771	58120_1	K01897	189518_50	K01803	232957_28	K03406	270998_35	K10823	266083_7	K17103	133523_96	K00943	89026_35	K19789	82734_2	K02454	199139_1	K01195	210669_13	K20038	1257_2	K00677	237449_6	K06980	17763_6	K19119	91386_11	K00979	128673_18	K07259	92446_48	K11065	183039_2	K03526	131560_34	K02420	126846_7	K13819	78834_26	K00768	25015_8	K11175
118652_2	K04096	245854_36	K07080	53371_31	K18707	28856_3	K01179	59181_5	K01874	206642_11	K03495	259228_13	K00177	277123_7	K03602	266508_2	K00989	133523_101	K06442	89026_40	K19803	83223_1	K03495	227984_6	K01206	222325_1	K01961	55603_2	K00240	237728_4	K00382	17763_7	K07012	91386_12	K01937	130462_16	K00548	93484_15	K02838	183143_3	K06207	131560_36	K02401	128390_3	K11261	78834_31	K00174	25015_15	K00560
122821_3	K03574	266338_8	K01735	55401_3	K00970	63483_6	K01629	75746_9	K03043	210842_3	K00762	259431_23	K02394	8072_37	K07658	266508_4	K00951	133523_102	K01662	89026_43	K02356	83223_2	K03495	240875_3	K01206	222325_6	K02851	59432_1	K18785	244179_1	K01662	27305_2	K03547	91386_13	K01937	130462_42	K03325	131594_58	K02316	186153_2	K07456	171810_1	K01448	128390_4	K01207	78834_32	K00175	31151_8	K06400
124304_1	K01689	266338_57	K09787	57671_3	K07464	142308_1	K14155	77672_2	K01875	210842_8	K09903	287271_2	K03406	27094_29	K02851	267241_2	K01749	133523_115	K02033	89026_69	K09802	83223_3	K03501	247814_2	K01639	234793_11	K04485	116179_1	K12373	244179_2	K09007	38934_7	K03386	91386_14	K01627	164282_58	K01179	162074_44	K03925	186166_1	K02335	171810_2	K01448	128992_1	K03628	78834_33	K00177	50785_26	K02039
124523_2	K20074	266338_69	K04061	57937_5	K07037	218933_5	K02564	90225_3	K01880	211421_20	K01876	13767_19	K03296	27094_31	K03789	270042_1	K00147	133523_120	K03147	89026_71	K06179	83223_5	K03496	248738_2	K19051	234793_13	K02823	275502_2	K00874	246529_4	K07323	119962_3	K01154	91386_15	K06041	165499_99	K22468	162074_61	K02066	186166_2	K02335	182796_20	K03856	128992_2	K07736	82836_3	K01972	51211_4	K01897
124523_3	K12132	266338_107	K03750	64200_7	K01840	96908_2	K00603	90225_4	K01885	211421_30	K07013	13767_93	K06864	32314_5	K07668	270078_11	K03981	133523_130	K07399	89026_77	K00648	83466_3	K09761	257502_4	K09992	237655_10	K01975	8124_2	K04070	246529_6	K02067	201365_17	K06147	91386_16	K03270	166965_38	K00817	187391_101	K03501	186808_1	K08301	182796_32	K02952	128992_5	K02897	82836_4	K03657	51900_16	K02950
126166_2	K01924	274375_2	K01258	70533_2	K02652	102691_2	K11069	104538_10	K00554	211421_37	K09141	23202_48	K01657	35117_13	K01990	271176_3	K00067	133523_135	K00278	89026_78	K00645	83926_1	K03601	265316_1	K05970	242886_11	K02114	24012_2	K02422	246529_8	K02065	226478_11	K03568	91386_19	K06861	206699_106	K03500	284440_13	K03559	188746_1	K07257	182796_37	K02876	128992_6	K00948	82836_11	K01609	54757_58	K02916
126338_2	K03524	282022_110	K01069	74549_2	K07566	102691_3	K11070	109361_8	K02117	211421_62	K01768	23202_62	K07636	46466_10	K08384	272595_2	K02227	133523_141	K02456	89026_85	K02341	84363_1	K03634	277790_2	K01126	259639_64	K00606	69007_2	K06973	246838_3	K00684	230242_3	K06859	91386_20	K03092	219348_81	K06133	2163_9	K07407	188746_5	K03091	243188_7	K01209	129683_4	K04764	82836_29	K07444	60999_5	K03439
127734_3	K03924	282022_116	K01784	74549_7	K00806	102691_4	K11071	109361_9	K02118	232833_15	K04077	51330_56	K03324	54637_9	K18672	272595_4	K02224	133523_145	K02460	89026_91	K01207	84363_2	K01056	88828_2	K07491	261107_30	K00382	210512_1	K02390	250659_1	K02221	255581_1	K01531	91386_21	K05808	61875_22	K00046	48489_16	K05989	188746_6	K06379	254953_31	K12132	129937_3	K02006	85156_3	K02503	66621_6	K20344
128511_9	K03530	288454_34	K07705	74549_11	K02967	148492_6	K04069	115560_8	K01870	234976_8	K17828	53002_49	K01159	69172_5	K03596	272595_5	K06042	133523_152	K02453	89026_97	K09810	84363_3	K02897	90592_2	K16203	264403_20	K00336	222194_2	K03979	251374_2	K02653	277065_7	K06384	91386_23	K06023	130462_11	K07319	74364_18	K07054	188746_7	K06378	263835_5	K01805	129937_4	K02008	85156_5	K09761	72130_2	K01703
131319_5	K00014	52434_6	K02124	74549_12	K03667	147566_3	K19353	115560_10	K03685	234976_73	K04656	55965_22	K01735	75972_22	K02876	273655_3	K01695	133523_163	K03446	89026_104	K07637	84410_4	K06177	187844_1	K01990	264403_21	K00335	240255_1	K00974	252863_7	K09921	121654_10	K06212	91386_24	K06958	164282_42	K02848	92446_104	K03787	190386_1	K00003	184573_17	K02118	129937_5	K16915	85156_8	K04043	78853_11	K01955
131702_5	K00604	238348_76	K02029	74549_24	K03702	177333_2	K07133	116152_3	K03650	249580_23	K02341	55965_32	K06888	87975_7	K00525	274039_19	K02114	133523_164	K03543	89026_110	K06181	84410_6	K01092	249585_2	K05685	264403_22	K00334	256486_1	K01990	254123_3	K03586	47774_20	K03088	91386_25	K02793	206699_101	K03217	103031_25	K02473	190796_5	K02379	13942_15	K07263	129937_7	K02009	90650_2	K04477	85306_7	K01972
131702_7	K06973	266338_30	K11189	77441_3	K03531	4768_5	K06199	123356_1	K00790	256630_6	K03587	62834_16	K03088	117445_3	K00058	274977_4	K03671	156978_7	K07003	90764_10	K01950	84410_10	K00791	17080_2	K07154	272536_3	K03589	60195_3	K02405	254582_2	K00991	52518_8	K01997	91386_28	K00789	206699_18	K03496	115372_1	K01733	191305_1	K00790	61341_29	K14623	130767_2	K02996	103187_2	K11473	85306_32	K06024
131702_10	K06941	285003_3	K01928	86247_4	K00123	15302_1	K00789	123930_5	K07025	257830_7	K02316	109310_73	K02005	140690_11	K00134	275618_3	K02864	170896_2	K01885	90764_11	K04751	84410_12	K03572	101251_2	K02355	277547_28	K02003	233222_2	K02342	258820_4	K01439	52518_9	K01995	91386_33	K01885	64927_47	K09778	127378_66	K11782	191305_2	K06381	102609_10	K02204	130767_3	K02871	105123_1	K03296	85306_51	K02416
131909_6	K03530	9609_112	K09971	86306_27	K09764	18474_7	K21572	123930_6	K03977	257830_12	K01912	124368_26	K02886	140690_13	K01803	276552_1	K00812	170896_4	K02911	90764_13	K05916	84410_13	K03975	103980_1	K07481	41515_37	K00133	271985_1	K04486	259249_3	K07277	52518_9	K01998	91643_6	K06442	108890_31	K02946	130845_182	K01206	191305_4	K03569	30214_6	K07090	130767_7	K02533	105875_3	K03088	98106_14	K00099
131909_7	K02499	9609_113	K09972	86306_31	K03833	101426_6	K01448	139785_4	K00857	257830_19	K06915	124368_31	K02355	140690_16	K00761	277121_5	K06883	170896_9	K00600	90764_26	K07751	84410_14	K01448	42442_1	K03303	46578_13	K02653	7581_1	K17734	259778_1	K02257	98397_72	K12370	91643_7	K02503	108890_44	K09019	162074_152	K09955	194066_2	K02233	203660_2	K04077	130767_8	K09793	105875_25	K03088	113619_7	K02433
131909_10	K03723	15602_4	K13018	86306_38	K03070	102260_5	K03503	140880_2	K00604	257830_23	K06206	135675_25	K06997	140690_17	K03551	278005_3	K01912	170896_10	K01493	90764_38	K03977	84410_15	K06925	136343_3	K11312	57471_59	K03709	8021_1	K01950	259778_5	K09812	130426_2	K01995	91864_6	K01843	164282_85	K00013	168029_52	K09922	195662_2	K00790	125600_10	K01953	130767_9	K01912	105875_47	K21903	113619_8	K02434
132190_4	K04771	47892_8	K03724	86306_39	K02836	105206_6	K00937	146040_4	K19689	257830_24	K01207	136137_21	K00548	144983_13	K07220	281393_3	K02412	170896_11	K07738	90764_48	K12339	84410_16	K18979	165368_1	K04568	58883_11	K00175	77120_1	K06864	259778_7	K07263	141469_2	K01995	91864_7	K04568	108890_25	K02890	168320_52	K00331	195662_3	K06381	126421_30	K03741	131252_2	K01921	106625_3	K12960	123633_25	K00765
136872_14	K07023	60095_17	K10229	86306_47	K01770	108547_3	K12373	153040_4	K02886	257830_42	K09133	155207_72	K04069	172162_3	K07576	281564_2	K05808	170896_16	K01869	90764_68	K04754	84410_17	K07088	6896_2	K05844	58883_12	K00177	83310_1	K02956	260781_4	K09457	141469_2	K01998	91864_8	K02356	21967_61	K02428	182045_64	K02961	197639_1	K03629	129422_7	K03769	131252_4	K08305	106625_4	K01628	135832_1	K06400
137422_2	K07088	141327_36	K07027	96299_7	K00859	112961_3	K06872	153040_7	K02906	261544_1	K01649	155207_107	K19710	178640_9	K02027	282445_2	K09118	170896_21	K03272	90764_71	K00632	85433_3	K03743	207174_2	K11928	58883_25	K03711	90193_3	K00604	264221_1	K04744	9451_8	K00852	91864_13	K03215	1552_5	K01091	254673_78	K08602	201635_2	K03296	138216_47	K03657	131252_7	K04087	106625_6	K00772	139537_9	K02528
138052_2	K01926	238348_8	K02026	99982_15	K00721	116585_2	K01190	157279_4	K09747	263913_6	K00764	158244_5	K18672	182849_3	K06147	282445_6	K03147	170896_22	K06204	90764_72	K01782	85433_4	K01095	88506_1	K02453	61596_35	K10800	90378_1	K00820	267026_1	K00382	135310_36	K06153	91864_15	K05788	111558_81	K01921	51710_1	K03088	201635_3	K03296	182796_5	K03412	131252_8	K04088	106625_24	K03655	140315_10	K03217
138052_4	K03856	238348_18	K07506	107304_5	K12132	125712_3	K12373	169372_1	K00876	268088_6	K00873	174587_53	K00858	182849_4	K06147	282445_8	K03424	170896_23	K04066	90764_76	K01736	85433_5	K03733	111398_1	K00008	73358_33	K02394	106466_1	K02238	268978_4	K02003	201295_8	K12960	91864_19	K01912	20136_12	K01840	92446_62	K08678	204871_3	K09740	256435_10	K06027	132590_3	K03567	106625_25	K07030	142137_13	K14742
138457_6	K18707	98714_5	K06223	108525_16	K03043	165486_8	K01448	179499_1	K02939	268368_3	K04075	182078_95	K01579	186914_25	K02529	282726_3	K01657	170896_26	K01069	90764_77	K07090	85433_8	K06204	121441_2	K01666	87566_23	K21563	121963_1	K07079	269622_1	K14682	14650_38	K00174	91864_22	K01999	53834_13	K01006	155523_13	K02529	205312_1	K03046	88988_40	K02003	132590_4	K04567	106625_27	K02902	146730_2	K01928
138622_1	K03790	136517_83	K02283	109724_29	K12132	171163_3	K01953	179499_5	K00981	269720_3	K02939	182078_111	K00645	186914_31	K01625	287688_5	K02886	170896_27	K01923	91941_1	K03110	86666_1	K02487	129628_1	K02372	87566_44	K02653	123492_3	K02346	271566_1	K02014	22084_4	K07027	91864_23	K01999	53834_25	K03979	172551_21	K01495	205906_2	K02956	101685_12	K07313	132590_6	K09808	106625_42	K13542	151108_19	K07171
138803_3	K06409	136517_85	K02279	113050_17	K01893	184107_18	K03719	214756_14	K03595	271138_2	K15986	193609_32	K01890	218139_2	K00845	287766_4	K03630	170896_33	K06997	91941_37	K08301	86666_1	K06596	228321_2	K06942	87566_49	K02481	137141_2	K02115	273694_4	K00928	63457_11	K03412	91864_24	K01997	85003_31	K02768	130845_50	K02279	205906_3	K11753	114386_16	K04487	133556_1	K00566	106625_44	K02492	151564_7	K01921
140887_4	K02412	200101_8	K06223	113050_18	K01893	184855_4	K02005	214756_16	K04566	274028_51	K14441	196165_17	K03569	225212_13	K01628	287878_6	K03590	170896_37	K03698	91941_42	K03623	86666_2	K07735	290629_4	K05942	95572_22	K22227	137215_2	K02238	275375_3	K01104	16161_41	K02028	91864_25	K01998	85003_31	K02769	168029_86	K06131	205906_7	K02519	116326_27	K03651	133556_2	K02028	106625_45	K02304	151564_27	K02404
142503_2	K01585	200101_14	K06412	123784_19	K06180	189398_2	K04751	217818_8	K02879	278984_9	K03177	205869_5	K03088	230010_18	K02030	287878_9	K01924	170896_39	K03833	91941_57	K02065	86666_3	K07447	290675_3	K00901	95572_56	K02411	141634_1	K03499	275838_6	K06958	80300_14	K19134	92268_1	K02967	85003_31	K02770	171581_94	K02617	206147_1	K03655	138216_51	K00677	133556_3	K02029	106625_48	K00805	155378_11	K16511
142503_2	K01582	200101_17	K02279	123784_29	K02419	195715_5	K03088	229801_1	K01897	278984_18	K04771	208950_2	K01996	238192_4	K02863	289483_3	K09181	170896_41	K07082	91941_63	K00790	86666_4	K02825	27968_3	K22908	95572_64	K02556	156372_2	K01628	276324_7	K03437	174324_9	K01992	92268_3	K09903	111558_67	K02517	191787_2	K02355	206147_3	K07030	167651_7	K05516	133556_4	K02030	107941_19	K03688	156179_4	K01887
142503_3	K01582	200101_19	K02283	123784_32	K13542	236654_4	K01462	240068_6	K03625	278984_26	K01873	208950_3	K01995	253675_52	K07777	290211_2	K03116	170896_43	K03438	91941_73	K02996	86666_5	K00609	37429_3	K03411	107866_9	K03741	173679_1	K00864	276324_11	K03664	234481_6	K07451	92268_4	K02838	141154_1	K05520	3596_42	K11892	206147_5	K02902	178462_3	K01154	133556_9	K01696	107941_25	K07576	163406_16	K02899
144732_4	K07720	241325_24	K07126	124416_2	K07738	14658_3	K00595	254805_5	K02916	290642_6	K02404	224901_11	K00812	258379_18	K02519	290211_3	K00244	170896_45	K03587	91941_82	K03814	86666_6	K01465	84433_3	K03150	135073_39	K13292	183660_2	K02347	277838_1	K03741	271095_12	K03523	92268_5	K00806	141154_2	K03088	134819_13	K03307	206318_2	K06942	237485_9	K03654	134892_2	K00297	107941_32	K00180	178092_1	K06400
147830_1	K01591	241325_28	K03205	124416_3	K03531	46753_9	K02013	258223_3	K03100	285041_5	K00656	224901_19	K01870	266420_6	K05837	291069_2	K00919	170896_46	K01928	98398_12	K00639	86666_7	K05896	103074_2	K03696	160773_44	K03498	185037_1	K03043	278401_1	K08310	52518_15	K02035	92268_6	K00981	222804_19	K03671	130845_157	K04087	206893_1	K15897	14992_37	K02453	134892_10	K04767	107941_49	K01733	178878_10	K03977
148977_9	K01834	285003_44	K02026	124416_11	K01925	47894_2	K03655	259669_3	K00876	8442_26	K01703	254423_33	K01845	266420_14	K15778	291069_4	K00948	170896_48	K01000	98398_14	K02843	86666_16	K03321	122395_2	K02355	160773_125	K15495	185514_2	K01885	281229_1	K00239	52518_17	K02034	92268_7	K00099	116340_57	K01791	155523_51	K03698	206893_7	K07257	255982_4	K22452	134892_11	K11179	110137_5	K00767	178878_12	K00057
150529_1	K02409	286484_3	K03574	124416_13	K01929	47894_5	K03270	279843_3	K02118	14441_1	K00788	259228_7	K03088	3128_11	K02056	260861_9	K00626	170896_49	K01925	98398_21	K02844	86666_17	K01874	122395_3	K02992	160773_143	K08999	187443_1	K07478	282188_13	K02342	195771_10	K01470	92268_8	K11749	14977_79	K03088	168320_71	K02406	212532_1	K01999	275884_9	K03469	134892_12	K05366	110137_10	K00606	189468_7	K02340
150529_4	K02387	15268_110	K00874	124416_15	K08384	49314_1	K01902	286469_1	K02994	14441_2	K00878	259431_68	K03701	3128_13	K02058	1378_3	K02422	170896_50	K03588	98398_26	K10563	87926_5	K22131	144154_2	K05979	242886_24	K06891	206508_2	K19411	282188_18	K01889	252990_12	K02035	92268_10	K01687	20136_27	K03742	265072_89	K07478	213560_2	K01524	49481_18	K00930	135268_2	K07090	110137_14	K00796	199172_18	K02879
150529_6	K03168	93121_20	K01463	128657_20	K07636	65764_2	K14623	288635_1	K03086	46924_20	K07137	28682_32	K03650	3128_31	K17239	2400_7	K11754	170896_51	K02563	98398_33	K02902	87926_6	K22130	145284_1	K00335	242886_25	K03694	207646_2	K18332	282708_2	K03595	27405_1	K06921	92268_11	K01652	41483_44	K09458	3596_106	K03150	214199_2	K06387	85098_10	K10773	135423_1	K01465	110137_19	K06382	199172_27	K00939
152093_7	K06373	177578_30	K01787	128657_29	K00174	140415_6	K03310	290643_5	K01443	48697_63	K07079	142348_87	K02768	3128_32	K17238	25837_6	K02909	170896_52	K01924	98398_34	K03630	87926_7	K21948	146244_2	K00335	259639_51	K09125	214930_2	K02990	283794_5	K00507	86291_10	K14415	92268_12	K01653	45187_64	K01809	22831_67	K01209	214530_3	K09776	101685_31	K03787	135423_5	K09013	110137_20	K01524	200684_1	K20344
153065_1	K00651	142136_14	K16841	128657_31	K00177	144024_2	K01990	18922_3	K00097	49059_12	K02961	142348_87	K02769	20372_4	K02030	63121_1	K03526	170896_55	K03590	98398_46	K00133	87926_8	K08319	169195_2	K01990	264403_45	K00677	227378_2	K03789	283794_6	K02913	245279_10	K01153	92268_14	K01613	61875_26	K00175	69481_2	K21071	215350_2	K05739	116326_10	K01711	135423_6	K07033	114783_28	K03610	201830_4	K02028
156724_2	K02396	32600_1	K02033	128657_34	K08301	190827_5	K11927	46834_12	K02003	71228_19	K02834	142348_87	K02770	48930_5	K02026	66756_9	K01738	170896_77	K06949	98398_49	K02470	87926_9	K22025	184952_5	K02931	271777_20	K02911	228643_1	K02519	283794_8	K03630	81342_6	K02025	92268_15	K17103	61875_53	K06412	72007_20	K01818	221598_2	K03553	129248_5	K00891	135479_1	K02519	118644_13	K01524	202038_4	K20344
157004_6	K07090	32600_2	K15582	128657_36	K03733	250675_2	K03394	35303_2	K02025	90027_21	K01845	3263_18	K07317	105933_20	K17243	77705_2	K09121	170896_92	K03559	98398_50	K03629	87926_13	K00605	187989_1	K00925	280916_76	K08307	231644_3	K02952	286703_3	K02111	50500_2	K02027	92268_16	K01649	61875_75	K00826	72007_83	K02529	222084_3	K03046	136025_16	K02636	135479_2	K09764	118789_24	K21405	204078_47	K18640
160672_1	K01868	109598_39	K07458	133325_7	K02965	278802_5	K08289	54923_4	K01520	90027_22	K01698	3263_19	K07317	105933_22	K17241	77705_3	K06864	170896_93	K03561	98398_70	K00123	87926_14	K02437	221243_4	K02410	280916_89	K03406	244433_2	K02851	286776_4	K07258	50500_3	K02025	93435_4	K02667	64927_88	K02652	72268_49	K01918	223216_3	K00790	163561_18	K07240	135479_3	K06881	118789_37	K02231	204078_62	K18682
164944_1	K08384	147892_27	K00053	133325_11	K02906	71083_4	K04041	185310_1	K01921	90027_23	K13542	8346_14	K03299	115540_26	K10439	82840_13	K03522	170896_100	K02017	98398_73	K02380	87926_15	K00281	233007_3	K02566	280916_90	K03408	270569_2	K00966	286776_5	K00824	50500_4	K02025	93435_5	K02668	64927_98	K04043	74364_8	K03530	226931_2	K02499	260461_13	K09691	135479_4	K03177	118789_41	K02006	204078_71	K04517
165956_1	K03407	152244_18	K10843	141067_6	K00760	98931_9	K01712	17477_4	K01091	90027_25	K02492	8346_15	K03839	140453_14	K07001	102876_3	K00794	170896_127	K02035	98398_75	K03833	87926_19	K04762	250673_2	K03499	280916_92	K03406	288783_1	K03497	286776_6	K09158	111082_13	K10119	96517_2	K03671	68809_18	K01209	74364_21	K02566	227068_2	K02585	271958_2	K03088	135479_6	K00962	118789_44	K02007	214241_9	K02030
165956_2	K03407	166689_39	K01596	142239_28	K00969	112321_3	K00266	122157_6	K02503	90027_36	K02231	28682_41	K07075	182849_31	K11645	108961_4	K03975	172287_4	K09768	98398_79	K00963	87926_22	K01999	259031_1	K01190	280916_93	K03408	29904_1	K21929	286776_7	K03801	121729_11	K02072	96877_2	K03981	75678_29	K06881	74364_23	K02443	227754_2	K01733	18343_8	K04090	136193_3	K09936	118789_47	K04720	220943_42	K03499
172183_7	K06871	203398_37	K00965	142463_6	K03466	227230_1	K06891	151894_10	K00040	90027_42	K02232	51330_53	K00788	186914_27	K02026	127553_1	K00335	177619_15	K03269	98398_87	K00884	87926_24	K01996	261698_2	K00010	280916_95	K02481	161553_3	K01770	289171_2	K03775	128817_2	K10117	96877_5	K12067	85003_36	K03685	130845_102	K02410	227754_3	K01733	32596_5	K09825	136193_4	K01893	118789_51	K02232	241340_5	K09770
172183_8	K06871	232901_29	K07005	143428_3	K01876	227230_6	K06925	198528_2	K02123	98527_44	K02433	53002_54	K00817	195163_17	K02026	145416_3	K01955	177619_17	K07091	98398_103	K02115	87926_25	K01997	268083_1	K03413	280916_97	K03412	166404_2	K00662	8361_5	K02003	291237_10	K02058	96877_6	K12066	108890_23	K02878	138943_8	K00058	228931_1	K01869	61060_1	K00077	136193_5	K00133	118789_52	K02231	241340_31	K00215
172906_4	K00790	266338_130	K07335	145413_2	K02895	236654_5	K06897	251875_3	K13653	98527_70	K00018	53172_38	K00325	196078_23	K10112	152331_1	K06215	177619_18	K11720	98398_112	K06205	87926_26	K01998	26454_1	K01952	280916_101	K03411	239410_2	K16692	11328_1	K00338	117344_2	K06978	96877_7	K12065	108890_32	K02355	168029_56	K02392	229009_1	K02334	80421_3	K18828	136193_6	K00826	118789_53	K06042	246732_5	K03499
174139_1	K07053	3394_13	K01952	145413_13	K02518	16601_12	K01687	31366_6	K01243	148649_17	K00721	109310_137	K07263	267643_7	K02033	202896_3	K03522	177619_45	K02113	107154_7	K03575	87926_32	K01772	153473_1	K13888	280916_106	K03407	281527_2	K11779	11568_4	K01657	117344_4	K15770	96877_8	K12064	111558_71	K06168	171581_81	K02217	230368_3	K09768	80614_7	K00958	136193_8	K21947	118789_54	K05895	259944_32	K02003
176572_3	K02871	3394_21	K03655	158912_8	K02653	31761_9	K03830	135872_3	K07080	148649_68	K07738	130562_25	K18828	287684_9	K02034	206949_17	K00788	177619_48	K05837	107154_15	K02221	87926_33	K20862	268979_4	K02390	286912_48	K02653	284879_2	K11085	14697_3	K01754	37339_6	K07076	96877_9	K12063	111558_124	K02669	172885_2	K01874	230824_4	K01993	116326_57	K08998	138313_2	K02860	118789_55	K05934	262276_16	K01778
179390_8	K06394	3394_23	K00954	158912_14	K05810	85189_6	K03325	2170_5	K02036	155764_23	K01875	135675_21	K01887	287684_11	K02035	227655_1	K01915	177619_49	K05515	107154_22	K09761	88018_3	K00338	208464_2	K00917	289595_25	K02965	97800_2	K03307	29989_4	K07447	61765_10	K01534	97394_6	K09773	114658_8	K05837	182045_4	K07568	230824_5	K01990	117868_9	K02003	138313_4	K02959	118789_58	K03394	269787_48	K07568
179390_10	K06396	3394_29	K02654	158912_16	K07636	125238_2	K20488	127454_1	K13963	159605_16	K00053	135675_22	K07075	35134_56	K00626	249239_1	K00179	177619_51	K03570	107154_34	K00347	88018_4	K00339	11307_1	K03641	289812_32	K06213	261897_2	K03517	29989_5	K07735	89550_2	K01624	97394_8	K02823	128673_69	K09458	182045_65	K02874	233558_2	K07979	197014_7	K12454	138313_6	K00088	118789_59	K02191	274003_36	K00975
180517_2	K01714	7563_2	K03671	158912_17	K07636	223809_1	K01551	286469_2	K02933	159605_44	K02115	160959_19	K03307	177748_12	K02935	254710_10	K00528	177619_72	K03770	107154_35	K00348	88018_5	K00340	172284_3	K02014	31390_55	K03569	235278_1	K01621	39694_2	K00330	116751_8	K01758	97394_9	K03789	130462_46	K07738	243841_23	K03613	233847_5	K07813	230317_6	K01921	138313_7	K01951	118789_60	K03399	274003_69	K09974
183775_4	K04940	7563_17	K00656	158912_19	K05946	223896_6	K07078	45926_4	K07090	177111_30	K03150	178443_1	K00809	184704_22	K01692	257430_6	K00566	177619_78	K06911	107154_38	K00351	88018_6	K00341	37241_1	K18299	41515_2	K02068	131_2	K02346	42211_5	K10026	121654_10	K21993	97394_13	K00762	147788_9	K17992	38673_33	K13888	234506_3	K03733	234409_14	K20534	138313_8	K01951	118789_61	K02188	275824_1	K01356
189906_3	K02026	7563_23	K18331	159209_2	K02469	257622_2	K02003	122157_2	K07090	183915_13	K03521	182078_72	K06147	100901_23	K07027	258892_1	K06215	177650_19	K03389	107154_56	K01872	88018_7	K00342	83649_4	K13486	41515_26	K02433	483_1	K03734	48405_13	K01874	121654_12	K07130	97394_14	K00764	147788_10	K18331	72268_50	K13292	236645_3	K02586	242483_11	K07004	138313_10	K03118	118789_62	K02224	275913_31	K02500
194785_17	K01809	7563_24	K17992	159209_4	K00927	272585_1	K03310	264814_7	K00432	183915_75	K03809	224901_52	K15736	140690_22	K07141	276089_2	K01955	177650_41	K00648	107154_58	K01919	88018_8	K00343	156434_4	K07774	41836_16	K00077	8783_2	K06969	53653_2	K22719	145734_6	K04477	97394_19	K01756	165499_13	K08483	115372_29	K03100	238303_1	K02484	242483_12	K07004	138313_13	K01814	118789_77	K03320	10626_10	K06872
200260_1	K06382	7563_26	K18330	167776_5	K01999	280002_4	K00008	281546_5	K02203	189288_4	K18330	232957_39	K07075	145258_4	K02034	282238_3	K01681	177650_43	K02065	107154_77	K05810	88018_10	K01515	41294_2	K00784	41836_34	K13292	17035_2	K03307	62177_1	K01255	171260_7	K16925	97394_21	K00134	165499_50	K09155	127378_53	K00053	238478_1	K01929	268916_39	K17062	144182_2	K03737	118789_82	K00876	15585_22	K02057
202309_1	K18431	7563_27	K07053	177709_8	K00297	14171_1	K01885	191012_12	K01995	234976_21	K03408	232957_62	K13993	173860_19	K00054	282445_9	K03424	177650_45	K07323	110062_12	K07673	88836_2	K01633	239585_1	K01209	46578_34	K01993	102364_2	K03307	68296_11	K01159	171260_8	K16786	97394_22	K00927	166804_7	K02871	130845_109	K02390	238478_2	K01928	24499_23	K01808	144966_2	K00573	118789_83	K01890	15585_23	K02056
204745_3	K09458	7563_44	K10440	185610_2	K01886	38696_4	K07301	248519_4	K00847	234976_71	K04651	259431_71	K01625	249622_13	K01989	282726_1	K03744	177650_57	K06140	110062_14	K02575	88836_3	K14058	250058_1	K15635	52672_4	K07447	176654_4	K01495	80198_3	K07478	171260_8	K16787	97394_23	K01803	166965_5	K17734	135077_31	K03799	238638_3	K12132	97280_4	K00925	145557_4	K10716	120017_9	K21405	15626_2	K02026
204789_4	K01992	7786_10	K00196	188770_40	K02652	50198_2	K06891	130086_6	K01921	234976_72	K04652	53172_74	K01130	287684_6	K01209	638_14	K02379	183038_3	K01993	110062_18	K00374	88836_6	K15634	250673_4	K03498	57471_23	K02481	178420_1	K04771	101600_2	K03744	174324_7	K01990	97895_1	K03596	193460_24	K02519	168320_33	K01993	238638_4	K06949	126421_13	K11085	146053_1	K02906	127719_22	K02585	15626_6	K22232
206230_1	K03763	9609_3	K06373	192448_15	K02057	158533_1	K00764	135984_13	K00705	234976_74	K04653	152860_6	K00097	54735_26	K02026	9938_2	K00634	183038_4	K13926	110062_37	K00247	88839_3	K01961	258_2	K02455	104129_16	K00632	195128_1	K02453	102015_11	K17713	27630_10	K03568	97895_2	K04744	196627_12	K00655	182045_77	K02919	238775_2	K03750	218990_13	K03545	146053_2	K02946	127719_25	K02591	15626_7	K22231
206588_5	K02231	9609_13	K01582	192448_16	K02057	196226_1	K01209	192914_9	K19166	234976_75	K04654	79041_49	K08138	105933_21	K17242	10205_2	K03639	183038_5	K01992	110062_41	K04568	88839_4	K02687	36606_3	K02455	113805_14	K01463	203907_1	K07278	102015_20	K12573	38125_19	K05356	97895_3	K11754	206699_53	K01493	103031_49	K07096	240535_3	K02477	274624_20	K03496	148818_2	K02601	127719_27	K02590	147758_4	K18785
208315_1	K03581	9609_30	K03802	192448_17	K02056	196226_1	K01198	218019_3	K02057	234976_76	K04655	142352_76	K01813	196078_25	K02026	11174_1	K01610	183038_11	K00059	110062_48	K00111	88839_6	K00856	118363_1	K09137	159516_48	K09131	231508_3	K02879	104373_6	K01873	48264_15	K01681	97895_4	K01963	219348_48	K03092	92446_8	K16922	240535_5	K02030	12345_14	K06113	148818_4	K02863	127719_28	K02589	154605_44	K00756
210573_3	K00853	9609_31	K13282	192448_18	K07335	212009_4	K01572	251325_4	K02057	249580_12	K06881	195977_30	K07709	196078_26	K02025	25837_2	K01042	183038_52	K09181	110353_3	K03111	88839_7	K01613	175168_4	K07263	160773_43	K03498	258718_1	K05367	106474_7	K01749	56038_16	K01745	97895_5	K01695	222132_114	K03977	171581_15	K00782	240535_6	K09710	13826_3	K05989	148818_5	K02864	127719_45	K02586	231319_10	K07138
211089_4	K02347	9609_33	K01305	193190_36	K06871	214097_1	K01209	193750_8	K07154	257706_7	K00179	145327_25	K00362	267643_57	K02027	29597_1	K16886	183038_91	K01992	110353_21	K03658	88839_8	K22270	197067_2	K04069	160773_45	K03499	117314_5	K04077	120379_7	K01496	98397_42	K02027	97895_6	K03406	280097_20	K02851	27351_18	K02003	245940_1	K00928	41130_23	K01186	152048_1	K03551	127719_46	K02591	274003_35	K00975
211780_2	K01649	9609_48	K04070	196935_2	K03650	214097_1	K01198	256940_6	K10017	257706_9	K00604	196165_14	K05515	270998_5	K03111	36062_2	K06925	183038_92	K01990	110353_26	K09911	88839_27	K01897	198072_1	K06889	178788_8	K02445	162316_4	K01962	120379_10	K02501	154933_22	K09942	97895_7	K07399	50034_3	K12132	92446_111	K02355	245940_2	K00872	61341_25	K19802	156380_1	K04077	130000_5	K00760	79484_29	K03574
216291_1	K06217	9609_54	K02422	200876_3	K03570	229031_4	K05970	60103_5	K01191	260336_3	K03406	13767_68	K00390	14064_2	K09690	48521_7	K03980	183038_105	K00147	110353_28	K01716	88839_28	K01995	198400_1	K07484	210669_12	K04069	183814_5	K03671	136730_5	K03925	175774_6	K06147	97937_4	K00097	52575_9	K05896	127378_18	K06881	245940_3	K00003	80614_3	K11782	156380_8	K04485	130000_9	K01963	275913_16	K13280
217210_1	K18672	9609_63	K13626	201009_5	K01972	248947_2	K03150	99836_6	K00805	26120_10	K01599	53437_9	K03088	32314_2	K07114	49170_3	K01142	183038_108	K03701	110353_33	K03808	88839_30	K01998	236237_3	K02004	210669_13	K00656	190612_2	K01434	144311_5	K01056	233196_13	K06894	99334_1	K02316	63929_120	K00854	168320_102	K02871	249146_2	K08384	102609_1	K03040	157030_3	K03274	130000_26	K03639	46399_124	K00847
217995_1	K08591	9609_65	K02397	202206_70	K06871	281785_2	K18330	194359_13	K01056	32902_2	K01912	130562_9	K03088	143678_28	K01787	52629_1	K03650	183038_109	K03771	110353_34	K15738	88839_32	K01996	260685_1	K19810	223143_12	K01273	242230_1	K00325	145596_6	K01698	261800_46	K01952	99334_2	K03558	116340_94	K02557	51710_38	K16704	249146_3	K01928	102609_33	K01187	159134_5	K01926	130000_36	K21929	66309_4	K08884
220911_2	K19265	9609_66	K02396	204172_5	K07137	281785_3	K18332	122906_4	K02078	32902_4	K02967	171451_20	K03088	196078_35	K17244	52629_2	K00615	183038_111	K03723	110353_35	K12297	88839_33	K01912	260685_2	K02356	259639_66	K01579	289710_3	K00705	164250_7	K03553	6490_2	K02662	99334_3	K02970	116340_98	K02420	166323_47	K01091	249448_2	K03789	120910_18	K01198	159134_6	K02110	130000_41	K07010	106069_11	K01208
221386_2	K03043	9609_72	K03581	204172_16	K07568	64318_2	K03547	135944_10	K03527	48697_61	K10440	174587_8	K01805	209845_5	K10697	60614_8	K01581	188785_37	K01627	110353_37	K18657	88839_42	K00249	274728_1	K00329	261107_13	K00656	13903_4	K00978	173327_1	K00796	14650_6	K02409	99334_5	K02500	108890_3	K02879	48315_15	K11085	249448_4	K14742	125600_18	K00174	159134_9	K02116	130000_44	K01775	139537_27	K02556
222851_1	K17319	9609_76	K03798	204446_22	K03655	31251_5	K03426	135944_10	K02945	49059_15	K02982	193609_40	K10773	260372_2	K12952	73421_9	K03789	188785_38	K03270	110353_55	K03704	88839_43	K08295	274728_1	K00356	271777_26	K00554	80533_2	K03527	184018_6	K04772	14650_63	K03406	99334_6	K01814	141154_34	K03088	53330_16	K06889	251659_2	K07462	126421_2	K21449	159176_1	K03182	130000_46	K17758	144453_23	K02435
223241_1	K09458	9609_77	K00760	204446_39	K00648	34575_2	K01224	156516_2	K00826	58548_3	K05799	124368_24	K02890	279147_10	K02027	75667_7	K00609	188785_43	K05808	110353_63	K00831	88839_46	K01075	64855_1	K00347	280916_62	K06015	176306_2	K02052	193444_6	K00606	23004_21	K03427	99334_7	K02501	165499_12	K11189	72268_41	K09826	251751_7	K03088	152895_1	K07461	159176_3	K02446	130000_46	K17759	144453_29	K00558
226192_1	K03696	9609_79	K02314	204446_47	K18682	54770_4	K05879	157040_2	K21498	60088_16	K03517	28682_20	K02110	147849_10	K02114	77667_12	K07137	188785_49	K13038	110353_68	K00656	88839_49	K05825	103521_2	K01737	5004_7	K00876	208387_1	K15583	204461_4	K09888	38934_8	K09825	99334_9	K00817	206699_77	K01126	93111_58	K00748	252518_6	K21405	159378_10	K06179	159176_8	K04765	130000_50	K02477	144453_99	K03574
226192_3	K19411	9609_80	K02939	207272_6	K16149	129770_8	K15921	237106_2	K09384	60625_2	K01704	55965_2	K01006	196078_6	K05568	77705_4	K06898	188785_55	K03630	110353_71	K00073	88839_52	K01754	133008_1	K18007	41515_23	K12132	231644_2	K02518	205825_1	K04066	50631_12	K02574	99334_10	K00013	206699_92	K14623	130845_62	K03088	252672_1	K00797	232761_4	K01812	159176_11	K03752	131229_6	K01998	163565_14	K08884
227998_2	K16787	9609_81	K22927	210681_4	K00820	210602_13	K09680	240068_7	K01265	71228_20	K09764	58485_49	K07658	196078_7	K05567	80578_2	K06213	188785_72	K11358	110353_73	K01875	88839_55	K01470	133008_2	K18006	95572_17	K07443	54444_3	K01434	211745_4	K03634	63457_23	K02393	99334_11	K00765	53834_163	K07246	130845_168	K03644	254605_1	K02434	256017_6	K01206	159818_2	K03631	131229_17	K00928	199172_38	K02961
227998_3	K16785	9609_85	K03111	215729_15	K07444	47894_5	K21749	13405_1	K10229	71228_32	K03040	79041_30	K01756	258379_3	K03088	81256_2	K02557	188785_111	K02355	111696_10	K01406	88839_60	K00574	281463_1	K03606	113805_15	K00754	63595_6	K06959	217198_3	K06949	63457_25	K02392	99334_12	K00790	111558_157	K17686	171581_86	K00791	254605_3	K02594	18808_1	K06131	159818_3	K03631	131229_18	K00872	233139_24	K07098
230857_3	K02337	9609_88	K06382	216181_3	K01714	70136_2	K01912	150414_3	K03565	90027_18	K00812	109310_114	K02335	29088_6	K00845	94175_6	K04488	203891_24	K03981	111696_13	K12537	88839_61	K04084	120789_6	K03585	135073_75	K02653	107192_2	K03801	217198_6	K13288	70057_1	K03110	99334_14	K02835	165499_8	K07027	175690_56	K13038	254605_4	K01703	268916_32	K07715	160404_3	K04656	131229_21	K06398	234971_12	K07098
239006_4	K03797	9609_94	K01056	216181_9	K00891	245504_6	K01181	2170_11	K00940	90495_21	K08302	195977_49	K01840	46207_15	K09690	94175_9	K00606	203891_31	K03769	111696_14	K12538	90295_2	K01069	168146_2	K02394	144644_11	K02669	133252_1	K03218	219797_3	K01262	81771_17	K02404	99334_17	K02909	41483_24	K00797	130845_83	K01462	254799_1	K01921	287668_3	K00851	160404_6	K04773	131229_29	K05739	241660_16	K03555
239175_8	K03630	9609_97	K09685	216181_10	K03786	126687_2	K16787	121390_7	K03823	98527_19	K03101	43019_2	K07246	46207_17	K09691	95565_6	K05772	203891_61	K07636	111696_51	K01937	90295_3	K08307	111483_2	K00661	223143_9	K05979	219201_3	K06223	221582_2	K00772	85057_23	K14761	99334_18	K03628	53834_44	K07045	187391_112	K18005	255478_1	K03750	233296_17	K02048	160443_5	K10773	131229_30	K06385	246732_6	K03498
239175_10	K03569	9609_98	K01924	216181_12	K03177	15402_2	K11751	64892_2	K02012	98527_30	K03601	53432_4	K00066	115540_25	K01992	95565_7	K05772	203891_62	K02039	111696_52	K04765	90295_5	K03218	3878_4	K03687	155399_14	K03088	220081_1	K01434	225104_2	K00808	118989_7	K00919	99641_2	K02372	113825_23	K01613	187391_113	K18006	255478_1	K07219	248995_47	K11475	160584_2	K02393	131229_33	K01823	274003_43	K03584
239175_11	K03570	9609_99	K02372	216181_13	K04069	106332_2	K21572	115371_2	K05820	98527_96	K00278	62834_29	K01091	117445_1	K02027	95565_8	K03750	213124_1	K12067	111696_57	K01129	90295_6	K06131	16636_1	K06942	56871_24	K01787	47149_2	K15856	228307_12	K13771	147756_1	K06894	99641_4	K06142	113825_31	K20866	187391_114	K18007	256401_3	K01784	232207_18	K04748	162191_1	K04075	131229_36	K02945	2831_25	K07560
239332_3	K01704	9609_109	K10907	217810_12	K02477	101904_3	K03152	247305_1	K08321	98527_101	K01775	123622_33	K08744	122215_31	K03635	95565_8	K07219	213124_4	K03981	115192_35	K02316	90295_7	K02003	16659_1	K00525	88115_6	K03269	51057_2	K09965	229554_4	K10026	215181_17	K02340	100099_3	K01892	63929_86	K00347	254673_77	K03606	258731_1	K01961	208689_3	K10440	163492_11	K03723	131229_36	K03527	31758_28	K00854
243848_3	K09777	15268_4	K07238	217810_13	K02478	138721_4	K12942	140880_16	K01151	101425_31	K00384	160063_64	K12989	224610_12	K07172	97372_5	K07095	213124_11	K03832	115192_43	K00982	90295_8	K10804	25713_3	K15726	73358_7	K15582	166441_1	K05989	237163_4	K02003	225157_6	K03722	100099_7	K01662	219348_52	K09007	187391_53	K08320	260405_3	K21405	18343_32	K04752	165552_1	K02474	132196_1	K01698	85306_38	K02408
243848_5	K03060	15268_7	K01808	221887_7	K04655	141144_1	K18197	208548_3	K06001	102846_4	K00854	174587_47	K02356	239057_11	K06178	98583_15	K01770	228232_17	K03797	115192_53	K12340	90295_11	K02535	26495_1	K03296	107866_15	K07089	223469_1	K02495	241980_1	K03086	239385_7	K02034	100099_8	K00091	45187_75	K11753	1127_8	K08676	260471_3	K09888	25486_15	K03150	165791_2	K03590	132196_13	K02347	31758_12	K00558
243913_1	K01921	15268_8	K00761	224554_4	K16785	207337_6	K01961	281546_1	K16786	102846_11	K00820	186229_9	K00066	277123_8	K06118	98583_16	K09698	228232_25	K03562	115192_55	K03651	90719_3	K08296	34429_1	K01647	289595_30	K02946	231975_3	K01835	244179_5	K02860	266568_15	K01776	100099_9	K06045	75678_25	K21397	2783_39	K02277	261245_2	K02482	32596_2	K09749	165846_2	K03979	132196_14	K09888	107210_10	K00040
244932_3	K02004	15268_9	K01493	224554_10	K06937	244187_2	K00059	281546_1	K16787	102846_16	K01012	237759_23	K07027	46437_11	K07667	133381_2	K01687	229900_31	K04568	115192_76	K02062	90719_4	K00937	68442_2	K12132	512_13	K00029	48455_2	K04652	246529_7	K02066	270923_4	K01000	100099_10	K07003	164282_83	K06966	2783_40	K02276	262116_3	K09765	38857_6	K02871	165846_3	K02899	132196_31	K21464	151564_18	K02405
244932_4	K02003	15268_10	K02851	226636_4	K12132	36795_8	K01658	281546_2	K16924	113736_12	K07402	502_6	K13819	69172_13	K02033	133381_11	K02433	229900_32	K02356	115192_87	K03583	90719_6	K05524	76526_3	K03424	50731_15	K00459	145623_2	K02823	254123_1	K03925	272918_6	K04758	100099_12	K00720	21054_8	K02653	2783_42	K02275	264643_2	K07813	61341_9	K01190	166016_2	K06207	132196_55	K02600	239579_41	K01992
245343_1	K03737	15268_46	K08602	229350_11	K04656	45481_1	K06147	3216_2	K01803	129841_32	K00261	28682_15	K02112	115540_16	K01695	134395_1	K09764	229900_43	K06942	115192_91	K14682	90719_8	K04567	96668_1	K13924	112539_74	K07406	176925_2	K03559	254582_4	K01975	277065_4	K01006	100099_13	K02066	64927_55	K01633	2783_47	K00185	264643_7	K03654	61341_36	K02654	169420_8	K00817	132196_60	K03526	239579_42	K01990
245488_1	K01928	15268_61	K02314	232362_24	K07082	66001_1	K02961	17061_28	K05567	145758_9	K00609	56456_25	K03979	138702_1	K22757	143191_3	K05601	237080_16	K04653	115192_101	K06966	90719_16	K07157	104552_3	K07114	95572_55	K02410	227061_2	K01153	265221_11	K03801	277065_19	K00773	100099_14	K02065	247211_41	K02848	22831_1	K12132	265699_7	K06393	123188_5	K00016	169420_9	K00945	132196_61	K11749	40070_6	K07322
245488_2	K01929	24195_65	K01926	232865_3	K03595	86878_4	K00602	86382_4	K03977	148649_22	K09690	152860_7	K00793	213476_2	K12132	149042_2	K01704	237080_17	K04654	115192_119	K00981	90719_17	K02221	122216_5	K03717	135073_12	K06346	234771_2	K00912	270172_8	K03553	283471_3	K07282	100099_15	K02065	50034_82	K04034	22831_9	K07657	267176_1	K00384	131560_18	K02410	170133_1	K02584	132196_66	K00806	66527_2	K02003
246796_1	K07079	24195_68	K03856	237953_5	K06937	112961_7	K01923	88606_2	K01840	148649_39	K03703	187617_35	K04771	267643_21	K05813	149042_5	K01649	243029_45	K03741	120300_3	K15460	90719_18	K01963	122745_4	K02653	160773_129	K03750	242455_1	K01751	282188_1	K01338	18719_9	K18350	100725_1	K01990	116340_19	K03696	22831_26	K03717	267745_3	K01338	132562_18	K01200	174228_11	K02221	132196_70	K02967	66527_2	K02004
248436_3	K07718	26335_16	K19302	238026_14	K04042	128183_3	K00937	199392_4	K03781	148649_72	K04069	195977_34	K04757	3128_4	K02049	155597_4	K02380	243029_70	K02016	120300_10	K03100	90719_19	K01695	157197_2	K00020	172903_20	K06200	10390_1	K09955	289403_8	K17686	18719_10	K18349	100725_2	K01992	247211_17	K02500	27351_28	K00174	271549_3	K03498	159378_3	K09116	174228_13	K01652	132196_108	K03667	93232_2	K13653
249743_2	K03657	30057_5	K20885	251401_27	K01462	128875_8	K01814	233693_2	K00615	148649_78	K17758	255698_44	K03614	3128_5	K02050	156383_2	K01975	248065_22	K03555	120300_12	K03595	91755_2	K00059	167614_1	K02355	195379_27	K00975	16688_1	K07560	68296_5	K11085	37339_10	K01990	100725_3	K01992	247211_32	K02435	27351_29	K00175	273419_3	K00666	189888_3	K02566	174628_7	K01733	132196_117	K03091	139837_15	K02472
250714_1	K19091	30057_20	K22132	251475_27	K05516	130780_5	K00024	215639_1	K16786	148649_78	K17759	3263_129	K07452	5452_13	K03638	181961_2	K00645	248065_26	K06941	139435_1	K03573	93740_7	K01790	180227_2	K02899	261107_16	K02422	17539_2	K07054	269264_1	K04487	38125_1	K07112	103160_1	K13598	283612_10	K08304	37936_2	K14415	275881_2	K06385	214404_19	K06881	175814_1	K01007	132196_118	K03091	46399_12	K03469
252349_4	K01567	30057_29	K02911	257820_8	K02519	247693_1	K02687	215639_1	K16787	161177_2	K01624	36459_21	K00927	10751_5	K00091	189992_7	K02341	248065_27	K07028	139435_3	K01480	94121_1	K00311	188832_1	K00639	23994_19	K02396	80349_1	K07157	33873_2	K00172	38934_4	K01990	103160_2	K13599	283612_24	K01778	48315_10	K03687	277009_1	K01338	233214_20	K07560	177897_1	K01147	132196_120	K03531	94419_16	K01154
253118_3	K02863	30057_33	K02434	273463_3	K00177	259426_6	K07001	164750_2	K07454	176548_39	K00058	36459_26	K03320	14064_1	K09691	190940_5	K10206	248065_28	K05807	139435_10	K20541	94121_4	K07107	203061_4	K07157	44671_40	K00820	135025_4	K03088	35833_2	K05396	39354_9	K06402	104599_3	K07814	1552_14	K03088	53330_10	K03088	279180_5	K06147	49481_17	K13292	177897_2	K08591	132196_126	K00790	47183_9	K00931
[truncated: 2,291 more rows]
[truncated: 418 more columns]

## Sheet: caption2
KEGG IDs of the genes encoded in all the MAGs.
[truncated: 2 more rows]
